# Supplementary material for: Characterization of rhizome transcriptome and identification of a rhizomatous ER body in the clonal plant Cardamine leucantha
Source: Sci Rep. 2020 Aug 6;10:13291. doi: 10.1038/s41598-020-69941-9 (PMC7413523; doi:10.1038/s41598-020-69941-9)
Supplement: Supplementary file 1 — Supplementary file1 [file 41598_2020_69941_MOESM1_ESM.xlsx]

## Sheet: 121115-2_ExpTable_27834_FPKM
Characterization of rhizome transcriptome and identification of a rhizomatous ER body in the clonal plant Cardamine leucantha
Kiwako S. Araki, Atsushi J. Nagano, Ryohei Thomas Nakano, Tatsuya Kitazume, Katsushi Yamaguchi, Ikuko Hara-Nishimura, Shuji Shigenobu & Hiroshi Kudoh
Supplementary DATA S1. FPKM data of all transcripts. Listed are transcript ID, cluster numbers in the k-mean analysis, gene expression (log2 FPKM) in leaf, shoot, rhizome and root of plants A and B, average expresions, tissues with max and 2nd highest expressions. FPKM differences,statistics in homology search and information of anotated genes in the Arabidopsis thaliana database (TAIR10 protein …
Transcript ID	K-mean cluster	Leaf_A (log2 FPKM)	Leaf_B (log2 FPKM)	Shoot_A (log2 FPKM)	Shoot_B (log2 FPKM)	Rhizome_A (log2 FPKM)	Rhizome_B (log2 FPKM)	Root_A (log2 FPKM)	Root_B (log2 FPKM)	blank	Leaf_average	Shoot_average	Rhizome_average	Root_average	Tissue with max FPKM	Tissue with 2nd highest FPKM	Max - 2nd (log2 FPKM)	blank	Percentage_of_identical_matches	Alignment.length	E.value	Bit.score	source	AGI_code	Type	gene.alias	Short.description	Curator_summary
isotig00054	1	-	-	-	-	1.92315	1.96848	9.07377	7.28164		-	-	1.94582	8.17771	Root	Rhizome	6.23189		81.61	1028	0	789	cdna	AT1G26240.1	protein_coding		Proline-rich extensin-like family protein
isotig00055	1	-	-	-	-	1.95118	1.99623	9.07986	7.29678		-	-	1.97371	8.18832	Root	Rhizome	6.21461		80.72	975	0	715	cdna	AT1G26240.1	protein_coding		Proline-rich extensin-like family protein
isotig00056	1	-	-	-	-	2.12554	2.19898	9.0288	7.29106		-	-	2.16226	8.15993	Root	Rhizome	5.99767		89.53	535	0	673	cdna	AT1G26240.1	protein_coding		Proline-rich extensin-like family protein
isotig00057	1	-	-	-	-	2.21357	2.2213	8.39599	6.56735		-	-	2.21744	7.48167	Root	Rhizome	5.26423		86.36	821	0	883	cdna	AT1G26240.1	protein_coding		Proline-rich extensin-like family protein
isotig18120	1	-0.513658	0.23196	-	-	2.99886	4.21923	6.90998	8.31678		-0.140849	-2.38402	3.60904	7.61338	Root	Rhizome	4.00434		84.21	399	0	578	pep	AT5G52050.1	protein_coding		MATE efflux family protein
isotig27299	1	-3.04511	-	-	-	1.39043	3.74586	7.74868	8.43832		-4.02256	-	2.56815	8.0935	Root	Rhizome	5.52536		73.17	82	3e-36	124	pep	AT2G22860.1	protein_coding	ATPSK2,PSK2	phytosulfokine 2 precursor	Phytosulfokine 2 precursor, coding for a unique plant peptide growth factor.
isotig03877	1	-	-	-	-	5.35713	5.62766	4.77582	6.1865		-	-	5.49239	5.48116	Rhizome	Root	0.0112341		73.05	371	4e-173	493	pep	AT3G44870.1	protein_coding		S-adenosyl-L-methionine-dependent methyltransferases superfamily protein
isotig03878	1	-	-	-	-	5.15918	5.46639	4.52226	6.02877		-	-	5.31279	5.27552	Rhizome	Root	0.0372691		76.6	235	3e-126	313	pep	AT3G44870.1	protein_coding		S-adenosyl-L-methionine-dependent methyltransferases superfamily protein
isotig03880	1	-	-	-	-	4.91806	5.28725	4.57842	5.82306		-	-	5.10265	5.20074	Root	Rhizome	0.0980862		66.42	137	9e-56	184	pep	AT3G44870.1	protein_coding		S-adenosyl-L-methionine-dependent methyltransferases superfamily protein
isotig11239	1	-	-	-	-	2.32375	1.5522	6.55582	6.91898		-	-	1.93798	6.7374	Root	Rhizome	4.79942		87	300	1e-180	505	pep	AT3G16440.1	protein_coding	ATMLP-300B,MEE36,MLP-300B	myrosinase-binding protein-like protein-300B	myrosinase-binding protein-like protein (AtMLP-300B) mRNA,
isotig11417	1	-	-	-	-	6.45807	5.28302	5.40939	3.31231		-	-	5.87055	4.36085	Rhizome	Root	1.5097		71.84	174	4e-85	253	pep	AT4G21850.1	protein_coding	ATMSRB9,MSRB9	methionine sulfoxide reductase B9
isotig11418	1	-4.23144	-	-	-	6.7943	5.67082	5.83617	3.615		-4.61572	-	6.23256	4.72558	Rhizome	Root	1.50697		91.24	137	5e-93	271	pep	AT4G21850.1	protein_coding	ATMSRB9,MSRB9	methionine sulfoxide reductase B9
isotig16657	1	-0.716683	-0.424517	-0.529815	-	5.89872	6.02471	6.16043	4.68936		-0.5706	-0.477166	5.96172	5.4249	Rhizome	Root	0.53682		91.84	441	0	847	pep	AT1G78850.1	protein_coding		D-mannose binding lectin protein with Apple-like carbohydrate-binding domain	curculin-like (mannose-binding) lectin family protein, low similarity to ser/thr protein kinase from Zea mays (GI:2598067); contains Pfam lectin (probable mannose binding) domain PF01453 but not the protein kinase domain of the Z. mays protein
isotig17255	1	-3.58624	-1.27889	-	-	6.60598	6.73858	7.68392	6.7507		-2.43256	-3.13945	6.67228	7.21731	Root	Rhizome	0.545029		84.1	390	0	663	pep	AT1G54010.1	protein_coding		GDSL-like Lipase/Acylhydrolase superfamily protein
isotig17416	1	-0.0454399	-2.14597	-	-	5.19321	5.03926	2.68999	2.48638		-1.09571	-3.57299	5.11624	2.58819	Rhizome	Root	2.52805		90.21	194	2e-96	291	pep	AT5G28490.1	protein_coding	LSH1,OBO2	Protein of unknown function (DUF640)	Encodes a nuclear protein that mediates light regulation of seedling development in a phytochrome-dependent manner.
isotig18178	1	-	-	-	-	0.278473	2.32808	5.97718	4.78277		-	-	1.30327	5.37998	Root	Rhizome	4.0767		95.71	373	0	682	pep	AT1G21130.1	protein_coding	IGMT4	O-methyltransferase family protein
isotig18460	1	-4.7126	-	-	-	2.63071	4.42638	7.60745	6.51973		-4.8563	-	3.52855	7.06359	Root	Rhizome	3.53504		90.5	358	0	578	pep	AT5G06730.1	protein_coding		Peroxidase superfamily protein
isotig19263	1	-0.0867197	-4.64143	-	-	6.72435	6.44726	3.88251	3.47766		-2.36408	-4.82072	6.58581	3.68009	Rhizome	Root	2.90572		91.67	324	0	568	pep	AT4G11290.1	protein_coding		Peroxidase superfamily protein
isotig20775	1	0.422378	-3.19886	-0.786874	-	4.35187	4.42437	7.40966	5.50125		-1.38824	-1.99287	4.38812	6.45546	Root	Rhizome	2.06734		91.88	320	0	599	pep	AT2G37130.1	protein_coding		Peroxidase superfamily protein
isotig21677	1	-	-	-	-	0.982353	0.74436	4.85714	5.57033		-	-	0.863357	5.21373	Root	Rhizome	4.35038		91.3	253	6e-179	500	pep	AT3G44990.1	protein_coding	AtXTH31,ATXTR8,XTH31,XTR8	xyloglucan endo-transglycosylase-related 8	xyloglucan endo-transglycosylase
isotig23742	1	-	-	-	-	-1.40884	1.77086	5.8597	5.53097		-	-	0.181012	5.69534	Root	Rhizome	5.51432		68.95	219	5e-60	192	pep	AT3G07195.1	protein_coding		RPM1-interacting protein 4 (RIN4) family protein
isotig24167	1	-	-1.63213	-	-	2.14002	4.3868	6.44532	4.99721		-3.31606	-3.31606	3.26341	5.72126	Root	Rhizome	2.45785		84.91	212	4e-120	347	pep	AT1G69920.1	protein_coding	ATGSTU12,GSTU12	glutathione S-transferase TAU 12	Encodes glutathione transferase belonging to the tau class of GSTs. Naming convention according to Wagner et al. (2002).
isotig24366	1	1.63123	1.95387	-4.39606	-	4.52931	4.20012	6.29481	6.06866		1.79255	-1.2211	4.36472	6.18174	Root	Rhizome	1.81702		87.76	237	2e-133	380	pep	AT4G13180.1	protein_coding		NAD(P)-binding Rossmann-fold superfamily protein
isotig24556	1	-	-	-	-	3.4926	4.05928	6.89892	7.13776		-	-	3.77594	7.01834	Root	Rhizome	3.2424		80	75	8e-21	86.3	pep	AT5G28610.1	protein_coding
isotig26803	1	-	-4.29604	-0.631691	-	0.724801	2.50691	3.92228	5.07406		-4.64802	-2.46387	1.61585	4.49817	Root	Rhizome	2.88231		95.33	150	7e-82	243	pep	AT4G08570.1	protein_coding		Heavy metal transport/detoxification superfamily protein
isotig26946	1	-	-	-	-	-0.729247	1.8013	5.78282	3.59893		-	-	0.536027	4.69088	Root	Rhizome	4.15485		90.65	139	6e-86	253	pep	AT5G13080.1	protein_coding	ATWRKY75,WRKY75	WRKY DNA-binding protein 75	WRKY75 is one of several transcription factors induced during Pi deprivation. It is nuclear localized and regulated differentially during Pi starvation. RNAi mediated suppression of WRKY75 made the plants more susceptible to Pi stress as indicated by the higher accumulation of anthocyanin during Pi starvation.
isotig03879	1	-	-	-	-4.22571	4.99577	5.17722	4.3533	5.72025		-	-	5.08649	5.03678	Rhizome	Root	0.0497184		67.43	304	7e-117	346	pep	AT3G44870.1	protein_coding		S-adenosyl-L-methionine-dependent methyltransferases superfamily protein
isotig26864	1	-0.75729	-	-	-3.20016	2.66327	4.22081	5.8223	6.54083		-2.87864	-	3.44204	6.18156	Root	Rhizome	2.73952		66.27	166	3e-47	155	pep	AT2G30930.1	protein_coding
isotig20114	1	-	-	-	-1.84931	2.7186	1.45395	6.80595	3.52483		-	-	2.08628	5.16539	Root	Rhizome	3.07911		87.92	331	0	607	pep	AT5G40990.1	protein_coding	GLIP1	GDSL lipase 1	Component of plant resistance. Contains lipase signature motif and GDSL domain. Directly interferes with the fungal infection process by acting on fungal cell walls through its action as a antimicrobial compound. Critical component for both local and systemic resistance responses in the incompatible interaction with Alternaria brassicicola in the ethylene-dependent pathway.
isotig20545	1	-1.11358	-	-	-1.63939	5.277	5.43387	6.76895	4.65444		-3.05679	-	5.35543	5.7117	Root	Rhizome	0.356263		67.44	129	7e-41	144	pep	AT2G44790.1	protein_coding	UCC2	uclacyanin 2	Encodes a uclacyanin, a protein precursor that is closely related to precursors of stellacyanins and a blue copper protein from pea pods.
isotig20431	1	-0.331085	-0.158207	-	-1.45734	7.33938	7.44243	4.72217	5.04779		-0.244646	-2.5791	7.3909	4.88498	Rhizome	Root	2.50592		97.59	166	7e-114	332	pep	AT2G42610.2	protein_coding	LSH10	Protein of unknown function (DUF640)
isotig00058	1	-4.65817	-	-	-0.980189	2.90602	3.08288	8.97214	7.37904		-4.82908	-	2.99445	8.17559	Root	Rhizome	5.18114		89.27	736	0	917	cdna	AT1G26240.1	protein_coding		Proline-rich extensin-like family protein
isotig03133	1	-	-	-	-0.853674	5.5688	5.80183	8.54054	8.1933		-	-	5.68531	8.36692	Root	Rhizome	2.68161		97.06	68	1e-66	146	pep	AT3G09260.1	protein_coding	BGLU23,LEB,PSR3.1,PYK10	Glycosyl hydrolase superfamily protein	Encodes beta-glucosidase.The major constituent of ER bodies. One of the most abundant proteins in Arabidopsis seedlings. Exist in an soluble (inactive) and non-soluble (active) form, most probably formed in a polymerization process. Involved in the mutualistic interaction between Arabidopsis and the endophytic fungus Piriformospora indica.
isotig26919	1	-	-1.59697	-2.46561	-0.802038	5.10668	4.49237	5.50798	1.6734		-3.29849	-2.03129	4.79952	3.59069	Rhizome	Root	1.20883		68.04	97	8e-39	131	pep	AT1G48750.1	protein_coding		Bifunctional inhibitor/lipid-transfer protein/seed storage 2S albumin superfamily protein
isotig06471	1	1.52291	-0.457264	0.764175	-0.0783919	7.03812	7.61201	8.15056	3.65972		0.532822	0.153456	7.32506	5.90514	Rhizome	Root	1.41993		88.03	351	0	603	pep	AT4G08770.1	protein_coding	Prx37	Peroxidase superfamily protein
isotig15013	1	0.895142	0.45706	-0.613054	0.0943272	5.11448	5.89718	6.84253	7.00957		0.676101	-0.077997	5.50583	6.92605	Root	Rhizome	1.42022		96.39	527	0	978	pep	AT4G22690.1	protein_coding	CYP706A1	cytochrome P450, family 706, subfamily A, polypeptide 1	member of CYP706A
isotig06470	1	1.41175	0.172789	0.820466	0.247387	7.12027	7.75129	8.17138	3.79884		0.792267	0.496628	7.43578	5.98511	Rhizome	Root	1.45067		88.03	351	0	601	pep	AT4G08770.1	protein_coding	Prx37	Peroxidase superfamily protein
isotig23034	1	1.25693	0.279243	-0.588832	0.408282	7.60929	7.19586	8.36164	4.36652		0.768085	-0.154794	7.40258	6.36408	Rhizome	Root	1.0385		89.15	212	5e-122	351	pep	AT3G04720.1	protein_coding	HEL,PR-4,PR4	pathogenesis-related 4	Encodes a protein similar to the antifungal chitin-binding protein hevein from rubber tree latex. mRNA levels increase in response to ethylene and turnip crinkle virus infection.
isotig03130	1	-	-	-2.325	0.419026	5.82612	6.00027	8.63713	8.44211		-	-3.6625	5.9132	8.53962	Root	Rhizome	2.62642		85.96	413	0	734	pep	AT3G09260.1	protein_coding	BGLU23,LEB,PSR3.1,PYK10	Glycosyl hydrolase superfamily protein	Encodes beta-glucosidase.The major constituent of ER bodies. One of the most abundant proteins in Arabidopsis seedlings. Exist in an soluble (inactive) and non-soluble (active) form, most probably formed in a polymerization process. Involved in the mutualistic interaction between Arabidopsis and the endophytic fungus Piriformospora indica.
isotig03132	1	-	-	-2.03267	0.537912	5.89709	6.05569	8.69342	8.49351		-	-3.51634	5.97639	8.59347	Root	Rhizome	2.61708		91.95	385	0	746	pep	AT3G09260.1	protein_coding	BGLU23,LEB,PSR3.1,PYK10	Glycosyl hydrolase superfamily protein	Encodes beta-glucosidase.The major constituent of ER bodies. One of the most abundant proteins in Arabidopsis seedlings. Exist in an soluble (inactive) and non-soluble (active) form, most probably formed in a polymerization process. Involved in the mutualistic interaction between Arabidopsis and the endophytic fungus Piriformospora indica.
isotig03129	1	-	-	-2.13911	0.542442	5.84254	6.01643	8.64959	8.46523		-	-3.56955	5.92948	8.55741	Root	Rhizome	2.62793		86.2	413	0	737	pep	AT3G09260.1	protein_coding	BGLU23,LEB,PSR3.1,PYK10	Glycosyl hydrolase superfamily protein	Encodes beta-glucosidase.The major constituent of ER bodies. One of the most abundant proteins in Arabidopsis seedlings. Exist in an soluble (inactive) and non-soluble (active) form, most probably formed in a polymerization process. Involved in the mutualistic interaction between Arabidopsis and the endophytic fungus Piriformospora indica.
isotig03131	1	-	-	-1.88012	0.658075	5.91243	6.07111	8.70526	8.51593		-	-3.44006	5.99177	8.6106	Root	Rhizome	2.61883		92.21	385	0	749	pep	AT3G09260.1	protein_coding	BGLU23,LEB,PSR3.1,PYK10	Glycosyl hydrolase superfamily protein	Encodes beta-glucosidase.The major constituent of ER bodies. One of the most abundant proteins in Arabidopsis seedlings. Exist in an soluble (inactive) and non-soluble (active) form, most probably formed in a polymerization process. Involved in the mutualistic interaction between Arabidopsis and the endophytic fungus Piriformospora indica.
isotig15385	2	0.380724	-0.143994	-1.06492	-1.82785	1.71335	2.08811	5.67818	5.02113		0.118365	-0.604457	1.90073	5.34966	Root	Rhizome	3.44893		87.94	282	0	475	pep	AT5G43780.1	protein_coding	APS4	Pseudouridine synthase/archaeosine transglycosylase-like family protein	sulfate adenylyltransferase, ATP sulfurylase
isotig09343	2	-0.15752	-0.417669	-0.177514	-0.66075	3.77206	6.05433	4.40207	5.64579		-0.287594	-0.297591	4.91319	5.02393	Root	Rhizome	0.110734		94.99	379	0	711	pep	AT1G77120.1	protein_coding	ADH,ADH1,ATADH,ATADH1	alcohol dehydrogenase 1	Catalyzes the reduction of acetaldehyde using NADH as reductant. Requires zinc for activity. Dimer. Anaerobic response polypeptide (ANP). Fermentation. The protein undergoes thiolation following treatment with the oxidant tert-butylhydroperoxide.
isotig15467	2	-3.6561	-1.03688	-1.49877	-0.563677	0.367574	1.76964	5.17154	5.22168		-2.34649	-1.26782	1.06861	5.19661	Root	Rhizome	4.12801		95.25	484	0	920	pep	AT2G02010.1	protein_coding	GAD4	glutamate decarboxylase 4
isotig09344	2	0.530646	-0.304334	-0.940255	-0.337027	3.39	5.87028	4.43085	5.36752		0.113156	-0.622294	4.63014	4.89919	Root	Rhizome	0.269045		98.91	92	2e-62	191	pep	AT1G77120.1	protein_coding	ADH,ADH1,ATADH,ATADH1	alcohol dehydrogenase 1	Catalyzes the reduction of acetaldehyde using NADH as reductant. Requires zinc for activity. Dimer. Anaerobic response polypeptide (ANP). Fermentation. The protein undergoes thiolation following treatment with the oxidant tert-butylhydroperoxide.
isotig19137	2	-0.00314875	-1.30751	0.383717	-0.318331	2.19889	4.36387	5.32309	3.21493		-0.655329	-0.461896	3.28138	4.26901	Root	Rhizome	0.987635		93.77	305	0	545	pep	AT5G05340.1	protein_coding		Peroxidase superfamily protein
isotig06994	2	0.15099	-0.881553	-0.0842988	-0.271133	1.0295	2.08689	3.94012	5.49428		-0.365281	-0.482926	1.5582	4.7172	Root	Rhizome	3.159		85.6	375	0	635	pep	AT1G13210.1	protein_coding	ACA.l	autoinhibited Ca2+/ATPase II
isotig22002	2	0.6092	0.300096	-0.05084	-0.257102	1.99023	3.35078	5.80284	6.57065		0.454648	0.124628	2.6705	6.18674	Root	Rhizome	3.51624		87.37	293	6e-125	366	pep	AT5G49520.1	protein_coding	ATWRKY48,WRKY48	WRKY DNA-binding protein 48	Encodes WRKY48, a member of the WRKY Transcription Factor. WRKY48 is a stress- and pathogen-induced transcriptional activator that represses plant basal defense.
isotig27631	2	1.18689	1.09168	0.128274	-0.179975	4.13304	5.19053	5.54335	6.55122		1.13928	0.609976	4.66178	6.04729	Root	Rhizome	1.3855		86.15	455	1e-130	466	cdna	AT1G11185.1	other_rna		other RNA	Unknown gene
isotig15440	2	0.0311992	-1.04871	0.914962	-0.145153	0.151691	1.224	5.89811	6.17743		-0.508757	-0.0668759	0.687844	6.03777	Root	Rhizome	5.34993		92.9	493	0	866	pep	AT5G09220.1	protein_coding	AAP2	amino acid permease 2	member of AAAP family
isotig15561	2	-0.660638	-2.10901	-0.151755	-0.120588	0.169307	2.0829	5.24866	5.38907		-1.38483	-1.13038	1.1261	5.31887	Root	Rhizome	4.19276		95.82	502	0	977	pep	AT5G17330.1	protein_coding	GAD,GAD1	glutamate decarboxylase	Encodes one of two isoforms of glutamate decarboxylase.
isotig10579	2	-	-0.283884	1.08875	-0.00268	4.37925	4.59756	5.86816	5.4305		-2.64194	0.402434	4.48841	5.64933	Root	Rhizome	1.16092		83.06	307	0	538	pep	AT1G27020.1	protein_coding
isotig15391	2	-3.76259	-1.15106	-0.318711	0.0599802	-0.18267	2.67719	5.63308	4.78501		-2.45682	-0.734883	1.24726	5.20904	Root	Rhizome	3.96178		92.04	465	0	805	pep	AT1G12200.1	protein_coding	FMO	Flavin-binding monooxygenase family protein
isotig18774	2	-0.867472	0.372775	0.388789	0.0853525	2.77149	3.34147	4.86482	5.75995		-0.247348	0.380782	3.05648	5.31239	Root	Rhizome	2.25591		80.42	378	0	573	pep	AT3G25250.1	protein_coding	AGC2,AGC2-1,AtOXI1,OXI1	AGC (cAMP-dependent, cGMP-dependent and protein kinase C) kinase family protein	Arabidopsis protein kinase
isotig10919	2	0.67194	-0.678612	1.16865	0.105015	3.16257	2.96615	5.00834	3.99923		-0.00333586	0.24502	3.06436	4.50378	Root	Rhizome	1.43942		97.02	336	0	639	pep	AT4G18360.1	protein_coding		Aldolase-type TIM barrel family protein
isotig21059	2	0.0235631	-0.520621	-1.26136	0.109395	0.668404	3.3052	5.37565	5.18272		-0.248529	-0.890993	1.9868	5.27918	Root	Rhizome	3.29238		89.91	218	7e-142	404	pep	AT1G17170.1	protein_coding	ATGSTU24,GST,GSTU24	glutathione S-transferase TAU 24	Encodes glutathione transferase belonging to the tau class of GSTs. Naming convention according to Wagner et al. (2002).
isotig25987	2	-4.70131	-	-0.14859	0.224908	0.598352	2.82098	4.35932	5.4298		-4.85065	-2.57429	1.70967	4.89456	Root	Rhizome	3.18489		66.82	214	1e-87	267	pep	AT1G04490.2	protein_coding		Protein of unknown function (DUF3527)
isotig02008	2	-0.64625	-	0.0406834	0.232009	0.44143	2.46361	4.92159	5.0452		-2.82313	-2.47966	1.45252	4.9834	Root	Rhizome	3.53088		76.72	116	4e-48	158	pep	AT1G19530.1	protein_coding
isotig02009	2	-0.824129	-4.90833	0.162959	0.256555	0.401076	2.44345	4.89936	5.03216		-2.86623	-2.37269	1.42226	4.96576	Root	Rhizome	3.5435		76.72	116	3e-48	158	pep	AT1G19530.1	protein_coding
isotig17838	2	-0.180576	-2.87281	-0.512804	0.314368	3.41974	3.41354	6.80923	6.36836		-1.52669	-1.69281	3.41664	6.58879	Root	Rhizome	3.17216		75.17	298	2e-150	433	pep	AT3G16420.3	protein_coding	JAL30,PBP1	PYK10-binding protein 1	The PBP1(PYK10-binding protein 1) assists the PYK10 (beta-glucosidase complex) in its activity and may act like a molecular chaperone that facilitates the correct polymerization of PYK10, when tissues are damaged and subcellular structures are destroyed by pests.
isotig18649	2	0.0256885	0.473052	-0.722338	0.321668	0.985127	3.11799	6.0124	6.18578		0.24937	-0.124643	2.05156	6.09909	Root	Rhizome	4.04753		90.72	345	0	621	pep	AT1G60750.1	protein_coding		NAD(P)-linked oxidoreductase superfamily protein
isotig26842	2	-0.76206	-0.413603	-1.34821	0.334717	2.87772	3.80957	4.97727	6.60396		-0.587831	-0.880906	3.34364	5.79061	Root	Rhizome	2.44697		86.49	148	2e-86	254	pep	AT1G22810.1	protein_coding		Integrase-type DNA-binding superfamily protein	encodes a member of the DREB subfamily A-5 of ERF/AP2 transcription factor family. The protein contains one AP2 domain. There are 16 members in this subfamily including RAP2.1, RAP2.9 and RAP2.10.
isotig06993	2	0.570221	-0.24223	0.3679	0.410934	1.5395	2.75995	4.67898	5.94783		0.163995	0.062835	2.14973	5.3134	Root	Rhizome	3.16368		95.26	359	0	686	pep	AT3G25610.1	protein_coding		ATPase E1-E2 type family protein / haloacid dehalogenase-like hydrolase family protein
isotig22137	2	-	-0.0612523	-1.90791	0.444701	0.782395	1.93812	5.11409	5.53413		-2.53063	-0.984582	1.36026	5.32411	Root	Rhizome	3.96385		84.52	239	7e-129	375	pep	AT3G02840.1	protein_coding		ARM repeat superfamily protein
isotig23086	2	0.433591	-0.154799	0.283936	0.497086	2.20661	3.98624	7.09487	8.23237		0.139396	0.0645686	3.09643	7.66362	Root	Rhizome	4.56719		83.06	248	4e-146	414	pep	AT1G69920.1	protein_coding	ATGSTU12,GSTU12	glutathione S-transferase TAU 12	Encodes glutathione transferase belonging to the tau class of GSTs. Naming convention according to Wagner et al. (2002).
isotig22224	2	-1.21016	-0.653348	-0.906324	0.526551	3.75467	3.92757	4.21565	5.43922		-0.931756	-0.779836	3.84112	4.82743	Root	Rhizome	0.986313		96.15	234	4e-155	437	pep	AT3G15650.1	protein_coding		alpha/beta-Hydrolases superfamily protein
isotig23653	2	-	0.483968	-0.387364	0.532139	-0.421759	1.19491	5.21064	5.06558		-2.25802	0.0483019	0.386575	5.13811	Root	Rhizome	4.75153		84.15	164	2e-93	277	pep	AT5G39670.1	protein_coding		Calcium-binding EF-hand family protein
isotig23896	2	0.981604	-0.915984	1.38084	0.534275	4.06253	5.00501	6.7432	6.9515		0.0328101	0.232426	4.53377	6.84735	Root	Rhizome	2.31358		61.19	201	3e-45	153	pep	AT1G12630.1	protein_coding		Integrase-type DNA-binding superfamily protein	encodes a member of the DREB subfamily A-4 of ERF/AP2 transcription factor family. The protein contains one AP2 domain. There are 17 members in this subfamily including TINY.
isotig08261	2	1.55082	0.913995	0.631532	0.628719	5.17245	4.43446	6.94307	6.7833		1.23241	0.772763	4.80345	6.86318	Root	Rhizome	2.05973		84.06	276	7e-168	481	pep	AT3G16450.3	protein_coding	JAL33	Mannose-binding lectin superfamily protein
isotig16849	2	0.22518	0.126185	0.855378	0.679932	2.69752	4.00961	5.50362	6.22539		0.175683	0.490782	3.35357	5.86451	Root	Rhizome	2.51094		89.98	429	0	733	pep	AT3G55840.1	protein_coding		Hs1pro-1 protein
isotig16280	2	0.843711	0.0427103	0.130966	0.683892	4.08303	4.43506	5.03458	5.2581		0.44321	0.0868383	4.25904	5.14634	Root	Rhizome	0.887296		92.18	435	0	700	pep	AT3G56200.1	protein_coding		Transmembrane amino acid transporter family protein	Encodes a putative amino acid transporter.
isotig19809	2	-2.00945	-0.905145	-0.868616	0.712949	-1.27355	3.28732	5.95755	6.48248		-1.4573	-0.88688	1.00688	6.22001	Root	Rhizome	5.21313		92.15	331	0	551	pep	AT4G36430.1	protein_coding		Peroxidase superfamily protein
isotig19671	2	-2.06333	-0.634223	1.49626	0.745852	1.38191	3.03376	4.80291	5.14456		-1.34878	0.431016	2.20783	4.97373	Root	Rhizome	2.7659		80.33	244	4e-108	321	pep	AT2G36220.1	protein_coding
isotig08262	2	1.58676	0.957879	0.776001	0.759101	5.31973	4.53381	7.20023	7.01618		1.27232	0.86694	4.92677	7.1082	Root	Rhizome	2.18144		57.49	454	4e-169	490	pep	AT1G52040.1	protein_coding	ATMBP,MBP1	myrosinase-binding protein 1	Encodes myrosinase-binding protein expressed in flowers.
isotig21443	2	-	-	0.280108	0.840018	2.28351	3.60898	6.33037	7.8649		-	-2.35995	2.94625	7.09763	Root	Rhizome	4.15139		85.92	277	1e-171	481	pep	AT1G56250.1	protein_coding	AtPP2-B14,PP2-B14	phloem protein 2-B14
isotig22125	2	0.330389	0.869912	1.21548	0.88567	3.1863	4.3188	5.9635	5.871		0.60015	1.0427	3.75255	5.91725	Root	Rhizome	2.1647		86.4	228	4e-132	379	pep	AT2G27080.2	protein_coding		Late embryogenesis abundant (LEA) hydroxyproline-rich glycoprotein family
isotig27695	2	-0.324691	-0.0907259	-0.688167	0.915488	2.10628	3.25793	6.21984	4.42916		-0.207708	-0.389446	2.68211	5.3245	Root	Rhizome	2.6424		82.86	140	8e-27	121	cdna	AT2G43150.1	protein_coding		Proline-rich extensin-like family protein
isotig12887	2	-0.727103	-0.232513	0.640096	0.975616	4.52293	5.40528	5.09288	5.74576		-0.479808	0.203792	4.9641	5.41932	Root	Rhizome	0.455215		94.18	808	0	1491	pep	AT3G43190.1	protein_coding	ATSUS4,SUS4	sucrose synthase 4	Encodes a protein with sucrose synthase activity (SUS4).
isotig18620	2	-0.445205	-1.26107	0.363444	1.09195	3.03302	2.83648	8.16484	7.21836		-0.853137	-0.448813	2.93475	7.6916	Root	Rhizome	4.75686		77.85	298	1e-166	473	pep	AT3G16420.3	protein_coding	JAL30,PBP1	PYK10-binding protein 1	The PBP1(PYK10-binding protein 1) assists the PYK10 (beta-glucosidase complex) in its activity and may act like a molecular chaperone that facilitates the correct polymerization of PYK10, when tissues are damaged and subcellular structures are destroyed by pests.
isotig21001	2	0.115602	1.63292	1.36854	1.2252	3.69962	6.00157	7.09832	6.96927		0.874259	1.50073	4.8506	7.0338	Root	Rhizome	2.1832		69.46	298	7e-145	415	pep	AT1G75280.1	protein_coding		NmrA-like negative transcriptional regulator family protein	isoflavone reductase, putative, identical to SP:P52577 Isoflavone reductase homolog P3 (EC 1.3.1.-) {Arabidopsis thaliana}; contains Pfam profile PF02716: isoflavone reductase. Involved in response to oxidative stress.
isotig11555	2	0.984743	0.681787	0.120522	1.27505	4.64009	5.732	5.10593	6.37727		0.833265	0.401155	5.18604	5.7416	Root	Rhizome	0.555561		63.06	157	4e-42	142	pep	AT1G30135.1	protein_coding	JAZ8,TIFY5A	jasmonate-zim-domain protein 8
isotig25410	2	-0.696335	-0.421275	1.68658	1.32751	2.20632	1.33294	4.19552	5.07861		-0.558805	0.632653	1.76963	4.63707	Root	Rhizome	2.86743		94.86	175	1e-125	357	pep	AT1G30110.2	protein_coding	ATNUDX25,NUDX25	nudix hydrolase homolog 25
isotig17108	2	0.785081	0.909478	-0.208749	1.36558	3.29584	4.5839	4.55477	6.26244		0.84728	0.350365	3.93987	5.40861	Root	Rhizome	1.46874		87.77	376	0	645	pep	AT4G18205.1	protein_coding		Nucleotide-sugar transporter family protein
isotig04891	2	-	-2.24443	-1.74125	1.41131	1.07668	-0.61854	7.54654	3.77163		-3.62222	-1.99284	0.22907	5.65909	Root	Rhizome	5.43002		76.24	181	1e-90	272	pep	AT5G38910.1	protein_coding		RmlC-like cupins superfamily protein
isotig24388	2	-0.341786	0.522517	2.31627	1.47268	2.84601	3.62534	6.36099	7.22855		0.0903654	1.41939	3.23567	6.79477	Root	Rhizome	3.55909		87.1	186	3e-93	275	pep	AT5G17350.1	protein_coding
isotig11556	2	1.24112	1.0466	0.339581	1.52836	4.86934	5.94269	5.33241	6.58082		1.14386	0.693089	5.40602	5.95662	Root	Rhizome	0.550598		76.15	130	7e-50	160	pep	AT1G30135.1	protein_coding	JAZ8,TIFY5A	jasmonate-zim-domain protein 8
isotig04889	2	-4.42139	-2.53497	-1.2195	1.55245	1.10972	-0.605088	7.73819	3.91929		-3.47818	-1.87724	0.252316	5.82874	Root	Rhizome	5.57643		76.8	181	4e-91	274	pep	AT5G38910.1	protein_coding		RmlC-like cupins superfamily protein
isotig18426	2	1.88101	1.61066	1.96654	1.61716	2.0827	3.50056	6.98826	7.86376		1.74584	1.7886	2.79163	7.42601	Root	Rhizome	4.63438		95.78	332	0	574	pep	AT1G80820.1	protein_coding	ATCCR2,CCR2	cinnamoyl coa reductase	Encodes an cinnamoyl CoA reductase isoform. Involved in lignin biosynthesis.
isotig14171	2	2.46501	1.99881	1.44798	1.65583	3.79081	3.844	5.44627	7.73355		2.23191	1.72339	3.81741	6.58991	Root	Rhizome	2.7725		93.18	616	0	1073	pep	AT5G62680.1	protein_coding		Major facilitator superfamily protein
isotig17865	2	1.03524	-	2.09206	1.67131	4.0033	0.739498	6.2298	5.48309		-1.98238	-1.45397	2.3714	5.85644	Root	Rhizome	3.48505		90.83	360	0	634	pep	AT3G13610.1	protein_coding		2-oxoglutarate (2OG) and Fe(II)-dependent oxygenase superfamily protein
isotig08162	2	2.53625	2.58297	1.43463	1.68955	3.83146	4.48029	7.29021	7.99801		2.55961	2.0088	4.15587	7.64411	Root	Rhizome	3.48824		92.03	414	0	714	pep	AT2G35930.1	protein_coding	PUB23	plant U-box 23	Encodes a cytoplasmically localized U-box domain containing E3 ubiquitin ligase that is involved in the response to water stress and acts as a negative regulator of PAMP-triggered immunity.
isotig08161	2	2.36319	2.4785	1.37502	1.69737	3.73404	4.38686	7.11732	7.86956		2.42085	1.92676	4.06045	7.49344	Root	Rhizome	3.43299		92.03	414	0	714	pep	AT2G35930.1	protein_coding	PUB23	plant U-box 23	Encodes a cytoplasmically localized U-box domain containing E3 ubiquitin ligase that is involved in the response to water stress and acts as a negative regulator of PAMP-triggered immunity.
isotig22656	2	1.9112	1.42537	1.08912	1.72433	3.26095	3.4315	5.42797	6.31252		1.66828	1.25724	3.34622	5.87025	Root	Rhizome	2.52403		95.17	207	1e-126	363	pep	AT1G14730.1	protein_coding		Cytochrome b561/ferric reductase transmembrane protein family
isotig19382	2	0.844907	0.862255	2.83293	1.75392	1.9901	3.40494	7.08895	7.69026		0.853581	1.84759	2.69752	7.38961	Root	Rhizome	4.69209		85.37	328	0	535	pep	AT3G52400.1	protein_coding	ATSYP122,SYP122	syntaxin of plants 122	syntaxin protein, involved in the negative regulation of defense pathways such as programmed cell death, salicylic acid signalling pathway, jasmonic acid signalling pathway
isotig20292	2	-1.17727	-0.0574524	1.71713	1.82335	0.133566	2.94881	4.44841	5.73389		-0.61736	0.82984	1.54119	5.09115	Root	Rhizome	3.54996		91.59	321	0	612	pep	AT5G01100.1	protein_coding		O-fucosyltransferase family protein
isotig22992	2	-	-1.58485	0.40127	1.85119	-3.79548	0.647776	6.23839	6.22723		-3.29242	-0.591789	-1.57385	6.23281	Root	Shoot	6.8246		89.29	224	9e-148	417	pep	AT3G09270.1	protein_coding	ATGSTU8,GSTU8	glutathione S-transferase TAU 8	Encodes glutathione transferase belonging to the tau class of GSTs. Naming convention according to Wagner et al. (2002).
isotig15653	2	0.673543	-0.258712	2.22219	1.87629	3.94066	5.53834	4.86883	5.45908		0.207416	0.981741	4.7395	5.16396	Root	Rhizome	0.424454		85.32	504	0	869	pep	AT3G28740.1	protein_coding	CYP81D11	Cytochrome P450 superfamily protein	Encodes a member of the cytochrome p450 family. Expression is upregulated in response to cis-jasmonate treatment. Overexpression induces synthesis of volatile compounds that affect chemical ecology and insect interactions.
isotig24572	2	0.406313	-0.991655	0.399506	1.90853	1.21885	4.66856	3.73664	5.25344		-0.292671	-0.296074	2.94371	4.49504	Root	Rhizome	1.55133		88.04	184	5e-108	313	pep	AT1G63030.2	protein_coding	ddf2	Integrase-type DNA-binding superfamily protein	encodes a member of the DREB subfamily A-1 of ERF/AP2 transcription factor family (DDF2). The protein contains one AP2 domain. There are six members in this subfamily, including CBF1, CBF2, and CBF3. Overexpression of this gene results in the reduction of gibberellic acid biosynthesis. This gene is expressed in all tissues examined, but most abundantly expressed in rosette leaves and stems. Overe…
isotig04892	2	-	-1.87352	-0.426508	2.02404	1.5324	0.0803181	7.96204	4.13824		-3.43676	-1.15001	0.80636	6.05014	Root	Rhizome	5.24378		75.12	201	2e-101	298	pep	AT5G38910.1	protein_coding		RmlC-like cupins superfamily protein
isotig20523	2	-0.650707	0.545338	1.91031	2.03694	2.17888	2.97345	4.75776	6.47815		-0.0526847	1.22782	2.57616	5.61795	Root	Rhizome	3.04179		70.03	307	1e-102	308	pep	AT5G44350.1	protein_coding		ethylene-responsive nuclear protein -related
isotig10010	2	1.7937	0.560784	2.41103	2.08471	1.9102	3.36927	5.42032	6.78414		1.17724	1.48591	2.63974	6.10223	Root	Rhizome	3.4625		85.02	287	1e-156	445	pep	AT2G43120.1	protein_coding		RmlC-like cupins superfamily protein
isotig04890	2	-3.62344	-2.1263	-0.290511	2.09439	1.53356	0.0614002	8.07633	4.25061		-2.87487	-1.20841	0.797482	6.16347	Root	Rhizome	5.36599		75.62	201	6e-102	300	pep	AT5G38910.1	protein_coding		RmlC-like cupins superfamily protein
isotig17931	2	3.00227	2.60634	1.89925	2.13035	3.83094	4.59973	6.21892	7.16377		2.80431	2.25279	4.21534	6.69135	Root	Rhizome	2.47601		91.62	370	0	712	pep	AT1G76680.1	protein_coding	ATOPR1,OPR1	12-oxophytodienoate reductase 1	Encodes a member of an alpha/beta barrel fold family of FMN-containing oxidoreductases. One of the closely related 12-oxophytodienoic acid reductases. This enzyme is not expected to participate in jasmonic acid biosynthesis because during in vitro assays, it shows very little activity with the naturally occurring OPDA isomer. Shows activity towards 2,4,6-trinitrotoluene. Expressed predominately i…
isotig25340	2	0.269891	1.62123	1.29134	2.26107	2.83454	3.40165	5.6561	6.10846		0.945559	1.45628	3.11809	5.88228	Root	Rhizome	2.76418		81.31	198	3e-103	301	pep	AT2G45760.1	protein_coding	BAL,BAP2	BON association protein 2	encodes a protein that is similar to BONZAI1-binding protein BAP1.
isotig10009	2	1.86589	0.711048	2.57456	2.31708	2.09543	3.5648	5.50497	6.93293		1.28847	1.6428	2.83012	6.21895	Root	Rhizome	3.38884		95.56	315	0	563	pep	AT2G43120.1	protein_coding		RmlC-like cupins superfamily protein
isotig19642	2	-0.596494	1.86939	1.19574	2.34709	2.31192	3.02951	7.03953	8.42982		0.63645	1.53256	2.67071	7.73468	Root	Rhizome	5.06396		78.6	285	4e-136	393	pep	AT3G23250.1	protein_coding	ATMYB15,ATY19,MYB15	myb domain protein 15	Member of the R2R3 factor gene family.
isotig07117	2	0.291557	0.0911018	1.77705	2.42037	4.61569	4.39435	6.36136	6.04376		0.19133	0.934076	4.50502	6.20256	Root	Rhizome	1.69754		81.71	432	0	579	pep	AT3G15950.1	protein_coding	NAI2	DNA topoisomerase-related	Similar to TSK-associating protein 1 (TSA1), contains 10 EFE repeats, a novel repeat sequence unique to plants. Expressed preferentially in the roots.Protein is localized to ER bodies- an endoplasmic reticulum derived structure. Loss of function mutations lack ER bodies.
isotig08982	2	2.49875	1.56905	3.55024	2.43595	4.35626	4.79889	6.40365	6.95144		2.0339	2.55965	4.57758	6.67754	Root	Rhizome	2.09996		94.49	254	3e-170	483	pep	AT3G44190.1	protein_coding		FAD/NAD(P)-binding oxidoreductase family protein
isotig27522	2	0.210295	-0.209005	1.99996	2.4431	0.533045	3.55065	6.16933	6.51368		0.000644957	0.895476	2.04185	6.3415	Root	Rhizome	4.29965		83.58	67	8e-32	111	pep	AT1G67920.1	protein_coding
isotig17074	2	0.472161	-1.9416	3.00976	2.53265	1.42626	0.996291	5.2355	5.38323		-0.73472	0.534081	1.21128	5.30936	Root	Rhizome	4.09808		82.58	356	0	555	pep	AT4G01450.2	protein_coding		nodulin MtN21 /EamA-like transporter family protein
isotig03374	2	2.16722	0.154361	3.61858	2.53848	3.13498	2.42482	8.59165	8.63905		1.16079	1.88647	2.7799	8.61535	Root	Rhizome	5.83545		93.38	151	1e-106	308	pep	AT2G01520.1	protein_coding	MLP328,ZCE1	MLP-like protein 328
isotig07118	2	0.394339	0.208833	1.88237	2.54979	4.71616	4.48189	6.44224	6.14269		0.301586	1.0456	4.59902	6.29246	Root	Rhizome	1.69344		82.95	774	0	1011	pep	AT3G15950.1	protein_coding	NAI2	DNA topoisomerase-related	Similar to TSK-associating protein 1 (TSA1), contains 10 EFE repeats, a novel repeat sequence unique to plants. Expressed preferentially in the roots.Protein is localized to ER bodies- an endoplasmic reticulum derived structure. Loss of function mutations lack ER bodies.
isotig03375	2	2.18636	0.173562	3.64423	2.56114	3.14134	2.43194	8.60421	8.64339		1.17996	1.90889	2.78664	8.6238	Root	Rhizome	5.83716		93.38	151	1e-106	308	pep	AT2G01520.1	protein_coding	MLP328,ZCE1	MLP-like protein 328
isotig03372	2	2.14003	0.152449	3.63185	2.6086	3.18172	2.43346	8.65202	8.69742		1.14624	1.89215	2.80759	8.67472	Root	Rhizome	5.86713		95.36	151	2e-108	313	pep	AT2G01520.1	protein_coding	MLP328,ZCE1	MLP-like protein 328
isotig20833	2	2.75133	2.9429	0.811504	2.62886	5.94115	6.63883	8.27228	8.48365		2.84711	1.8772	6.28999	8.37797	Root	Rhizome	2.08797		82.78	209	3e-112	328	pep	AT1G02920.1	protein_coding	ATGST11,ATGSTF7,ATGSTF8,GST11,GSTF7	glutathione S-transferase 7	Encodes glutathione transferase belonging to the phi class of GSTs. Naming convention according to Wagner et al. (2002).
isotig03373	2	2.15834	0.171636	3.65765	2.63014	3.18875	2.44044	8.66467	8.70236		1.16499	1.91464	2.8146	8.68351	Root	Rhizome	5.86891		95.36	151	2e-108	313	pep	AT2G01520.1	protein_coding	MLP328,ZCE1	MLP-like protein 328
isotig27580	2	-2.49609	-	2.43031	2.70705	5.45428	5.97098	4.60652	5.71116		-3.74804	-1.28485	5.71263	5.15884	Rhizome	Root	0.55379		86.21	87	2e-18	93.5	cdna	AT4G11211.1	protein_coding
isotig14950	2	0.319067	1.81368	1.89584	2.7333	4.00373	4.94912	6.56998	7.06498		1.06637	1.85476	4.47643	6.81748	Root	Rhizome	2.34106		86.69	496	0	774	pep	AT3G50930.1	protein_coding	BCS1	cytochrome BC1 synthesis
isotig18438	2	1.52377	2.19513	1.77821	2.7692	4.6852	4.95108	8.18377	6.28705		1.85945	1.98667	4.81814	7.23541	Root	Rhizome	2.41727		81.66	349	0	590	pep	AT2G38380.1	protein_coding		Peroxidase superfamily protein
isotig08981	2	2.86617	2.10725	3.90856	2.78653	4.72942	5.20971	6.98124	7.44503		2.48671	3.00791	4.96957	7.21314	Root	Rhizome	2.24357		94.77	344	0	654	pep	AT3G44190.1	protein_coding		FAD/NAD(P)-binding oxidoreductase family protein
isotig11247	2	0.845891	0.329085	2.77694	2.82797	3.0752	4.65965	6.65957	7.00149		0.587488	1.55301	3.86742	6.83053	Root	Rhizome	2.96311		81.67	180	1e-31	137	cdna	AT1G05340.1	protein_coding
isotig24779	2	-0.286451	-	2.45531	2.8832	0.444241	1.14691	5.62687	4.9753		-2.64323	-1.27234	0.795578	5.30109	Root	Rhizome	4.50551		85.45	165	1e-75	230	pep	AT3G22600.1	protein_coding		Bifunctional inhibitor/lipid-transfer protein/seed storage 2S albumin superfamily protein
isotig08303	2	0.024228	-1.48536	2.78517	2.91505	1.92515	3.31974	5.80369	6.23145		-0.730568	0.649904	2.62245	6.01757	Root	Rhizome	3.39513		95.38	303	0	546	pep	AT5G45340.1	protein_coding	CYP707A3	cytochrome P450, family 707, subfamily A, polypeptide 3	Encodes a protein with ABA 8'-hydroxylase activity; involved in ABA catabolism. Mutant analyses show that disruption in the gene results in more drought tolerance whereas overexpression results in increased transpiration rate and reduced drought tolerance. Gene involved in postgermination growth. Plant P450 CYP707A3, ABA 8'-hydroxylase, binds enantioselectively (+)-ABA but not (-)-ABA, whereas th…
isotig23256	2	1.23526	2.88311	0.7446	2.92408	5.07314	5.00834	6.37877	6.72584		2.05918	1.81385	5.04074	6.5523	Root	Rhizome	1.51157		85.43	151	9e-94	277	pep	AT1G70830.5	protein_coding	MLP28	MLP-like protein 28
isotig18804	2	-0.703147	0.0031234	3.3611	2.96783	2.99485	3.44742	4.68481	5.56783		-0.350012	1.68211	3.22113	5.12632	Root	Rhizome	1.90518		88.75	320	0	571	pep	AT5G66650.1	protein_coding		Protein of unknown function (DUF607)
isotig21958	2	-4.35478	0.041717	2.45517	2.97793	3.14647	5.40031	5.14233	6.31385		-2.15653	1.24844	4.27339	5.72809	Root	Rhizome	1.4547		81.5	227	6e-111	324	pep	AT5G51990.1	protein_coding	CBF4,DREB1D	C-repeat-binding factor 4	encodes a member of the DREB subfamily A-1 of ERF/AP2 transcription factor family (CBF4). The protein contains one AP2 domain. There are six members in this subfamily, including CBF1, CBF2, and CBF3. This gene is involved in response to drought stress and abscisic acid treatment, but not to low temperature.
isotig26225	2	1.66602	1.82281	2.72472	2.98738	4.54981	5.74512	7.40394	8.16003		1.74442	2.27377	5.14747	7.78199	Root	Rhizome	2.63452		72.06	136	5e-61	189	pep	AT2G22880.1	protein_coding		VQ motif-containing protein
isotig27032	2	-3.35764	-3.94892	2.22764	3.01242	-3.67634	0.872216	6.06366	6.05672		-3.65328	-0.860641	-1.40206	6.06019	Root	Shoot	6.92083		89.9	99	2e-60	187	pep	AT1G02900.1	protein_coding	ATRALF1,RALF1,RALFL1	rapid alkalinization factor 1	Member of a diversely expressed predicted peptide family showing sequence similarity to tobacco Rapid Alkalinization Factor (RALF), and is believed to play an essential role in the physiology of Arabidopsis. Consists of a single exon and is characterized by a conserved C-terminal motif and N-terminal signal peptide. Mediates Ca2+-dependent signaling.
contig00264	2	2.37288	2.65092	2.46003	3.02892	6.82762	7.73361	9.62314	8.32385		2.5119	2.55547	7.28062	8.9735	Root	Rhizome	1.69288		86.44	450	1e-130	466	cdna	AT1G76930.2	protein_coding	ATEXT1,ATEXT4,EXT1,EXT4,ORG5	extensin 4	Encodes an Arabidopsis extensin gene that belongs to cell-wall hydroxyproline-rich glycoproteins. The cross-link of extensins enforces cell wall strength. Transgenic plants overexpressing this gene show an increase in stem thickness.
isotig04105	2	2.55994	3.83416	1.43169	3.03746	5.03971	5.24437	8.26083	8.73744		3.19705	2.63293	5.14204	8.49913	Root	Rhizome	3.3571		96.74	92	2e-80	184	pep	AT1G70850.3	protein_coding	MLP34	MLP-like protein 34
isotig11248	2	0.913644	0.476238	3.00778	3.04084	3.21643	4.79816	6.84978	7.2367		0.694941	1.74201	4.00729	7.04324	Root	Rhizome	3.03594		83.59	323	9e-78	291	cdna	AT1G05340.1	protein_coding
isotig08304	2	-0.82512	-1.52656	2.7886	3.05151	1.61111	3.18347	5.4708	6.10123		-1.17584	0.631016	2.39729	5.78602	Root	Rhizome	3.38872		95.3	362	0	658	pep	AT5G45340.2	protein_coding	CYP707A3	cytochrome P450, family 707, subfamily A, polypeptide 3	Encodes a protein with ABA 8'-hydroxylase activity; involved in ABA catabolism. Mutant analyses show that disruption in the gene results in more drought tolerance whereas overexpression results in increased transpiration rate and reduced drought tolerance. Gene involved in postgermination growth. Plant P450 CYP707A3, ABA 8'-hydroxylase, binds enantioselectively (+)-ABA but not (-)-ABA, whereas th…
isotig15155	2	0.105355	0.458718	1.6681	3.08254	5.96951	5.68124	6.07822	4.64198		0.282036	1.06341	5.82538	5.3601	Rhizome	Root	0.465275		96.73	459	0	902	pep	AT4G31500.1	protein_coding	ATR4,CYP83B1,RED1,RNT1,SUR2	cytochrome P450, family 83, subfamily B, polypeptide 1	Encodes an oxime-metabolizing enzyme in the biosynthetic pathway of glucosinolates. Is required for phytochrome signal transduction in red light. Mutation confers auxin overproduction.
isotig00040	2	0.891931	1.89801	2.66139	3.08425	3.09961	3.04158	8.08836	5.98802		1.39497	2.2797	3.07059	7.03819	Root	Rhizome	3.96759		92.04	465	0	743	pep	AT4G36180.1	protein_coding		Leucine-rich receptor-like protein kinase family protein
isotig00041	2	0.899606	1.90615	2.67235	3.09464	3.11086	3.05008	8.08589	5.99364		1.40288	2.28925	3.08047	7.03976	Root	Rhizome	3.95929		92.04	465	0	743	pep	AT4G36180.1	protein_coding		Leucine-rich receptor-like protein kinase family protein
isotig00042	2	0.9354	1.96398	2.73773	3.16349	3.16033	3.10989	8.12192	6.02854		1.44969	2.35085	3.13511	7.07523	Root	Rhizome	3.94012		97.49	439	0	757	pep	AT4G36180.1	protein_coding		Leucine-rich receptor-like protein kinase family protein
isotig00044	2	0.961784	1.97165	2.75108	3.16589	3.17704	3.10115	7.79842	5.65779		1.46672	2.36136	3.1391	6.7281	Root	Rhizome	3.58901		92.04	465	0	743	pep	AT4G36180.1	protein_coding		Leucine-rich receptor-like protein kinase family protein
isotig00043	2	0.943733	1.97279	2.74769	3.17267	3.1726	3.12011	8.12113	6.0307		1.45826	2.36024	3.14636	7.07592	Root	Rhizome	3.92956		97.49	439	0	757	pep	AT4G36180.1	protein_coding		Leucine-rich receptor-like protein kinase family protein
isotig00045	2	0.970683	1.98076	2.76131	3.17537	3.18977	3.11169	7.79257	5.65727		1.47572	2.37103	3.15073	6.72492	Root	Rhizome	3.57419		92.04	465	0	743	pep	AT4G36180.1	protein_coding		Leucine-rich receptor-like protein kinase family protein
isotig04106	2	2.74521	3.94975	1.65058	3.19188	5.49172	5.48099	8.27122	8.74745		3.34748	2.80016	5.48635	8.50933	Root	Rhizome	3.02298		75.88	199	8e-100	294	pep	AT1G70830.5	protein_coding	MLP28	MLP-like protein 28
isotig08403	2	-3.8257	-	2.64792	3.21472	5.59589	5.19092	5.04894	5.42266		-4.41285	-1.17604	5.39341	5.2358	Rhizome	Root	0.157607		90.8	402	0	589	pep	AT4G08150.1	protein_coding	BP,BP1,KNAT1	KNOTTED-like from Arabidopsis thaliana	A member of class I knotted1-like homeobox gene family (together with KNAT2). Similar to the knotted1 (kn1) homeobox gene of maize. Normally expressed in the peripheral and rib zone of shoot apical meristem but not in the leaf primordia. It is also expressed in the fourth floral whorl, in the region that would become style, particularly in the cell surrounding the transmitting tissue. No expressi…
isotig00046	2	1.01118	2.03971	2.82667	3.24457	3.24241	3.17563	7.84066	5.69908		1.52545	2.43319	3.20902	6.76987	Root	Rhizome	3.56085		97.49	439	0	757	pep	AT4G36180.1	protein_coding		Leucine-rich receptor-like protein kinase family protein
isotig23223	2	1.01572	0.68475	3.2205	3.25301	2.80131	3.47898	6.12128	6.20657		0.850233	1.95262	3.14014	6.16393	Root	Rhizome	3.02378		NA	NA	NA	NA
isotig00047	2	1.02078	2.04851	2.83825	3.25559	3.25509	3.18727	7.8345	5.69562		1.53465	2.44338	3.22118	6.76506	Root	Rhizome	3.54388		97.49	439	0	757	pep	AT4G36180.1	protein_coding		Leucine-rich receptor-like protein kinase family protein
isotig22045	2	1.0879	1.23723	2.30632	3.33011	2.87247	5.12126	5.38348	6.49694		1.16256	1.77178	3.99686	5.94021	Root	Rhizome	1.94335		87.32	213	2e-122	353	pep	AT1G64065.1	protein_coding		Late embryogenesis abundant (LEA) hydroxyproline-rich glycoprotein family
isotig00048	2	1.13667	2.12304	2.93555	3.33585	3.29149	3.23253	7.50284	5.51535		1.62985	2.5293	3.26201	6.5091	Root	Rhizome	3.24709		92.04	465	0	743	pep	AT4G36180.1	protein_coding		Leucine-rich receptor-like protein kinase family protein
isotig16933	2	-0.56477	-1.36258	3.67249	3.34565	4.10074	4.62596	5.10615	6.73603		-0.963675	1.15495	4.36335	5.92109	Root	Rhizome	1.55774		90.08	373	0	662	pep	AT5G14700.1	protein_coding		NAD(P)-binding Rossmann-fold superfamily protein
isotig11029	2	0.559907	2.031	3.21155	3.37563	6.35878	7.09333	6.52429	7.53897		1.29546	2.62127	6.72605	7.03163	Root	Rhizome	0.305576		92.06	252	6e-157	442	pep	AT4G30280.1	protein_coding	ATXTH18,XTH18	xyloglucan endotransglucosylase/hydrolase 18	Encodes a xyloglucan endotransglucosylase/hydrolase with only only the endotransglucosylase (XET; EC 2.4.1.207) activity towards xyloglucan and non-detectable endohydrolytic (XEH; EC 3.2.1.151) activity. Expressed in the mature or basal regions of both the main and lateral roots, but not in the tip of these roots where cell division occurs.
isotig22849	2	0.631563	2.10972	2.67608	3.37874	8.20699	7.98594	6.63183	8.47144		1.37064	2.3929	8.09647	7.55164	Rhizome	Root	0.544832		81.71	164	9e-96	284	pep	AT1G70830.3	protein_coding	MLP28	MLP-like protein 28
isotig04107	2	2.91367	4.22236	1.82241	3.41736	5.28879	5.53214	8.48082	8.93324		3.56802	3.02238	5.41046	8.70703	Root	Rhizome	3.29657		93.79	161	1e-107	313	pep	AT1G70830.5	protein_coding	MLP28	MLP-like protein 28
isotig00049	2	1.19454	2.20899	3.01187	3.42178	3.36393	3.30429	7.55953	5.56446		1.70177	2.61043	3.33411	6.562	Root	Rhizome	3.22788		97.49	439	0	757	pep	AT4G36180.1	protein_coding		Leucine-rich receptor-like protein kinase family protein
isotig22035	2	-4.28945	-	-4.48828	3.54554	1.27548	0.0275582	5.23482	3.50098		-4.64473	-4.74414	0.651521	4.3679	Root	Rhizome	3.71637		84.39	205	6e-123	355	pep	AT5G38910.1	protein_coding		RmlC-like cupins superfamily protein
isotig18982	2	1.06817	2.66649	1.53972	3.58205	6.01941	6.20246	8.68772	7.28923		1.86733	2.1031	6.11093	7.98848	Root	Rhizome	1.87754		89.97	349	0	640	pep	AT2G38390.1	protein_coding		Peroxidase superfamily protein
isotig22351	2	2.30874	2.15973	3.97328	3.58404	4.2291	5.74986	6.40424	7.60241		2.23424	3.0665	4.98948	7.00332	Root	Rhizome	2.01385		84	200	2e-99	294	pep	AT4G35480.1	protein_coding	RHA3B	RING-H2 finger A3B	Encodes a putative RING-H2 finger protein RHA3b.
isotig14961	2	2.07687	1.95008	3.28645	3.64498	3.21435	4.9738	6.4354	7.88341		2.01348	2.61826	4.09408	7.15941	Root	Rhizome	3.06533		94.16	445	0	861	pep	AT4G18950.1	protein_coding		Integrin-linked protein kinase family
isotig23040	2	1.51416	2.64919	2.8696	3.65307	5.3975	6.27768	7.93763	8.59277		2.08167	2.75939	5.83759	8.2652	Root	Rhizome	2.42761		92.78	97	4e-37	129	pep	AT4G02380.1	protein_coding	AtLEA5,SAG21	senescence-associated gene 21	Encodes AtLEA5 (late embryogenesis abundant like protein). Also known as SENESCENCE-ASSOCIATED GENE 21 (SAG21). Has a role on oxidative stress tolerance. mRNA levels are elevated in response to various stresses.
isotig04765	2	2.23347	1.56991	4.01919	3.67317	4.89482	6.15775	7.53347	8.5228		1.90169	2.79455	5.52629	8.02814	Root	Rhizome	2.50185		71.03	290	1e-141	407	pep	AT3G45970.1	protein_coding	ATEXLA1,ATEXPL1,ATHEXP BETA 2.1,EXLA1,EXPL1	expansin-like A1	member of EXPANSIN-LIKE. Naming convention from the Expansin Working Group (Kende et al, 2004. Plant Mol Bio)
isotig20054	2	0.869302	1.7446	2.69022	3.69206	5.01913	6.19886	6.62711	6.97944		1.30695	2.21741	5.60899	6.80328	Root	Rhizome	1.19428		91.3	276	5e-170	479	pep	AT3G16530.1	protein_coding		Legume lectin family protein	Lectin like protein whose expression is induced upon treatment with chitin oligomers.
isotig14207	2	0.99519	0.675626	3.06192	3.70893	4.49043	5.04943	6.52085	6.7633		0.835408	1.86877	4.76993	6.64207	Root	Rhizome	1.87215		91.24	502	0	876	pep	AT1G11670.1	protein_coding		MATE efflux family protein
isotig04767	2	2.28513	1.71376	4.11359	3.76893	5.00357	6.23854	7.6429	8.59561		1.99944	2.91367	5.62106	8.11925	Root	Rhizome	2.49819		86.08	158	2e-120	291	pep	AT4G38400.1	protein_coding	ATEXLA2,ATEXPL2,ATHEXP BETA 2.2,EXLA2,EXPL2	expansin-like A2	member of EXPANSIN-LIKE. Naming convention from the Expansin Working Group (Kende et al, 2004. Plant Mol Bio)
isotig11030	2	0.72226	2.30029	3.68297	3.77245	6.52237	7.29767	6.75364	7.86236		1.51128	2.99163	6.91002	7.308	Root	Rhizome	0.39798		94.02	234	7e-159	446	pep	AT4G30290.1	protein_coding	ATXTH19,XTH19	xyloglucan endotransglucosylase/hydrolase 19	Encodes a xyloglucan endotransglucosylase/hydrolase with only only the endotransglucosylase (XET; EC 2.4.1.207) activity towards xyloglucan and non-detectable endohydrolytic (XEH; EC 3.2.1.151) activity. Expressed throughout both the main and the lateral root, with intensive expression at the dividing and elongating regions. Is expressed in lateral root primordia but expression ceases after later…
isotig04766	2	2.28411	1.64301	4.03942	3.7833	4.9648	6.25286	7.65597	8.59614		1.96356	2.84122	5.60883	8.12605	Root	Rhizome	2.51722		79.2	274	3e-139	400	pep	AT4G38400.1	protein_coding	ATEXLA2,ATEXPL2,ATHEXP BETA 2.2,EXLA2,EXPL2	expansin-like A2	member of EXPANSIN-LIKE. Naming convention from the Expansin Working Group (Kende et al, 2004. Plant Mol Bio)
isotig04768	2	2.34374	1.78904	4.15796	3.89817	5.07773	6.34452	7.76959	8.67693		2.06639	2.9735	5.71113	8.22326	Root	Rhizome	2.51214		86.08	158	4e-112	291	pep	AT4G38400.1	protein_coding	ATEXLA2,ATEXPL2,ATHEXP BETA 2.2,EXLA2,EXPL2	expansin-like A2	member of EXPANSIN-LIKE. Naming convention from the Expansin Working Group (Kende et al, 2004. Plant Mol Bio)
isotig21860	2	0.823519	2.30024	3.28206	4.16302	3.30556	4.94823	6.87876	8.39763		1.56188	2.79115	4.12689	7.63819	Root	Rhizome	3.5113		92.5	280	0	548	pep	AT5G57560.1	protein_coding	TCH4,XTH22	Xyloglucan endotransglucosylase/hydrolase family protein	Encodes a cell wall-modifying enzyme, rapidly upregulated in response to environmental stimuli
isotig25089	2	-0.239215	1.85042	4.06602	4.17528	5.16541	5.56421	6.13289	6.42133		0.805603	2.95822	5.36481	6.27711	Root	Rhizome	0.9123		70.79	89	2e-38	135	pep	AT2G44840.1	protein_coding	ATERF13,EREBP,ERF13	ethylene-responsive element binding factor 13	encodes a member of the ERF (ethylene response factor) subfamily B-3 of ERF/AP2 transcription factor family. The protein contains one AP2 domain. There are 18 members in this subfamily including ATERF-1, ATERF-2, AND ATERF-5.
isotig06891	2	-0.582166	0.0646466	4.34286	4.28661	6.34872	6.79051	6.35414	6.90866		-0.25876	2.20375	6.56962	6.6314	Root	Rhizome	0.0617835		94.68	752	0	1433	pep	AT5G20830.2	protein_coding	ASUS1,atsus1,SUS1	sucrose synthase 1	Encodes a protein with sucrose synthase activity (SUS1).
isotig22683	2	-	-	4.94311	4.30996	-1.85346	2.26747	5.65521	6.32735		-	-0.028447	0.207005	5.99128	Root	Rhizome	5.78427		90.5	242	2e-158	446	pep	AT5G59490.1	protein_coding		Haloacid dehalogenase-like hydrolase (HAD) superfamily protein
isotig19961	2	2.93142	3.04815	3.71599	4.32074	4.61878	6.86234	6.97835	7.97639		2.98978	3.38207	5.74056	7.47737	Root	Rhizome	1.73681		83.71	178	7e-89	268	pep	AT1G76650.3	protein_coding	CML38	calmodulin-like 38
isotig06892	2	-0.541838	0.103565	4.39886	4.33722	6.40029	6.84648	6.41859	6.9816		-0.219137	2.25121	6.62339	6.7001	Root	Rhizome	0.0767093		94.68	808	0	1544	pep	AT5G20830.2	protein_coding	ASUS1,atsus1,SUS1	sucrose synthase 1	Encodes a protein with sucrose synthase activity (SUS1).
isotig18281	2	1.34596	3.21081	2.05918	4.34709	6.51603	6.80752	8.52823	6.73993		2.27838	2.63499	6.66178	7.63408	Root	Rhizome	0.972303		86.53	349	0	593	pep	AT2G38380.1	protein_coding		Peroxidase superfamily protein
isotig17935	2	1.65713	-0.169973	6.24339	4.34864	3.78672	2.73939	7.50636	6.57196		0.743579	3.03671	3.26305	7.03916	Root	Rhizome	3.7761		58.65	104	2e-27	112	pep	AT5G13930.1	protein_coding	ATCHS,CHS,TT4	Chalcone and stilbene synthase family protein	Encodes chalcone synthase (CHS), a key enzyme involved in the biosynthesis of flavonoids. Required for the accumulation of purple anthocyanins in leaves and stems. Also involved in the regulation of auxin transport and the modulation of root gravitropism.
isotig21299	2	1.84256	-0.400587	3.71349	4.38309	2.40162	5.11411	7.33148	8.28948		0.720985	1.65645	3.75787	7.81048	Root	Rhizome	4.05261		90.43	209	7e-121	350	pep	AT1G12610.1	protein_coding	DDF1	Integrase-type DNA-binding superfamily protein	Encodes a member of the DREB subfamily A-1 of ERF/AP2 transcription factor family (DDF1). The protein contains one AP2 domain. There are six members in this subfamily, including CBF1, CBF2, and CBF3. Overexpression of this gene results in delayed flowering and dwarfism, reduction of gibberellic acid biosynthesis, and increased tolerance to high levels of salt. This gene is expressed in all tissue…
isotig11210	2	-	-	4.0261	4.39648	1.33963	1.82592	4.38501	5.05811		-	-0.486952	1.58277	4.72156	Root	Rhizome	3.13878		93.5	200	2e-134	381	pep	AT4G35190.1	protein_coding	LOG5	Putative lysine decarboxylase family protein
isotig25973	2	1.77921	2.84741	4.23319	4.41401	3.53912	5.15629	7.84214	8.08803		2.31331	3.5403	4.34771	7.96509	Root	Rhizome	3.61738		59.35	155	3e-32	117	pep	AT1G07135.1	protein_coding		glycine-rich protein
isotig02648	2	3.48591	2.61707	3.6342	4.5469	6.53993	6.38911	7.33087	7.58334		3.05149	3.12564	6.46452	7.45711	Root	Rhizome	0.992589		83.13	243	1e-142	397	pep	AT3G21770.1	protein_coding		Peroxidase superfamily protein
isotig19668	2	0.912696	0.507572	3.77416	4.63734	3.96458	5.18265	6.33089	7.88068		0.710134	2.14087	4.57362	7.10578	Root	Rhizome	2.53217		95.77	213	1e-143	410	pep	AT4G17615.1	protein_coding	ATCBL1,CBL1,SCABP5	calcineurin B-like protein 1	Member of AtCBL (Calcineurin B-like Calcium Sensor Proteins) family. Protein level is increased upon high salt, mannitol, and cold stresses. CBL1 interacts with CIPK23 and recruits the kinase to the plasma membrane where the substrate(s) of CIPK23 may reside. CBL1 localization is regulated by protein modification including myristolation and acylation.
isotig02649	2	3.57333	2.71713	3.74091	4.64276	6.61642	6.48776	7.44814	7.68737		3.14523	3.22902	6.55209	7.56776	Root	Rhizome	1.01567		92.24	219	9e-147	410	pep	AT3G21770.1	protein_coding		Peroxidase superfamily protein
isotig17189	2	2.63365	3.01182	3.81354	4.76988	4.42649	6.28199	7.08115	8.35701		2.82273	3.41268	5.35424	7.71908	Root	Rhizome	2.36484		73.84	344	4e-148	430	pep	AT4G01360.1	protein_coding
isotig02646	2	3.67864	2.90018	3.87732	4.83878	6.74984	6.64487	7.73311	7.85683		3.28941	3.38875	6.69735	7.79497	Root	Rhizome	1.09762		86.61	336	0	570	pep	AT3G21770.1	protein_coding		Peroxidase superfamily protein
isotig04080	2	3.12226	4.28763	4.49665	4.8957	5.67316	7.11855	8.17778	8.64715		3.70495	4.39214	6.39585	8.41247	Root	Rhizome	2.01661		70.72	181	3e-72	225	pep	AT1G80840.1	protein_coding	ATWRKY40,WRKY40	WRKY DNA-binding protein 40	Pathogen-induced transcription factor. Binds W-box sequences in vitro. Forms protein complexes with itself and with WRKY40 and WRKY60. Coexpression with WRKY18 or WRKY60 made plants more susceptible to both P. syringae and B. cinerea. WRKY18, WRKY40, and WRKY60 have partially redundant roles in response to the hemibiotrophic bacterial pathogen Pseudomonas syringae and the necrotrophic fungal path…
isotig02647	2	3.76342	3.00161	3.97511	4.95324	6.82402	6.74262	7.83212	7.94324		3.38252	3.48836	6.78332	7.88768	Root	Rhizome	1.10436		93.27	312	0	583	pep	AT3G21770.1	protein_coding		Peroxidase superfamily protein
isotig09195	2	-3.12905	-1.0351	4.44381	4.96164	5.31737	6.50574	3.5015	3.17157		-2.08207	1.70436	5.91155	3.33654	Rhizome	Root	2.57502		82.76	203	6e-97	295	pep	AT3G02550.1	protein_coding	LBD41	LOB domain-containing protein 41
isotig00992	2	3.69094	3.957	2.01817	5.02678	6.73708	8.37489	8.58455	9.71513		3.82397	2.98758	7.55599	9.14984	Root	Rhizome	1.59385		42.86	203	7e-30	114	pep	AT1G72290.1	protein_coding		Kunitz family trypsin and protease inhibitor protein
isotig00995	2	4.18412	4.49752	2.75814	5.29333	6.27248	7.76185	7.91166	9.05053		4.34082	3.62783	7.01717	8.4811	Root	Rhizome	1.46393		42.44	205	4e-28	109	pep	AT1G72290.1	protein_coding		Kunitz family trypsin and protease inhibitor protein
isotig20607	2	0.700692	2.92369	5.9261	5.29342	4.43822	5.03292	7.65605	8.48852		1.81219	4.42489	4.73557	8.07228	Root	Rhizome	3.33672		92.97	313	4e-180	505	pep	AT4G24570.1	protein_coding	DIC2	dicarboxylate carrier 2	Encodes one of the mitochondrial dicarboxylate carriers (DIC): DIC1 (AT2G22500), DIC2 (AT4G24570), DIC3 (AT5G09470).
isotig04078	2	3.25294	4.46682	5.07844	5.46808	6.06233	7.40724	8.2652	8.84157		3.85988	4.77263	6.73479	8.55339	Root	Rhizome	1.8186		89.77	303	3e-175	495	pep	AT1G80840.1	protein_coding	ATWRKY40,WRKY40	WRKY DNA-binding protein 40	Pathogen-induced transcription factor. Binds W-box sequences in vitro. Forms protein complexes with itself and with WRKY40 and WRKY60. Coexpression with WRKY18 or WRKY60 made plants more susceptible to both P. syringae and B. cinerea. WRKY18, WRKY40, and WRKY60 have partially redundant roles in response to the hemibiotrophic bacterial pathogen Pseudomonas syringae and the necrotrophic fungal path…
isotig04079	2	3.26729	4.48492	5.09922	5.49539	6.08433	7.42899	8.2788	8.86062		3.8761	4.79207	6.75666	8.56971	Root	Rhizome	1.81305		90.1	303	7e-176	496	pep	AT1G80840.1	protein_coding	ATWRKY40,WRKY40	WRKY DNA-binding protein 40	Pathogen-induced transcription factor. Binds W-box sequences in vitro. Forms protein complexes with itself and with WRKY40 and WRKY60. Coexpression with WRKY18 or WRKY60 made plants more susceptible to both P. syringae and B. cinerea. WRKY18, WRKY40, and WRKY60 have partially redundant roles in response to the hemibiotrophic bacterial pathogen Pseudomonas syringae and the necrotrophic fungal path…
isotig16948	2	2.94614	3.05902	5.96204	5.68976	5.38765	6.50924	8.5082	9.3795		3.00258	4.51053	5.94845	8.94385	Root	Rhizome	2.9954		82.47	405	0	667	pep	AT5G35735.1	protein_coding		Auxin-responsive family protein
isotig16755	2	2.68616	2.99054	5.66925	5.73113	5.31645	6.46552	8.02138	8.69741		2.83835	4.32989	5.89099	8.35939	Root	Rhizome	2.46841		85.81	437	0	684	pep	AT2G40000.1	protein_coding	ATHSPRO2,HSPRO2	ortholog of sugar beet HS1 PRO-1 2
isotig27512	3	-1.04469	-1.87559	-1.31162	-	4.98957	5.41908	2.91787	1.55699		-1.46014	-1.5936	5.20432	2.23743	Rhizome	Root	2.96689		72.09	129	2e-49	159	pep	AT4G24275.1	protein_coding			Identified as a screen for stress-responsive genes.
isotig24392	3	2.16911	1.61132	0.113544	0.000151029	4.28482	5.6726	6.71155	3.83066		1.89021	0.862431	4.97871	5.27111	Root	Rhizome	0.292393		93.05	187	1e-109	317	pep	AT4G23690.1	protein_coding		Disease resistance-responsive (dirigent-like protein) family protein
isotig03536	3	2.81403	1.02562	0.800154	0.028778	6.61094	3.57393	5.73614	1.25912		1.91983	0.912886	5.09243	3.49763	Rhizome	Root	1.5948		NA	NA	NA	NA
isotig03535	3	2.39772	1.03889	0.275868	0.139153	6.17013	3.39784	5.16759	0.829926		1.71831	0.657381	4.78398	2.99876	Rhizome	Root	1.78522		NA	NA	NA	NA
isotig23581	3	1.78197	2.34486	1.12524	0.36168	5.33163	5.26301	3.52176	2.43984		2.06342	1.73505	5.29732	2.9808	Rhizome	Root	2.31652		97.86	187	6e-120	359	pep	AT1G23080.3	protein_coding	ATPIN7,PIN7	Auxin efflux carrier family protein	Encodes a novel component of auxin efflux that is located apically in the basal cell and is involved during embryogenesis in setting up the apical-basal axis in the embryo. It is also involved in pattern specification during root development. In roots, it is expressed at lateral and basal membranes of provascular cells in the meristem and elongation zone, whereas in the columella cells it coincid…
isotig26188	3	-0.578789	-	0.765864	0.388256	4.43552	5.24028	1.89589	0.745387		-2.78939	-2.11707	4.8379	1.32064	Rhizome	Root	3.51726		73.26	86	1e-34	120	pep	AT4G10265.1	protein_coding		Wound-responsive family protein
isotig10435	3	1.46408	0.754119	-0.228232	0.514329	2.39429	3.81575	4.62092	5.07639		1.1091	0.262944	3.10502	4.84866	Root	Rhizome	1.74364		76.83	341	3e-175	495	pep	AT5G07100.1	protein_coding	WRKY26	WRKY DNA-binding protein 26	Encodes WRKY DNA-binding protein 26 (WRKY26).
isotig21484	3	2.10798	1.67983	-0.0208062	0.535135	3.83635	5.01395	1.89309	2.60603		1.8939	0.82951	4.42515	2.24956	Rhizome	Root	2.17558		90.27	298	0	561	pep	AT2G37770.2	protein_coding	AKR4C9,ChlAKR	NAD(P)-linked oxidoreductase superfamily protein
isotig25986	3	1.2453	1.25168	0.246065	0.56536	4.2939	4.64383	5.80054	5.22256		1.24849	0.748872	4.46887	5.51155	Root	Rhizome	1.04269		93.21	162	6e-60	188	pep	AT1G10140.1	protein_coding		Uncharacterised conserved protein UCP031279
isotig22907	3	3.72025	3.34465	0.470656	0.588322	5.98369	4.7526	3.55845	2.85562		3.53245	1.90765	5.36814	3.20704	Rhizome	Leaf	1.83569		90.91	253	4e-164	460	pep	AT1G04040.1	protein_coding		HAD superfamily, subfamily IIIB acid phosphatase
isotig01600	3	1.11292	0.712051	0.86112	0.60242	5.45043	4.86716	4.53997	3.09277		0.912487	0.786586	5.15879	3.81637	Rhizome	Root	1.34243		NA	NA	NA	NA
isotig22678	3	0.0923237	0.580481	0.512686	0.628581	1.86795	4.77393	2.87225	5.47344		0.336402	0.546583	3.32094	4.17285	Root	Rhizome	0.851911		84.16	221	4e-118	342	pep	AT1G09950.1	protein_coding	RAS1	RESPONSE TO ABA AND SALT 1
isotig13908	3	-0.765228	0.364391	0.728356	0.713013	5.65236	6.72252	3.06376	4.80579		-0.200419	0.546374	6.18744	3.93477	Rhizome	Root	2.25267		93.57	607	0	1171	pep	AT4G33070.1	protein_coding		Thiamine pyrophosphate dependent pyruvate decarboxylase family protein
isotig01599	3	1.57983	1.21393	1.01785	0.874277	5.82466	5.19932	4.94072	3.59497		1.39688	1.11589	5.51199	4.26784	Rhizome	Root	1.24415		NA	NA	NA	NA
isotig20288	3	1.40481	2.3575	-1.50006	0.913254	4.30048	6.09969	4.68955	3.97329		1.88115	0.428716	5.20008	4.33142	Rhizome	Root	0.868663		91.03	234	8e-141	402	pep	AT1G69930.1	protein_coding	ATGSTU11,GSTU11	glutathione S-transferase TAU 11	Encodes glutathione transferase belonging to the tau class of GSTs. Naming convention according to Wagner et al. (2002).
isotig20412	3	1.69088	1.58766	1.04842	0.930953	4.95805	5.59309	2.9365	2.17925		1.63927	1.31804	5.27557	2.55788	Rhizome	Root	2.71769		77.31	238	2e-115	337	pep	AT1G59940.1	protein_coding	ARR3	response regulator 3	Type A response regulator highly similar to bacterial two-component response regulators. Rapidly induced by cytokinin. Involved in red-light signaling. Acts redundantly with ARR3 in the control of circadian period in a cytokinin-independent manner.
isotig08045	3	1.66372	1.37872	0.173584	0.950845	2.57221	3.06441	4.43837	5.38187		1.52122	0.776154	2.81831	4.91012	Root	Rhizome	2.09181		97.73	264	0	555	pep	AT1G76130.1	protein_coding	AMY2,ATAMY2	alpha-amylase-like 2	alpha-amylase, putative / 1,4-alpha-D-glucan glucanohydrolase, putative, strong similarity to alpha-amylase GI:7532799 from (Malus x domestica);contains Pfam profile PF00128: Alpha amylase, catalytic domain. Predicted to be secreted based on SignalP analysis.
isotig25910	3	1.96384	2.12955	1.57436	1.08335	5.02504	4.71616	3.64787	2.90601		2.0467	1.85196	4.8706	3.27694	Rhizome	Root	1.59366		79.17	168	2e-76	231	pep	AT1G64640.1	protein_coding	AtENODL8,ENODL8	early nodulin-like protein 8
isotig17126	3	2.02526	1.6409	1.17911	1.11468	2.41658	4.72003	5.27103	5.27084		1.83308	1.41	3.56831	5.27094	Root	Rhizome	1.70263		88.86	377	0	650	pep	AT5G55050.1	protein_coding		GDSL-like Lipase/Acylhydrolase superfamily protein
isotig08046	3	1.79651	1.51011	0.33139	1.14579	2.69361	3.17418	4.54842	5.51796		1.65331	0.92075	2.9339	5.03319	Root	Rhizome	2.09929		96.85	413	0	872	pep	AT1G76130.1	protein_coding	AMY2,ATAMY2	alpha-amylase-like 2	alpha-amylase, putative / 1,4-alpha-D-glucan glucanohydrolase, putative, strong similarity to alpha-amylase GI:7532799 from (Malus x domestica);contains Pfam profile PF00128: Alpha amylase, catalytic domain. Predicted to be secreted based on SignalP analysis.
isotig20809	3	2.45817	2.3734	1.20374	1.1773	3.59193	3.72797	5.48061	5.70275		2.41578	1.78857	3.65995	5.59168	Root	Rhizome	1.93173		88.24	187	9e-72	226	pep	AT5G46780.2	protein_coding		VQ motif-containing protein
isotig16024	3	2.60762	2.22514	1.43857	1.31964	4.30693	4.14214	5.28599	5.34195		2.41638	1.83185	4.22454	5.31397	Root	Rhizome	1.08943		84.93	345	0	521	pep	AT1G72830.1	protein_coding	ATHAP2C,HAP2C,NF-YA3	nuclear factor Y, subunit A3	Encodes a subunit of CCAAT-binding complex, binds to CCAAT box motif present in some plant promoter sequences. One of three members of this class (HAP2A, HAP2B, HAP2C), it is expressed in vegetative and reproductive tissues.
isotig27389	3	3.02662	2.79655	0.2936	1.37885	5.85245	6.20588	3.80245	2.68889		2.91159	1.54508	6.02917	3.24567	Rhizome	Root	2.7835		NA	NA	NA	NA
isotig08613	3	2.88139	2.93446	1.47211	1.4403	5.0099	5.17395	5.15709	5.74864		2.90793	2.20329	5.09193	5.45287	Root	Rhizome	0.36094		74.76	206	3e-93	291	pep	AT1G75540.1	protein_coding	AtBBX21,BBX21,LHUS,STH2	salt tolerance homolog2
isotig22991	3	0.881677	0.497064	0.129325	1.55165	4.55193	4.11127	4.09572	5.63033		0.689371	0.313195	4.3316	4.86302	Root	Rhizome	0.531426		88.24	204	9e-116	335	pep	AT1G62770.1	protein_coding		Plant invertase/pectin methylesterase inhibitor superfamily protein
isotig09516	3	2.80265	2.30099	1.26502	1.58133	3.69795	4.05792	4.73051	5.29529		2.55182	1.783	3.87793	5.0129	Root	Rhizome	1.13497		45.64	149	7e-20	87.4	pep	AT1G22910.3	protein_coding		RNA-binding (RRM/RBD/RNP motifs) family protein
isotig17539	3	2.25373	1.26319	1.41088	1.58809	3.24509	3.81759	4.88994	5.26027		1.75846	1.33704	3.53134	5.07511	Root	Rhizome	1.54376		96.05	253	1e-146	422	pep	AT2G19580.1	protein_coding	TET2	tetraspanin2	Member of TETRASPANIN family
isotig18953	3	2.02185	1.74387	1.57839	1.62992	5.50567	6.10587	6.29236	2.39369		1.88286	1.66113	5.80577	4.34302	Rhizome	Root	1.46274		90.43	324	0	581	pep	AT4G37520.1	protein_coding		Peroxidase superfamily protein
isotig20524	3	3.3655	3.10563	0.460006	1.65765	3.42557	4.17126	4.30916	5.51646		3.23556	1.78282	3.79842	4.91281	Root	Rhizome	1.11439		71.24	226	1e-94	284	pep	AT4G32800.1	protein_coding		Integrase-type DNA-binding superfamily protein	encodes a member of the DREB subfamily A-4 of ERF/AP2 transcription factor family. The protein contains one AP2 domain. There are 17 members in this subfamily including TINY.
isotig16990	3	1.69394	4.06852	0.0552779	1.65903	4.50918	3.12738	5.86899	4.49617		2.88123	2.0619	3.81828	5.18258	Root	Rhizome	1.3643		56.78	398	8e-127	378	pep	AT1G58270.1	protein_coding	ZW9	TRAF-like family protein	ZW9 mRNA, complete cds
isotig08614	3	3.03564	3.09856	1.73167	1.66655	5.20194	5.412	5.31399	5.94994		3.0671	2.41511	5.30697	5.63197	Root	Rhizome	0.324997		77.08	336	6e-162	463	pep	AT1G75540.1	protein_coding	AtBBX21,BBX21,LHUS,STH2	salt tolerance homolog2
isotig09515	3	2.63623	2.31773	1.35029	1.78764	3.62028	3.87501	4.37512	5.02051		2.47698	1.83401	3.74765	4.69782	Root	Rhizome	0.950167		79.28	251	2e-97	298	pep	AT1G22910.1	protein_coding		RNA-binding (RRM/RBD/RNP motifs) family protein
isotig10045	3	3.23939	3.7083	1.92971	1.79466	5.09268	5.45707	4.22284	5.02096		3.47384	2.819	5.27488	4.6219	Rhizome	Root	0.652978		72.82	195	5e-91	273	pep	AT3G23030.1	protein_coding	IAA2	indole-3-acetic acid inducible 2	auxin inducible gene expressed in the nucleus
isotig17173	3	2.42576	3.41537	0.388724	1.81445	4.26739	4.50188	5.74169	5.46006		2.92057	1.90205	4.38463	5.60088	Root	Rhizome	1.21624		90.27	339	0	600	pep	AT1G13260.1	protein_coding	EDF4,RAV1	related to ABI3/VP1 1	Encodes an AP2/B3 domain transcription factor which is upregulated in response to low temperature. It contains a B3 DNA binding domain. It has circadian regulation and may function as a negative growth regulator.
isotig03533	3	3.21239	2.82204	2.02189	1.81839	5.57831	5.86881	4.12877	4.79826		3.01722	2.42197	5.72356	4.46351	Rhizome	Root	1.26005		97.35	113	3e-56	184	pep	AT1G62380.1	protein_coding	ACO2,ATACO2	ACC oxidase 2	Encodes a protein similar to 1-aminocyclopropane-1-carboxylic oxidase (ACC oxidase). Expression of the AtACO2 transcripts is affected by ethylene.
isotig22364	3	1.86433	2.12135	1.1366	1.85681	2.96295	3.83642	4.48162	5.23666		1.99284	1.62897	3.39968	4.85914	Root	Rhizome	1.45945		80.44	225	7e-117	339	pep	AT2G22850.2	protein_coding	AtbZIP6,bZIP6	basic leucine-zipper 6
isotig18831	3	-0.859556	-0.386588	1.55975	1.95	4.45611	5.59135	2.73715	3.10802		-0.623072	0.586581	5.02373	2.92259	Rhizome	Root	2.10115		94.41	358	0	649	pep	AT1G43800.1	protein_coding		Plant stearoyl-acyl-carrier-protein desaturase family protein
isotig17995	3	2.05025	1.37963	0.981029	1.95158	5.02031	5.22524	4.18646	4.27559		1.71494	1.18033	5.12277	4.23102	Rhizome	Root	0.891751		93.15	321	4e-169	481	pep	AT5G42860.1	protein_coding
isotig15915	3	4.23086	3.70424	1.45249	1.95326	3.89844	4.64346	4.5062	5.07588		3.96755	2.57836	4.27095	4.79104	Root	Rhizome	0.520083		92.35	497	0	858	pep	AT5G53370.1	protein_coding	ATPMEPCRF,PMEPCRF	pectin methylesterase PCR fragment F
isotig17637	3	0.939751	1.00271	0.772675	1.95471	4.17682	5.11928	3.41502	4.82916		0.971232	0.887694	4.64805	4.12209	Rhizome	Root	0.525963		90.51	369	0	624	pep	AT5G10100.1	protein_coding	TPPI	Haloacid dehalogenase-like hydrolase (HAD) superfamily protein
isotig10046	3	3.40355	3.88295	2.13442	2.00682	5.26503	5.61177	4.39873	5.173		3.64325	3.00869	5.4384	4.78586	Rhizome	Root	0.652537		93.29	164	3e-102	301	pep	AT3G23030.1	protein_coding	IAA2	indole-3-acetic acid inducible 2	auxin inducible gene expressed in the nucleus
isotig09792	3	1.83275	1.68388	2.44517	2.08996	3.90123	4.54804	5.13922	5.67938		1.75831	2.06453	4.22464	5.4093	Root	Rhizome	1.18466		89.93	139	1e-77	236	pep	AT5G18310.1	protein_coding
isotig09791	3	1.81519	1.69721	2.29078	2.10678	3.86034	4.51196	5.03167	5.56114		1.7562	1.99399	4.18615	5.2964	Root	Rhizome	1.11025		88.41	164	5e-77	239	pep	AT5G18310.2	protein_coding
isotig25442	3	0.830463	2.61955	1.67633	2.11507	5.08328	4.68504	6.35019	5.22946		1.72501	2.14794	4.88416	5.78983	Root	Rhizome	0.905671		78.29	129	2e-55	176	pep	AT2G02850.1	protein_coding	ARPN	plantacyanin	Encodes plantacyanin one of blue copper proteins. Involved in anther development and pollination. Expressed in the transmitting tract of the pistil.
isotig14401	3	3.73395	3.45374	2.14594	2.1541	5.07282	6.00685	5.77634	3.44046		3.59385	2.79984	5.53983	4.6084	Rhizome	Root	0.931429		89.06	530	0	874	pep	AT3G18830.1	protein_coding	ATPLT5,ATPMT5,PMT5	polyol/monosaccharide transporter 5	This gene encodes a plasma membrane-localized polyol/cyclitol/monosaccharide-H+-symporter. The symporter is able to catalyze the energy-dependent membrane passage of a wide range of linear polyols (three to six carbon backbone), of cyclic polyols (<i>myo</i>-inositol), and of numerous monosaccharides, including pyranose ring-forming and furanose ring-forming hexoses and pentoses. This gene belong…
isotig07707	3	3.19087	3.84587	1.71411	2.15814	5.16443	4.89782	3.90511	3.71409		3.51837	2.77999	5.03113	3.8096	Rhizome	Root	1.22153		93.61	642	0	1117	pep	AT1G70940.1	protein_coding	ATPIN3,PIN3	Auxin efflux carrier family protein	A regulator of auxin efflux and involved in differential growth. PIN3 is expressed in gravity-sensing tissues, with PIN3 protein accumulating predominantly at the lateral cell surface. PIN3 localizes to the plasma membrane and to vesicles. In roots, PIN3 is expressed without pronounced polarity in tiers two and three of the columella cells, at the basal side of vascular cells, and to the lateral …
isotig14893	3	4.05698	3.61166	1.94508	2.23505	5.08026	3.94404	6.60901	4.69458		3.83432	2.77837	4.51215	5.6518	Root	Rhizome	1.13965		87.23	470	0	858	pep	AT3G16400.2	protein_coding	ATMLP-470,ATNSP1,NSP1	nitrile specifier protein 1	Encodes a nitrile-specifier protein NSP1 responsible for constitutive and herbivore-induced simple nitrile formation in rosette leaves. NSP1 is one out of five (At3g16400/NSP1, At2g33070/NSP2, At3g16390/NSP3, At3g16410/NSP4 and At5g48180/NSP5) A. thaliana epithiospecifier protein (ESP) homologues that promote simple nitrile, but not epithionitrile or thiocyanate formation.
isotig16539	3	2.10754	3.00783	0.421405	2.26716	3.62796	4.99779	5.18826	6.80265		2.55769	1.71462	4.31287	5.99546	Root	Rhizome	1.68258		93.19	470	0	881	pep	AT1G76040.2	protein_coding	CPK29	calcium-dependent protein kinase 29	member of Calcium Dependent Protein Kinase
isotig16873	3	2.14815	2.05457	1.93775	2.28819	3.66138	4.12063	5.08007	5.58057		2.10136	1.99616	3.89101	5.33032	Root	Rhizome	1.43932		94.94	356	0	709	pep	AT4G19880.1	protein_coding		Glutathione S-transferase family protein
isotig12495	3	5.00881	4.41211	0.927638	2.3389	6.63675	6.58389	2.9524	2.90918		4.71046	2.66987	6.61032	2.93079	Rhizome	Leaf	1.89986		91.86	995	0	1714	pep	AT3G45780.2	protein_coding	JK224,NPH1,PHOT1,RPT1	phototropin 1	Blue-light photoreceptor. Contains a light activated serine-threonine kinase domain and LOV1 and LOV2 repeats. Mutants are defective in blue-light response. Mediates blue light-induced growth enhancements. PHOT1 and PHOT2 mediate blue light-dependent activation of the plasma membrane H+-ATPase in guard cell protoplasts. PHOT1 undergoes blue-light-dependent autophosphorylation. At least eight phos…
isotig02682	3	2.52732	1.9843	2.58608	2.34732	5.10539	4.34743	4.00656	4.00537		2.25581	2.28519	4.72641	4.00596	Rhizome	Root	0.720448		83.56	371	0	631	pep	AT2G30660.1	protein_coding		ATP-dependent caseinolytic (Clp) protease/crotonase family protein
isotig08060	3	3.05984	3.077	1.8346	2.4206	5.87887	6.25335	5.83459	7.24563		3.06842	2.4558	6.06611	6.54011	Root	Rhizome	0.474002		91.91	371	0	679	pep	AT2G44450.1	protein_coding	BGLU15	beta glucosidase 15
isotig17991	3	2.69651	2.6973	2.07751	2.44769	4.24918	4.64928	5.15938	6.25368		2.69691	2.38741	4.44923	5.70653	Root	Rhizome	1.2573		61.41	368	1e-134	397	pep	AT1G54030.1	protein_coding	GOLD36,MVP1	GDSL-like Lipase/Acylhydrolase superfamily protein
isotig23165	3	1.66654	1.38457	-	2.50308	4.27932	6.72434	2.02527	1.8082		1.52555	-1.80772	5.50183	1.91673	Rhizome	Root	3.5851		65.2	204	3e-92	278	pep	AT4G17470.3	protein_coding		alpha/beta-Hydrolases superfamily protein
isotig19472	3	2.76105	2.83835	3.67022	2.51519	4.35365	4.22726	5.55931	5.10741		2.7997	3.25428	4.29046	5.33336	Root	Rhizome	1.0429		66.32	285	6e-97	293	pep	AT1G72360.3	protein_coding	AtERF73,ERF73,HRE1	Integrase-type DNA-binding superfamily protein	encodes a member of the ERF (ethylene response factor) subfamily B-2 of ERF/AP2 transcription factor family. The protein contains one AP2 domain. There are 5 members in this subfamily including RAP2.2 AND RAP2.12.
isotig15809	3	2.48729	2.86852	2.56096	2.59035	5.82469	6.07293	5.22549	5.2345		2.6779	2.71474	5.94881	5.23	Rhizome	Root	0.718815		85.94	441	0	622	pep	AT3G19130.1	protein_coding	ATRBP47B,RBP47B	RNA-binding protein 47B
isotig20386	3	4.24917	2.52847	3.19733	2.59361	4.74671	4.56507	5.97181	5.46202		3.38882	2.8629	4.65589	5.71691	Root	Rhizome	1.06103		92.09	139	4e-58	188	pep	AT4G20260.5	protein_coding	ATPCAP1,PCAP1	plasma-membrane associated cation-binding protein 1	Encodes a Ca2+ and Cu2+ binding protein. N-terminal myristylation on glycine 2 appears to enable it to associate tightly with the plasma membrane. Recombinant PCaP1 interacts strongly with phosphatidylinositol 3,5-bisphosphate (PtdIns(3,5)P2) and PtdIns (3,4,5)P3, and weakly with PtdIns(3,5)P2 and PtdIns(4,5). It also interacts with calmodulin (CaM) in a calcium-dependent manner. CaM does not int…
isotig16220	3	2.8915	3.38581	2.31353	2.61228	3.79359	4.22309	5.15958	5.11559		3.13865	2.84967	4.00834	5.13758	Root	Rhizome	1.12925		90.95	442	0	766	pep	AT2G44180.1	protein_coding	MAP2A	methionine aminopeptidase 2A	Encodes a MAP2 like methionine aminopeptidase. In MAP1A mutant background plants show an increased sensitivity to fumagillin resulting in defects in development. Phenotype is similar to RNAi lines which knock out all MAP2/MAP1 loci.
isotig02770	3	4.76105	3.89652	2.65246	2.65174	5.79311	5.1372	5.47572	4.55594		4.32879	3.27449	5.46516	5.01583	Rhizome	Root	0.449326		92.44	119	1e-80	225	pep	AT5G19440.1	protein_coding		NAD(P)-binding Rossmann-fold superfamily protein	similar to Eucalyptus gunnii alcohol dehydrogenase of unknown physiological function (GI:1143445), apple tree, PIR:T16995; NOT a cinnamyl-alcohol dehydrogenase
isotig24998	3	3.21619	2.80214	2.64634	2.65963	5.08349	5.20797	4.30578	3.79419		3.00916	2.72424	5.14573	4.04998	Rhizome	Root	1.09575		88.89	153	3e-95	279	pep	AT3G11780.1	protein_coding		MD-2-related lipid recognition domain-containing protein / ML domain-containing protein
isotig04013	3	2.96495	2.67931	2.17631	2.66157	5.02152	5.10056	5.25604	5.93193		2.82213	2.42781	5.06104	5.59398	Root	Rhizome	0.532945		92.59	81	2e-43	150	pep	AT1G72150.1	protein_coding	PATL1	PATELLIN 1	novel cell-plate-associated protein that is related in sequence to proteins involved in membrane trafficking in other eukaryotes
isotig20160	3	2.98445	2.59326	2.41836	2.67242	4.98628	5.26305	3.3116	4.27285		2.78886	2.50581	5.12467	3.79222	Rhizome	Root	1.33244		81.52	330	0	548	pep	AT1G68620.1	protein_coding		alpha/beta-Hydrolases superfamily protein
isotig17940	3	1.86252	3.56944	0.203885	2.67292	5.60009	4.99444	2.73799	2.87061		2.71598	1.88666	5.29727	2.8043	Rhizome	Root	2.49296		88.92	406	0	739	pep	AT4G23590.1	protein_coding		Tyrosine transaminase family protein
isotig19174	3	2.07619	1.30764	3.70811	2.68988	6.84258	6.53398	5.59405	3.60991		1.69192	2.50788	6.68828	4.60198	Rhizome	Root	2.0863		82.28	316	7e-178	501	pep	AT5G58390.1	protein_coding		Peroxidase superfamily protein
isotig06150	3	2.81376	2.40338	2.42575	2.73589	4.88182	5.23496	5.10857	5.53332		2.60857	2.41457	5.05839	5.32094	Root	Rhizome	0.262553		93.99	366	0	706	pep	AT4G13340.1	protein_coding	LRX3	Leucine-rich repeat (LRR) family protein
isotig19204	3	2.48986	1.95768	2.04974	2.74202	3.73175	4.35546	3.88583	5.72419		2.22377	2.00371	4.0436	4.80501	Root	Rhizome	0.76141		87.99	358	0	586	pep	AT1G06620.1	protein_coding		2-oxoglutarate (2OG) and Fe(II)-dependent oxygenase superfamily protein	encodes a protein whose sequence is similar to a 2-oxoglutarate-dependent dioxygenase
isotig03538	3	3.90911	2.92163	1.97875	2.74212	7.35687	5.29121	6.53675	2.40682		3.41537	2.45019	6.32404	4.47179	Rhizome	Root	1.85225		NA	NA	NA	NA
isotig18651	3	3.17281	3.16237	1.30134	2.74761	4.21509	4.72926	4.06077	5.21297		3.16759	2.23185	4.47218	4.63687	Root	Rhizome	0.164696		94.34	371	0	744	pep	AT3G01680.1	protein_coding	SEOb,SEOR1
isotig02767	3	4.88392	3.985	2.79036	2.76518	5.89187	5.26863	5.74645	4.74968		4.43446	3.38768	5.58025	5.24806	Rhizome	Root	0.332185		92.17	166	1e-100	311	pep	AT5G19440.1	protein_coding		NAD(P)-binding Rossmann-fold superfamily protein	similar to Eucalyptus gunnii alcohol dehydrogenase of unknown physiological function (GI:1143445), apple tree, PIR:T16995; NOT a cinnamyl-alcohol dehydrogenase
isotig09366	3	3.15739	2.57276	2.37438	2.82022	4.42884	4.40712	5.6686	5.52221		2.86507	2.47357	4.41798	5.5954	Root	Rhizome	1.17742		65.37	231	2e-78	244	pep	AT3G14020.1	protein_coding	NF-YA6	nuclear factor Y, subunit A6
isotig09365	3	3.14775	2.64451	2.37729	2.83732	4.46095	4.40795	5.45904	5.50276		2.89613	2.5109	4.43445	5.4809	Root	Rhizome	1.04645		75.39	321	8e-143	416	pep	AT3G14020.1	protein_coding	NF-YA6	nuclear factor Y, subunit A6
isotig08059	3	3.54707	3.47213	2.1237	2.85243	6.23968	6.63061	6.39285	7.68289		3.5096	2.79792	6.43515	7.03787	Root	Rhizome	0.602724		92.17	498	0	930	pep	AT2G44450.1	protein_coding	BGLU15	beta glucosidase 15
isotig02772	3	4.96987	4.10028	2.86547	2.8552	5.96951	5.30298	5.65417	4.74169		4.53508	3.48288	5.63625	5.19793	Rhizome	Root	0.438315		92.41	237	2e-155	447	pep	AT5G19440.1	protein_coding		NAD(P)-binding Rossmann-fold superfamily protein	similar to Eucalyptus gunnii alcohol dehydrogenase of unknown physiological function (GI:1143445), apple tree, PIR:T16995; NOT a cinnamyl-alcohol dehydrogenase
isotig17307	3	-0.906638	2.99105	1.19951	2.8727	2.56964	5.44008	3.24786	3.72189		1.0422	2.09528	4.00486	3.48488	Rhizome	Root	0.519985		71.87	391	1e-159	461	pep	AT5G19100.1	protein_coding		Eukaryotic aspartyl protease family protein
isotig06149	3	2.97678	2.61786	2.61997	2.90944	5.09748	5.42108	5.36604	5.74264		2.79732	2.61891	5.25928	5.55434	Root	Rhizome	0.295056		93.97	365	0	704	pep	AT4G13340.1	protein_coding	LRX3	Leucine-rich repeat (LRR) family protein
isotig24279	3	3.50945	3.1808	2.83805	2.91268	5.43335	5.34169	5.14668	4.16186		3.34512	3.00943	5.38752	4.65427	Rhizome	Root	0.73325		95.78	166	5e-113	325	pep	AT5G16450.2	protein_coding		Ribonuclease E inhibitor RraA/Dimethylmenaquinone methyltransferase
isotig24710	3	3.33993	2.53307	3.36269	2.93621	4.30137	4.58472	4.86884	5.52187		2.9365	2.94788	4.44305	5.19536	Root	Rhizome	0.75231		86.9	168	2e-107	310	pep	AT5G37740.1	protein_coding		Calcium-dependent lipid-binding (CaLB domain) family protein
isotig02768	3	5.0687	4.16854	2.97292	2.93879	6.04209	5.41323	5.91236	4.92181		4.61862	3.57073	5.72766	5.41709	Rhizome	Root	0.310572		92.25	284	0	533	pep	AT5G19440.1	protein_coding		NAD(P)-binding Rossmann-fold superfamily protein	similar to Eucalyptus gunnii alcohol dehydrogenase of unknown physiological function (GI:1143445), apple tree, PIR:T16995; NOT a cinnamyl-alcohol dehydrogenase
isotig05873	3	1.78385	2.653	2.73985	2.97277	3.7297	4.71014	3.93266	5.01046		2.21843	2.69643	4.21992	4.47156	Root	Rhizome	0.251647		86.15	130	2e-105	214	pep	AT4G30550.1	protein_coding	GGP3	Class I glutamine amidotransferase-like superfamily protein
isotig22607	3	3.16149	3.85194	2.10213	2.97603	4.1512	5.30003	5.64134	6.83317		3.50672	2.97704	4.72561	6.23725	Root	Rhizome	1.51164		76.55	226	3e-119	365	pep	AT4G18250.1	protein_coding		receptor serine/threonine kinase, putative
isotig10381	3	2.75849	2.66992	1.95296	2.99766	4.40977	5.39903	3.19522	4.34075		2.71421	2.31144	4.9044	3.76798	Rhizome	Root	1.13642		83.58	134	2e-79	181	pep	AT3G11930.2	protein_coding		Adenine nucleotide alpha hydrolases-like superfamily protein
isotig11487	3	2.22563	1.80866	2.67663	3.0312	5.26853	5.47888	4.71538	4.95115		2.01714	2.24265	5.3737	4.83327	Rhizome	Root	0.540438		85.37	82	4e-50	163	pep	AT2G14900.1	protein_coding		Gibberellin-regulated family protein
isotig10826	3	3.3549	3.11327	2.6023	3.04277	5.32661	5.06682	5.58607	5.81457		3.23409	2.85779	5.19671	5.70032	Root	Rhizome	0.503608		71.81	188	1e-89	266	pep	AT3G28950.1	protein_coding		AIG2-like (avirulence induced gene) family protein
isotig09278	3	3.71242	3.72296	3.3913	3.05632	6.68919	6.81888	5.77806	5.77341		3.71769	3.55713	6.75404	5.77574	Rhizome	Root	0.978301		96.31	244	7e-166	471	pep	AT2G31390.1	protein_coding		pfkB-like carbohydrate kinase family protein
isotig20544	3	3.66149	3.2415	3.21281	3.06373	4.54536	5.04596	4.55077	5.49504		3.45149	3.22715	4.79566	5.02291	Root	Rhizome	0.227251		83.27	263	5e-161	454	pep	AT1G15430.2	protein_coding		Protein of unknown function (DUF1644)
isotig02927	3	4.309	4.41271	2.81528	3.09095	5.10819	5.27273	4.66092	6.77134		4.36085	3.61399	5.19046	5.71613	Root	Rhizome	0.525666		89.43	123	3e-106	229	pep	AT2G39420.1	protein_coding		alpha/beta-Hydrolases superfamily protein
isotig26779	3	5.9096	4.64459	3.58194	3.09589	6.83562	5.9973	6.43871	4.15192		5.2771	4.11326	6.41646	5.29531	Rhizome	Root	1.12114		90.48	42	1e-16	75.1	pep	AT3G20470.1	protein_coding	ATGRP-5,ATGRP5,GRP-5,GRP5	glycine-rich protein 5	encodes a glycine-rich protein that is expressed more abundantly in immature seed pods than in stems and leaves. Expression is not detected in roots or flowers.
isotig04012	3	3.0699	2.99678	3.08885	3.10506	5.2969	5.34868	5.06119	6.1243		3.03334	3.04281	5.32279	5.59275	Root	Rhizome	0.269957		88.45	407	0	613	pep	AT1G72150.1	protein_coding	PATL1	PATELLIN 1	novel cell-plate-associated protein that is related in sequence to proteins involved in membrane trafficking in other eukaryotes
isotig19096	3	3.61552	3.15138	2.23172	3.10781	4.99352	5.93316	6.58491	7.58772		3.38345	2.69155	5.46334	7.08632	Root	Rhizome	1.62297		86.13	310	0	530	pep	AT3G54150.1	protein_coding		S-adenosyl-L-methionine-dependent methyltransferases superfamily protein
isotig08814	3	4.77937	4.45397	2.6563	3.10831	6.43515	6.63211	4.23912	4.40474		4.61667	3.55513	6.53363	4.32193	Rhizome	Leaf	1.91696		95.69	209	1e-145	422	pep	AT4G19410.1	protein_coding		Pectinacetylesterase family protein
isotig02928	3	4.3326	4.43618	2.84686	3.11774	5.13112	5.29911	4.68191	6.79662		4.38439	3.64152	5.21511	5.73927	Root	Rhizome	0.524155		89.43	123	3e-106	229	pep	AT2G39420.1	protein_coding		alpha/beta-Hydrolases superfamily protein
isotig26073	3	3.13733	3.21701	2.72935	3.12679	5.76903	5.31542	5.18356	4.48494		3.17717	2.97318	5.54222	4.83425	Rhizome	Root	0.707974		81.82	165	7e-75	226	pep	AT2G13820.1	protein_coding	AtXYP2,XYP2	Bifunctional inhibitor/lipid-transfer protein/seed storage 2S albumin superfamily protein
isotig12428	3	2.17791	2.50379	3.03768	3.13829	5.20703	4.94109	4.4133	4.62752		2.34085	2.77074	5.07406	4.52041	Rhizome	Root	0.553648		97.85	837	0	1643	pep	AT1G52150.1	protein_coding	ATHB-15,ATHB15,CNA,ICU4	Homeobox-leucine zipper family protein / lipid-binding START domain-containing protein	Member of the class III HD-ZIP protein family. Contains homeodomain and leucine zipper domain. Critical for vascular development and negatively regulates vascular cell differentiation.
isotig10382	3	3.00235	2.88818	2.10209	3.1591	4.51785	5.48621	3.26752	4.52994		2.94527	2.49513	5.00203	3.89873	Rhizome	Root	1.1033		86.63	202	1e-104	307	pep	AT3G11930.2	protein_coding		Adenine nucleotide alpha hydrolases-like superfamily protein
isotig26133	3	3.51394	3.31881	3.19896	3.16991	4.4601	5.51218	6.16892	6.53324		3.41638	3.25889	4.98614	6.35108	Root	Rhizome	1.36494		92.13	89	2e-50	162	pep	AT3G25882.1	protein_coding	NIMIN-2	NIM1-interacting 2	encodes a kinase that physically interacts with NPR1/NIM1
isotig02929	3	4.4328	4.51851	2.9199	3.17431	5.20482	5.39636	4.72957	6.80757		4.47566	3.71921	5.30059	5.76857	Root	Rhizome	0.467976		91.43	210	3e-135	397	pep	AT2G39420.1	protein_coding		alpha/beta-Hydrolases superfamily protein
isotig02773	3	5.19723	4.3677	3.11852	3.17636	6.16772	5.53065	5.82617	4.96288		4.78247	3.74311	5.84918	5.39453	Rhizome	Root	0.454657		90.3	165	3e-101	308	pep	AT5G19440.1	protein_coding		NAD(P)-binding Rossmann-fold superfamily protein	similar to Eucalyptus gunnii alcohol dehydrogenase of unknown physiological function (GI:1143445), apple tree, PIR:T16995; NOT a cinnamyl-alcohol dehydrogenase
isotig04011	3	3.1523	3.05712	3.18413	3.18377	5.37893	5.41427	5.10603	6.18766		3.10471	3.12062	5.3966	5.64684	Root	Rhizome	0.250243		88.11	412	0	617	pep	AT1G72150.1	protein_coding	PATL1	PATELLIN 1	novel cell-plate-associated protein that is related in sequence to proteins involved in membrane trafficking in other eukaryotes
isotig22143	3	3.98656	4.16384	3.3028	3.19061	5.58911	4.81222	6.70088	6.18172		4.0752	3.73332	5.20066	6.4413	Root	Rhizome	1.24063		91.16	215	3e-141	401	pep	AT2G30870.1	protein_coding	ATGSTF10,ATGSTF4,ERD13,GSTF10	glutathione S-transferase PHI 10	early dehydration-induced gene ERD13 homologous to tobacco and maize glutathione S-transferases. Encodes glutathione transferase belonging to the phi class of GSTs. Naming convention according to Wagner et al. (2002)
isotig02930	3	4.45933	4.54545	2.95093	3.20003	5.2312	5.42338	4.75296	6.83526		4.50239	3.74819	5.32729	5.79411	Root	Rhizome	0.466821		91.43	210	2e-135	397	pep	AT2G39420.1	protein_coding		alpha/beta-Hydrolases superfamily protein
isotig02769	3	5.25232	4.38653	3.1752	3.20287	6.20413	5.58672	6.06466	5.08299		4.81942	3.78086	5.89543	5.57383	Rhizome	Root	0.321599		92.17	166	2e-101	311	pep	AT5G19440.1	protein_coding		NAD(P)-binding Rossmann-fold superfamily protein	similar to Eucalyptus gunnii alcohol dehydrogenase of unknown physiological function (GI:1143445), apple tree, PIR:T16995; NOT a cinnamyl-alcohol dehydrogenase
isotig07671	3	3.76996	3.63584	3.13194	3.22476	4.83554	5.48205	3.6463	5.33814		3.7029	3.38389	5.1588	4.49222	Rhizome	Root	0.666579		83.83	334	0	542	pep	AT5G67480.1	protein_coding	ATBT4,BT4	BTB and TAZ domain protein 4	BTB and TAZ domain protein. Located in cytoplasm and expressed in fruit, flower and leaves.
isotig20605	3	4.21601	4.18635	3.22113	3.23024	5.54752	5.38745	5.38986	4.59666		4.20118	3.70374	5.46748	4.99326	Rhizome	Root	0.474223		92.74	179	4e-122	353	pep	AT1G19130.1	protein_coding
isotig03534	3	3.92643	3.55995	3.1818	3.23718	6.34636	6.60756	4.48368	5.38967		3.74319	3.37087	6.47696	4.93667	Rhizome	Root	1.54029		88.6	114	3e-68	215	pep	AT1G62380.1	protein_coding	ACO2,ATACO2	ACC oxidase 2	Encodes a protein similar to 1-aminocyclopropane-1-carboxylic oxidase (ACC oxidase). Expression of the AtACO2 transcripts is affected by ethylene.
isotig14613	3	3.06053	3.17883	2.42231	3.24405	3.91952	5.15716	3.85989	5.13125		3.11968	2.80057	4.53834	4.49557	Rhizome	Root	0.0427711		92.69	424	0	817	pep	AT3G15350.2	protein_coding		Core-2/I-branching beta-1,6-N-acetylglucosaminyltransferase family protein
isotig10825	3	3.49759	3.21781	2.73062	3.24761	5.49561	5.1902	5.66499	5.93354		3.3577	2.97422	5.3429	5.79927	Root	Rhizome	0.456364		82.42	165	3e-96	283	pep	AT3G28950.1	protein_coding		AIG2-like (avirulence induced gene) family protein
isotig14499	3	2.8617	2.75882	1.9882	3.26517	4.55554	5.25246	5.39528	6.06049		2.81026	2.37351	4.904	5.72788	Root	Rhizome	0.823881		91.06	425	0	780	pep	AT3G09830.2	protein_coding		Protein kinase superfamily protein
isotig22106	3	3.17743	3.42744	3.73962	3.27464	5.71678	4.93351	5.7357	4.36498		3.30243	3.58353	5.32514	5.05034	Rhizome	Root	0.274803		NA	NA	NA	NA
isotig14386	3	2.40992	2.81854	3.13087	3.299	5.20942	4.96648	4.04683	4.5116		2.61423	2.9747	5.08795	4.27922	Rhizome	Root	0.808734		92	625	0	939	pep	AT2G36570.1	protein_coding		Leucine-rich repeat protein kinase family protein
isotig07672	3	3.83533	3.68298	3.2013	3.30932	4.93114	5.55538	3.71227	5.42074		3.75916	3.44214	5.24326	4.5665	Rhizome	Root	0.676757		90.91	308	0	556	pep	AT5G67480.1	protein_coding	ATBT4,BT4	BTB and TAZ domain protein 4	BTB and TAZ domain protein. Located in cytoplasm and expressed in fruit, flower and leaves.
isotig20129	3	3.46467	3.68239	3.01056	3.34313	4.91258	5.13817	5.68139	5.3449		3.57353	3.34647	5.02537	5.51315	Root	Rhizome	0.487774		84.84	310	0	520	pep	AT1G19540.1	protein_coding		NmrA-like negative transcriptional regulator family protein
isotig14939	3	1.54156	2.41161	2.43541	3.34373	3.75708	5.00644	3.83646	4.36275		1.97658	2.42351	4.38176	4.09961	Rhizome	Root	0.282151		86.35	403	0	607	pep	AT5G23130.1	protein_coding		Peptidoglycan-binding LysM domain-containing protein
isotig13709	3	2.98654	2.79776	2.90372	3.34429	4.12223	4.59142	4.68286	5.09369		2.89215	2.85074	4.35683	4.88827	Root	Rhizome	0.531447		93.43	548	0	1000	pep	AT2G17290.1	protein_coding	ATCDPK3,ATCPK6,CPK6	Calcium-dependent protein kinase family protein	Encodes calcium dependent protein kinase 6 (CPK6), a member of the Arabidopsis CDPK gene family. CDPKs contain an intrinsic Ca2+-activation domain with four EF hand Ca2+-binding sites. CDPKs protein kinases have been proposed to function in multiple plant signal transduction pathways downstream of [Ca2+]cyt elevations, thus transducing various physiological responses. CPK6 is expressed in both gu…
isotig08701	3	3.4472	3.51465	2.68761	3.36173	5.92901	6.10967	6.50347	6.7836		3.48093	3.10113	6.01934	6.64353	Root	Rhizome	0.624193		90.3	165	2e-174	317	pep	AT5G03610.1	protein_coding		GDSL-like Lipase/Acylhydrolase superfamily protein
isotig02931	3	4.57126	4.70959	3.08678	3.36505	5.39648	5.54432	4.89652	7.03626		4.64043	3.89818	5.4704	5.96639	Root	Rhizome	0.49599		91.75	194	3e-167	378	pep	AT2G39420.1	protein_coding		alpha/beta-Hydrolases superfamily protein
isotig02771	3	5.45555	4.55782	3.37856	3.38651	6.35051	5.7255	6.24837	5.248		5.00669	3.96819	6.038	5.74819	Rhizome	Root	0.289816		92.64	326	0	613	pep	AT5G19440.1	protein_coding		NAD(P)-binding Rossmann-fold superfamily protein	similar to Eucalyptus gunnii alcohol dehydrogenase of unknown physiological function (GI:1143445), apple tree, PIR:T16995; NOT a cinnamyl-alcohol dehydrogenase
isotig27757	3	2.29268	2.98358	1.22445	3.38699	6.71423	6.6734	6.4955	5.57042		2.63813	2.10401	6.69381	6.03296	Rhizome	Root	0.660851		NA	NA	NA	NA
isotig02774	3	5.43411	4.57003	3.35219	3.39046	6.34335	5.69352	6.06062	5.16269		5.00207	3.96111	6.01843	5.61165	Rhizome	Root	0.40678		92.83	279	0	528	pep	AT5G19440.1	protein_coding		NAD(P)-binding Rossmann-fold superfamily protein	similar to Eucalyptus gunnii alcohol dehydrogenase of unknown physiological function (GI:1143445), apple tree, PIR:T16995; NOT a cinnamyl-alcohol dehydrogenase
isotig02650	3	1.78643	1.62123	2.48481	3.4093	5.25066	5.19898	5.64386	6.26998		1.70383	2.05302	5.22482	5.95692	Root	Rhizome	0.732098		94.74	57	4e-31	115	pep	AT3G21770.1	protein_coding		Peroxidase superfamily protein
isotig18984	3	3.87146	4.04061	2.915	3.42489	5.34358	4.91012	5.3376	4.16871		3.95603	3.4778	5.12685	4.75316	Rhizome	Root	0.373696		94.55	312	0	548	pep	AT3G54640.1	protein_coding	TRP3,TSA1	tryptophan synthase alpha chain	Catalyzes the conversion of indole-3-glycerolphosphate to indole, the penultimate reaction in the biosynthesis of tryptophan. Functions as a heterocomplex with tryptophan synthase beta subunit (TSA2).
isotig03537	3	3.86174	3.73799	1.94344	3.42642	6.83667	5.87336	5.84353	2.33998		3.79986	2.84071	6.35502	4.09175	Rhizome	Root	2.26327		NA	NA	NA	NA
isotig08043	3	2.70346	2.68898	3.88704	3.43746	5.46889	5.22955	4.75222	4.25373		2.69622	3.28801	5.34922	4.50298	Rhizome	Root	0.846244		97.31	557	0	1098	pep	AT1G09780.1	protein_coding	iPGAM1	Phosphoglycerate mutase, 2,3-bisphosphoglycerate-independent
isotig08702	3	3.57519	3.65621	2.7913	3.44595	6.03549	6.2185	6.58299	6.90027		3.6157	3.22375	6.12699	6.74163	Root	Rhizome	0.614633		89.68	349	0	627	pep	AT5G03610.1	protein_coding		GDSL-like Lipase/Acylhydrolase superfamily protein
isotig23019	3	1.66343	1.96059	3.38872	3.46306	5.05127	4.19375	4.6551	4.52377		1.81201	2.67465	4.62251	4.58944	Rhizome	Root	0.0330731		87.05	224	1e-117	340	pep	AT2G01610.1	protein_coding		Plant invertase/pectin methylesterase inhibitor superfamily protein
isotig04949	3	5.11021	4.93576	3.42668	3.47282	5.15493	5.73348	6.11872	6.59568		5.02298	4.18122	5.44421	6.3572	Root	Rhizome	0.912993		83.87	31	9e-20	58.9	pep	AT3G05890.1	protein_coding	RCI2B	Low temperature and salt responsive protein family
isotig02932	3	4.72617	4.88309	3.20153	3.47762	5.55487	5.66604	4.98835	7.10294		4.80463	4.04231	5.61046	6.04565	Root	Rhizome	0.435191		91.37	313	0	600	pep	AT2G39420.1	protein_coding		alpha/beta-Hydrolases superfamily protein
isotig18288	3	4.37898	3.8741	3.44544	3.49975	5.79945	5.60045	5.46091	5.19834		4.12654	3.65977	5.69995	5.32963	Rhizome	Root	0.370324		89.84	256	1e-120	355	pep	AT2G04780.2	protein_coding	FLA7	FASCICLIN-like arabinoogalactan 7	fasciclin-like arabinogalactan-protein 7 (Fla7)
isotig08070	3	4.01037	3.09541	3.14792	3.50686	5.62571	5.5888	5.55395	5.70772		3.55289	3.12166	5.60726	5.63083	Root	Rhizome	0.0235779		80.11	176	1e-106	218	pep	AT3G05900.1	protein_coding		neurofilament protein-related
isotig20315	3	0.371751	0.87355	2.65454	3.52162	4.15709	5.06411	2.88194	3.83198		0.622651	1.76404	4.6106	3.35696	Rhizome	Root	1.25364		75.35	288	3e-116	368	pep	AT3G07250.1	protein_coding		nuclear transport factor 2 (NTF2) family protein / RNA recognition motif (RRM)-containing protein
isotig03531	3	4.701	4.20278	3.56296	3.59199	6.90494	7.36974	6.12249	6.3783		4.45189	3.88287	7.13734	6.25039	Rhizome	Root	0.886944		96.14	207	6e-124	363	pep	AT1G62380.1	protein_coding	ACO2,ATACO2	ACC oxidase 2	Encodes a protein similar to 1-aminocyclopropane-1-carboxylic oxidase (ACC oxidase). Expression of the AtACO2 transcripts is affected by ethylene.
isotig14449	3	0.274448	0.6579	3.21012	3.59877	5.50249	5.33539	4.52283	2.01784		0.466174	1.93401	5.41894	3.27033	Rhizome	Root	2.14861		95.81	525	0	990	pep	AT4G39950.1	protein_coding	CYP79B2	cytochrome P450, family 79, subfamily B, polypeptide 2	Belongs to cytochrome P450 and is involved in tryptophan metabolism. Converts Trp to indo-3-acetaldoxime (IAOx), a precursor to IAA and indole glucosinolates.
isotig04950	3	5.3007	5.1282	3.56413	3.65859	5.31447	5.87183	6.2907	6.76605		5.21445	4.34617	5.59315	6.52837	Root	Rhizome	0.935227		90.74	54	4e-29	106	pep	AT3G05890.1	protein_coding	RCI2B	Low temperature and salt responsive protein family
isotig22904	3	4.50871	4.15878	2.87045	3.68642	5.04977	5.25473	5.96168	4.50954		4.33375	3.51462	5.15225	5.23561	Root	Rhizome	0.083359		90.11	91	6e-54	181	pep	AT3G12500.1	protein_coding	ATHCHIB,B-CHI,CHI-B,HCHIB,PR-3,PR3	basic chitinase	encodes a basic chitinase involved in ethylene/jasmonic acid mediated signalling pathway during systemic acquired resistance based on expression analyses.
isotig03658	3	3.25839	3.36545	3.58295	3.72251	4.82818	4.84042	6.15826	4.2315		3.31192	3.4742	4.8343	5.19488	Root	Rhizome	0.360583		94.75	419	0	639	pep	AT3G48990.1	protein_coding		AMP-dependent synthetase and ligase family protein
isotig27661	3	4.35913	4.19755	3.74554	3.72251	7.38402	7.14663	6.50884	5.83114		4.27834	3.97154	7.26532	6.16999	Rhizome	Root	1.09533		89.36	47	9e-19	77	pep	AT3G13520.1	protein_coding	AGP12,ATAGP12	arabinogalactan protein 12	Encodes a GPI-anchored arabinogalactan (AG) peptide with a short 'classical' backbone of 10 amino acids, seven of which are conserved among the 4 other Arabidopsis AG peptides. These peptides may be involved in cell signaling.
isotig22294	3	3.05992	3.90423	3.64868	3.73825	5.46992	5.34572	5.5578	4.71212		3.48208	3.77646	5.40782	5.13496	Rhizome	Root	0.272862		NA	NA	NA	NA
isotig09277	3	4.40484	4.36554	3.93166	3.74478	7.29117	7.50909	6.63772	6.47173		4.38519	4.1486	7.40013	6.55472	Rhizome	Root	0.845406		96	325	0	619	pep	AT2G31390.1	protein_coding		pfkB-like carbohydrate kinase family protein
isotig22653	3	-1.1023	-0.211568	1.5615	3.75235	5.47563	5.93767	2.89786	3.96099		-0.656933	0.674964	5.70665	3.42943	Rhizome	Root	2.27722		59.22	206	1e-74	230	pep	AT1G72290.1	protein_coding		Kunitz family trypsin and protease inhibitor protein
isotig10163	3	3.26772	3.42021	4.38837	3.75515	6.02737	5.38884	5.58798	5.26718		3.34396	3.90429	5.70811	5.42758	Rhizome	Root	0.280529		92.86	224	6e-158	446	pep	AT1G18250.2	protein_coding	ATLP-1	Pathogenesis-related thaumatin superfamily protein	encodes a thaumatin-like protein
isotig16579	3	5.07152	4.77421	2.85742	3.76074	5.79254	5.7243	5.69487	6.44075		4.92287	3.81582	5.75842	6.06781	Root	Rhizome	0.30939		89.45	379	0	598	pep	AT4G12730.1	protein_coding	FLA2	FASCICLIN-like arabinogalactan 2	AF333971 Arabidopsis thaliana fasciclin-like arabinogalactan-protein 2 (Fla2) mRNA, complete cds
isotig05890	3	3.73067	3.48285	3.60017	3.78329	5.3504	5.97934	6.3931	7.33377		3.60676	3.54151	5.66487	6.86343	Root	Rhizome	1.19857		90.91	99	3e-51	170	pep	AT4G31800.2	protein_coding	ATWRKY18,WRKY18	WRKY DNA-binding protein 18	Pathogen-induced transcription factor. Binds W-box sequences in vitro. Forms protein complexes with itself and with WRKY40 and WRKY60. Constitutive expression of WRKY18 enhanced resistance to P. syringae, but its coexpression with WRKY40 or WRKY60 made plants more susceptible to both P. syringae and B. cinerea. WRKY18, WRKY40, and WRKY60 have partially redundant roles in response to the hemibiotr…
isotig18672	3	4.03474	3.82341	2.89997	3.78882	7.16716	6.81163	6.73014	6.53374		3.92908	3.36169	6.9894	6.63194	Rhizome	Root	0.357456		93.73	335	0	641	pep	AT3G32980.1	protein_coding		Peroxidase superfamily protein
isotig03659	3	3.35596	3.42712	3.64174	3.79855	4.90633	4.92432	6.25836	4.30108		3.39154	3.53443	4.91532	5.27972	Root	Rhizome	0.364397		94.75	419	0	639	pep	AT3G48990.1	protein_coding		AMP-dependent synthetase and ligase family protein
isotig08069	3	4.14854	3.36202	3.65547	3.80403	5.80302	5.73174	5.59395	5.90677		3.75528	3.50874	5.76738	5.75036	Rhizome	Root	0.0170225		67.78	537	0	612	pep	AT3G05900.1	protein_coding		neurofilament protein-related
isotig19116	3	2.54675	2.83689	2.7673	3.8349	5.23062	5.66053	6.64519	5.2674		2.69182	2.80209	5.44558	5.95629	Root	Rhizome	0.510718		92.88	309	0	562	pep	AT5G06860.1	protein_coding	ATPGIP1,PGIP1	polygalacturonase inhibiting protein 1	Encodes a polygalacturonase inhibiting protein involved in defense response. PGIPs inhibit the function of cell wall pectin degrading enzymes such as those produced by fungal pathogens. PGIP1 is induced by fungal infection.
isotig03532	3	4.73691	4.26787	3.91698	3.84694	6.94934	7.37145	5.4227	6.18325		4.50239	4.09242	7.1604	5.80298	Rhizome	Root	1.35742		92.92	226	8e-137	393	pep	AT1G62380.1	protein_coding	ACO2,ATACO2	ACC oxidase 2	Encodes a protein similar to 1-aminocyclopropane-1-carboxylic oxidase (ACC oxidase). Expression of the AtACO2 transcripts is affected by ethylene.
isotig01668	3	4.05832	3.76127	3.92389	3.87586	5.71475	6.87488	5.83131	6.20101		3.9098	3.84258	6.29481	6.01616	Rhizome	Root	0.27865		97	300	0	605	pep	AT4G37870.1	protein_coding	PCK1,PEPCK	phosphoenolpyruvate carboxykinase 1	Encodes a putative phosphoenolpyruvate carboxykinase (ATP-dependent).
isotig01669	3	4.05926	3.76287	3.93628	3.8779	5.71802	6.87652	5.83616	6.20327		3.91106	3.84957	6.29727	6.01972	Rhizome	Root	0.277559		97	300	0	605	pep	AT4G37870.1	protein_coding	PCK1,PEPCK	phosphoenolpyruvate carboxykinase 1	Encodes a putative phosphoenolpyruvate carboxykinase (ATP-dependent).
isotig11488	3	3.10595	2.65015	3.70243	3.90802	6.18077	6.28916	5.6208	5.87912		2.87805	3.17629	6.23497	5.74996	Rhizome	Root	0.485003		87.34	79	2e-51	162	pep	AT2G14900.1	protein_coding		Gibberellin-regulated family protein
isotig07667	3	3.40154	4.06198	3.08022	3.92271	5.49264	5.92985	5.17268	5.18704		3.73176	3.5711	5.71125	5.17986	Rhizome	Root	0.531384		95.16	351	0	691	pep	AT3G03520.1	protein_coding	NPC3	non-specific phospholipase C3	Lysophosphatidic acid phosphatase highly expressed during phosphate starvation and abiotic stresses. Role in lipid synthesis.
isotig24990	3	1.7683	2.08324	3.12485	3.93104	5.9299	6.02075	6.6584	5.37417		1.92577	2.60405	5.97532	6.01628	Root	Rhizome	0.0409612		86.15	130	9e-75	226	pep	AT5G66170.3	protein_coding	STR18	sulfurtransferase 18	Encodes a thiosulfate sulfurtransferase/rhodanese.
isotig01673	3	4.10084	3.81043	3.98978	3.94923	5.78627	6.94781	5.91644	6.26117		3.95563	3.9001	6.36704	6.08881	Rhizome	Root	0.278233		95.41	305	0	603	pep	AT4G37870.1	protein_coding	PCK1,PEPCK	phosphoenolpyruvate carboxykinase 1	Encodes a putative phosphoenolpyruvate carboxykinase (ATP-dependent).
isotig01675	3	4.10196	3.81207	4.0009	3.95127	5.78946	6.94946	5.92156	6.26339		3.95702	3.90649	6.36946	6.09247	Rhizome	Root	0.276987		95.41	305	0	603	pep	AT4G37870.1	protein_coding	PCK1,PEPCK	phosphoenolpyruvate carboxykinase 1	Encodes a putative phosphoenolpyruvate carboxykinase (ATP-dependent).
isotig18686	3	3.9703	3.98874	3.7039	3.95616	5.60379	5.44105	5.60717	4.60529		3.97952	3.84632	5.52242	5.10623	Rhizome	Root	0.416192		97.25	291	0	539	pep	AT2G17720.1	protein_coding	P4H5	2-oxoglutarate (2OG) and Fe(II)-dependent oxygenase superfamily protein
isotig12270	3	3.4601	3.63483	3.97007	3.96572	6.69705	6.565	4.56127	5.07259		3.54747	3.80245	6.63103	4.81693	Rhizome	Root	1.8141		96.26	1122	0	2122	pep	AT1G09570.1	protein_coding	FHY2,FRE1,HY8,PHYA	phytochrome A	Light-labile cytoplasmic red/far-red light photoreceptor involved in the regulation of photomorphogenesis. It exists in two inter-convertible forms: Pr and Pfr (active) and functions as a dimer.The N terminus carries a single tetrapyrrole chromophore, and the C terminus is involved in dimerization. It is the sole photoreceptor mediating the FR high irradiance response (HIR). Major regulator in re…
isotig01672	3	4.12527	3.83273	4.00921	3.96703	5.81118	6.97047	5.93699	6.27707		3.979	3.92097	6.39082	6.10703	Rhizome	Root	0.283794		97.49	399	0	771	pep	AT4G37870.1	protein_coding	PCK1,PEPCK	phosphoenolpyruvate carboxykinase 1	Encodes a putative phosphoenolpyruvate carboxykinase (ATP-dependent).
isotig01674	3	4.12638	3.83437	4.01979	3.96904	5.81427	6.97209	5.94208	6.27924		3.98038	3.92708	6.39318	6.11066	Rhizome	Root	0.282521		97.49	399	0	771	pep	AT4G37870.1	protein_coding	PCK1,PEPCK	phosphoenolpyruvate carboxykinase 1	Encodes a putative phosphoenolpyruvate carboxykinase (ATP-dependent).
isotig01670	3	4.13773	3.85684	4.01584	3.97427	5.81045	6.98235	5.92729	6.28626		3.99728	3.93634	6.3964	6.10677	Rhizome	Root	0.289628		96.65	358	0	674	pep	AT4G37870.1	protein_coding	PCK1,PEPCK	phosphoenolpyruvate carboxykinase 1	Encodes a putative phosphoenolpyruvate carboxykinase (ATP-dependent).
isotig01671	3	4.13882	3.85848	4.02615	3.97624	5.81352	6.98394	5.93235	6.28838		3.99865	3.94231	6.39873	6.11037	Rhizome	Root	0.288362		96.93	358	0	678	pep	AT4G37870.1	protein_coding	PCK1,PEPCK	phosphoenolpyruvate carboxykinase 1	Encodes a putative phosphoenolpyruvate carboxykinase (ATP-dependent).
isotig15192	3	3.70001	3.69702	3.83009	3.98131	7.1052	7.01841	4.25403	4.22761		3.69852	3.76356	7.0618	4.24082	Rhizome	Root	2.82099		99.77	431	0	850	pep	AT1G75780.1	protein_coding	TUB1	tubulin beta-1 chain	beta tubulin gene downregulated by phytochrome A (phyA)-mediated far-red light high-irradiance and the phytochrome B (phyB)-mediated red light high-irradiance responses
isotig24125	3	3.73565	3.25099	4.82174	3.98904	6.01144	5.76866	6.7264	6.53193		3.49332	4.03637	5.89005	6.62917	Root	Rhizome	0.739118		91.75	97	1e-47	156	pep	AT3G05490.1	protein_coding	RALFL22	ralf-like 22	Member of a diversely expressed predicted peptide family showing sequence similarity to tobacco Rapid Alkalinization Factor (RALF), and is believed to play an essential role in the physiology of Arabidopsis. Consists of a single exon and is characterized by a conserved C-terminal motif and N-terminal signal peptide.
isotig01677	3	4.19128	3.91639	4.07736	4.05154	5.88544	7.06214	6.02304	6.35035		4.05384	3.99688	6.47379	6.18669	Rhizome	Root	0.287099		96.65	358	0	674	pep	AT4G37870.1	protein_coding	PCK1,PEPCK	phosphoenolpyruvate carboxykinase 1	Encodes a putative phosphoenolpyruvate carboxykinase (ATP-dependent).
isotig01679	3	4.19235	3.91805	4.08841	4.05345	5.88846	7.06372	6.02821	6.35248		4.0552	4.00323	6.47609	6.19035	Rhizome	Root	0.285748		96.93	358	0	678	pep	AT4G37870.1	protein_coding	PCK1,PEPCK	phosphoenolpyruvate carboxykinase 1	Encodes a putative phosphoenolpyruvate carboxykinase (ATP-dependent).
isotig08813	3	5.74167	5.36726	3.55278	4.05984	7.10862	7.43783	5.32743	5.32501		5.55447	4.46002	7.27322	5.32622	Rhizome	Leaf	1.71876		95.65	391	0	790	pep	AT4G19410.1	protein_coding		Pectinacetylesterase family protein
isotig03660	3	3.544	3.6752	3.91324	4.06695	5.13628	5.15576	6.46238	4.57263		3.6096	3.79422	5.14602	5.51751	Root	Rhizome	0.371487		95.33	514	0	825	pep	AT3G48990.1	protein_coding		AMP-dependent synthetase and ligase family protein
isotig07668	3	3.52637	4.20793	3.22416	4.06788	5.63695	6.04642	5.29524	5.31284		3.86715	3.71604	5.84168	5.30404	Rhizome	Root	0.537645		92.16	523	0	970	pep	AT3G03520.1	protein_coding	NPC3	non-specific phospholipase C3	Lysophosphatidic acid phosphatase highly expressed during phosphate starvation and abiotic stresses. Role in lipid synthesis.
isotig01676	3	4.21481	3.93878	4.09726	4.0698	5.90945	7.08459	6.04393	6.36599		4.0768	4.01802	6.49702	6.20496	Rhizome	Root	0.292056		96.8	657	0	1238	pep	AT4G37870.1	protein_coding	PCK1,PEPCK	phosphoenolpyruvate carboxykinase 1	Encodes a putative phosphoenolpyruvate carboxykinase (ATP-dependent).
isotig01678	3	4.21583	3.94033	4.10903	4.07165	5.91239	7.08613	6.049	6.3681		4.07808	4.02468	6.49926	6.20855	Rhizome	Root	0.290713		96.96	657	0	1241	pep	AT4G37870.1	protein_coding	PCK1,PEPCK	phosphoenolpyruvate carboxykinase 1	Encodes a putative phosphoenolpyruvate carboxykinase (ATP-dependent).
isotig15506	3	1.98837	2.61653	4.49296	4.07997	6.05961	5.67758	5.26954	3.83097		2.30245	3.55475	5.86859	4.55026	Rhizome	Root	1.31834		91.47	457	0	805	pep	AT5G27120.1	protein_coding		NOP56-like pre RNA processing ribonucleoprotein	SAR DNA-binding protein, putative, strong similarity to SAR DNA-binding protein-1 (Pisum sativum) GI:3132696; contains Pfam profile PF01798: Putative snoRNA binding domain; has similarity to MAR binding NOP58 protein
isotig10688	3	3.42797	4.70408	1.74107	4.10368	5.20091	5.07329	5.63429	6.15639		4.06603	3.22257	5.1371	5.89534	Root	Rhizome	0.758245		87.34	158	7e-94	283	pep	AT1G70850.3	protein_coding	MLP34	MLP-like protein 34
isotig01010	3	3.82819	4.14855	3.35493	4.1074	5.78258	5.63784	4.79571	5.13763		3.98837	3.75174	5.71021	4.96667	Rhizome	Root	0.743538		97.23	397	0	665	cdna	ATMG01390.1	ribosomal_rna			Mitochondrial 18S ribosomal RNA, which is a component of the 30S small subunit of mitochondrial ribosome. The rRNA is degraded by a polynucleotide phosphorylase-like protein (AtmtPNPase).
isotig10164	3	3.55458	3.77757	4.75083	4.13735	6.32055	5.73068	5.86409	5.63778		3.66608	4.2642	6.02562	5.75093	Rhizome	Root	0.274685		92.15	242	4e-157	442	pep	AT1G18250.1	protein_coding	ATLP-1	Pathogenesis-related thaumatin superfamily protein	encodes a thaumatin-like protein
isotig14685	3	4.6883	4.61257	4.23595	4.14272	6.13311	6.07588	5.3494	5.76986		4.65043	4.42426	6.10449	5.55963	Rhizome	Root	0.544864		99.21	380	0	776	pep	AT4G18710.1	protein_coding	ATSK21,BIN2,DWF12,SK21,UCU1	Protein kinase superfamily protein	ATSK (shaggy-like kinase) family member that encodes an AtSK protein involved in the cross-talk between auxin and brassinosteroid signaling pathways. BR-INSENSITIVE 2 mutant indicated that the BR-insensitive dwarf phenotype was due to a semidominant mutation in the BIN2. BIN2 is not allelic to BRI1. BIN2-mediated phosphorylation appears to promote BZR1 export from the nucleus.
isotig03661	3	3.64872	3.73746	3.98228	4.15629	5.20866	5.24363	6.54866	4.63693		3.69309	3.85987	5.22614	5.5928	Root	Rhizome	0.366654		95.33	514	0	825	pep	AT3G48990.1	protein_coding		AMP-dependent synthetase and ligase family protein
isotig26391	3	3.65765	3.63409	2.84247	4.18251	5.64608	6.05779	3.97452	4.28738		3.64587	3.23828	5.85194	4.13095	Rhizome	Root	1.72099		84.78	289	9e-73	274	cdna	AT4G12580.2	protein_coding
isotig03530	3	5.16858	4.6086	4.1685	4.18367	7.31492	7.76776	6.29189	6.66448		4.88859	4.38855	7.54134	6.47818	Rhizome	Root	1.06315		93.44	320	0	572	pep	AT1G62380.1	protein_coding	ACO2,ATACO2	ACC oxidase 2	Encodes a protein similar to 1-aminocyclopropane-1-carboxylic oxidase (ACC oxidase). Expression of the AtACO2 transcripts is affected by ethylene.
isotig08461	3	3.69926	3.67735	3.90779	4.20184	4.901	5.50831	5.77039	6.05016		3.6883	3.79257	5.20466	5.91027	Root	Rhizome	0.705617		92.17	498	0	730	pep	AT3G24550.1	protein_coding	ATPERK1,PERK1	proline extensin-like receptor kinase 1	encodes an ortholog of Brassica napus proline extensin-like receptor kinase. Expression of the brassica gene is induced by wounding and fungal infection.
isotig14826	3	4.05514	4.22109	4.24435	4.26584	6.01648	6.11202	6.32329	6.98038		4.13811	4.23272	6.06425	6.65183	Root	Rhizome	0.587582		97.29	480	0	920	pep	AT5G15490.1	protein_coding	UGD3	UDP-glucose 6-dehydrogenase family protein
isotig15273	3	4.49287	4.40394	4.47066	4.26792	6.36803	5.787	6.68288	6.63856		4.44841	4.4373	6.07751	6.66072	Root	Rhizome	0.583205		95.43	394	0	640	pep	AT1G75500.2	protein_coding	WAT1	Walls Are Thin 1	An Arabidopsis thaliana homolog of Medicago truncatula NODULIN21 (MtN21). The gene encodes a plant-specific, predicted integral membrane protein and is a member of the Plant-Drug/Metabolite Exporter (P-DME) family (Transporter Classification number: TC 2.A.7.3).
isotig06655	3	4.63977	4.38053	4.19377	4.33821	6.5969	6.16686	5.70723	5.37171		4.51015	4.28715	6.38188	5.53947	Rhizome	Root	0.842412		65.15	132	7e-48	159	pep	AT1G62790.2	protein_coding		Bifunctional inhibitor/lipid-transfer protein/seed storage 2S albumin superfamily protein
isotig06656	3	4.49073	4.45778	3.95449	4.3792	6.46521	6.24979	5.64606	5.47134		4.47426	4.20613	6.3575	5.5587	Rhizome	Root	0.798797		69.63	135	3e-52	170	pep	AT1G62790.2	protein_coding		Bifunctional inhibitor/lipid-transfer protein/seed storage 2S albumin superfamily protein
isotig23939	3	4.15909	3.94584	5.18128	4.41703	6.43037	6.12448	5.8545	6.01596		4.05247	4.56356	6.27742	5.93523	Rhizome	Root	0.34219		94.56	147	2e-99	290	pep	AT1G63220.1	protein_coding		Calcium-dependent lipid-binding (CaLB domain) family protein
isotig05889	3	4.21999	3.85737	4.34498	4.47501	5.85236	6.39027	6.531	7.7416		4.03868	4.10118	6.12131	7.1363	Root	Rhizome	1.01499		85.98	214	2e-142	350	pep	AT4G31800.1	protein_coding	ATWRKY18,WRKY18	WRKY DNA-binding protein 18	Pathogen-induced transcription factor. Binds W-box sequences in vitro. Forms protein complexes with itself and with WRKY40 and WRKY60. Constitutive expression of WRKY18 enhanced resistance to P. syringae, but its coexpression with WRKY40 or WRKY60 made plants more susceptible to both P. syringae and B. cinerea. WRKY18, WRKY40, and WRKY60 have partially redundant roles in response to the hemibiotr…
isotig05888	3	4.24486	3.88242	4.36876	4.50721	5.87498	6.41886	6.55717	7.77161		4.06364	4.12559	6.14692	7.16439	Root	Rhizome	1.01747		87.18	312	0	517	pep	AT4G31800.1	protein_coding	ATWRKY18,WRKY18	WRKY DNA-binding protein 18	Pathogen-induced transcription factor. Binds W-box sequences in vitro. Forms protein complexes with itself and with WRKY40 and WRKY60. Constitutive expression of WRKY18 enhanced resistance to P. syringae, but its coexpression with WRKY40 or WRKY60 made plants more susceptible to both P. syringae and B. cinerea. WRKY18, WRKY40, and WRKY60 have partially redundant roles in response to the hemibiotr…
isotig04752	3	1.3974	2.42802	4.42778	4.581	6.81925	6.63226	5.40225	5.82852		1.91271	3.4279	6.72576	5.61539	Rhizome	Root	1.11037		90.79	76	7e-81	145	pep	AT5G65020.1	protein_coding	ANNAT2	annexin 2	Annexins are calcium binding proteins that are localized in the cytoplasm. When cytosolic Ca2+ increases, they relocate to the plasma membrane. They may be involved in the Golgi-mediated secretion of polysaccharides.
isotig07360	3	4.0006	3.98978	4.54497	4.71241	5.91661	5.76446	5.60723	5.73182		3.99519	4.26737	5.84054	5.66952	Rhizome	Root	0.171013		89.01	537	0	847	pep	AT4G14900.1	protein_coding		FRIGIDA-like protein
isotig01005	3	4.78272	5.15895	4.32946	4.9752	6.48696	6.30809	5.65054	6.07412		4.97084	4.74421	6.39752	5.86233	Rhizome	Root	0.535192		94.64	1437	0	2189	cdna	ATMG01390.1	ribosomal_rna			Mitochondrial 18S ribosomal RNA, which is a component of the 30S small subunit of mitochondrial ribosome. The rRNA is degraded by a polynucleotide phosphorylase-like protein (AtmtPNPase).
isotig01615	3	3.97195	3.83931	5.30071	5.01453	8.53741	8.36173	6.36154	6.14902		3.90563	4.57001	8.44957	6.25528	Rhizome	Root	2.19429		88.89	63	7e-36	135	pep	AT5G14920.1	protein_coding		Gibberellin-regulated family protein
isotig25807	3	3.53469	3.98154	1.96141	5.02505	6.79363	7.06033	5.63118	3.43062		3.75812	2.97148	6.92698	4.5309	Rhizome	Root	2.39607		84.28	636	1e-165	582	cdna	AT1G12080.2	protein_coding		Vacuolar calcium-binding protein-related
isotig04750	3	2.28845	3.03695	5.00728	5.16298	7.34346	7.21066	6.20348	6.44141		2.6627	4.02212	7.27706	6.32245	Rhizome	Root	0.954612		95.65	161	1e-120	308	pep	AT5G65020.1	protein_coding	ANNAT2	annexin 2	Annexins are calcium binding proteins that are localized in the cytoplasm. When cytosolic Ca2+ increases, they relocate to the plasma membrane. They may be involved in the Golgi-mediated secretion of polysaccharides.
isotig24960	3	2.6752	1.51724	5.56446	5.20723	6.76448	6.53708	4.93636	5.49984		2.09622	3.54085	6.65078	5.2181	Rhizome	Root	1.43268		75.16	161	1e-64	202	pep	AT1G72230.1	protein_coding		Cupredoxin superfamily protein
isotig23228	3	4.94047	4.74926	5.39681	5.27831	7.32957	7.56287	6.62348	7.15667		4.84487	5.07304	7.44622	6.89007	Rhizome	Root	0.556149		86.67	150	8e-100	293	pep	AT5G15350.1	protein_coding	AtENODL17,ENODL17	early nodulin-like protein 17
isotig01613	3	4.11815	4.10025	5.46485	5.30804	8.66695	8.60332	6.51931	6.37591		4.1092	4.78255	8.63513	6.44761	Rhizome	Root	2.18752		88.89	63	9e-36	135	pep	AT5G14920.1	protein_coding		Gibberellin-regulated family protein
isotig01614	3	4.14947	4.10749	5.49342	5.31765	8.6773	8.62832	6.52175	6.3568		4.12848	4.80045	8.65281	6.43928	Rhizome	Root	2.21353		86.36	66	9e-37	137	pep	AT5G14920.1	protein_coding		Gibberellin-regulated family protein
isotig04751	3	2.11156	3.0243	5.16258	5.3765	7.36485	7.21456	5.83176	6.31812		2.56793	4.09344	7.2897	6.07494	Rhizome	Root	1.21476		97.71	218	2e-148	423	pep	AT5G65020.1	protein_coding	ANNAT2	annexin 2	Annexins are calcium binding proteins that are localized in the cytoplasm. When cytosolic Ca2+ increases, they relocate to the plasma membrane. They may be involved in the Golgi-mediated secretion of polysaccharides.
isotig01612	3	4.35781	4.34514	5.68255	5.51746	8.80564	8.80342	6.67112	6.49136		4.35147	5.01384	8.80453	6.58124	Rhizome	Root	2.22329		86.36	66	1e-36	137	pep	AT5G14920.1	protein_coding		Gibberellin-regulated family protein
isotig08437	3	3.74975	4.21531	5.93296	5.5376	8.43158	8.91894	6.37376	6.41518		3.98253	5.07414	8.67526	6.39447	Rhizome	Root	2.28079		83.15	267	7e-177	437	pep	AT3G14210.1	protein_coding	ESM1	epithiospecifier modifier 1	A semidominant QTL which has an epistatic effect on the Epithiospecifier gene. Represses nitrile formation and favors isothiocyanate production during glucosinolate hydrolysis. The functional allele deters the insect herbivory T. ni.
isotig04749	3	2.5648	3.30583	5.36226	5.5726	7.61965	7.47916	6.35296	6.63968		2.93532	4.33405	7.5494	6.49632	Rhizome	Root	1.05308		96.53	317	0	605	pep	AT5G65020.1	protein_coding	ANNAT2	annexin 2	Annexins are calcium binding proteins that are localized in the cytoplasm. When cytosolic Ca2+ increases, they relocate to the plasma membrane. They may be involved in the Golgi-mediated secretion of polysaccharides.
isotig08438	3	3.8812	4.35727	6.06635	5.65083	8.52049	9.05884	6.47993	6.52276		4.11924	5.21181	8.78967	6.50134	Rhizome	Root	2.28832		83.91	373	0	635	pep	AT3G14210.1	protein_coding	ESM1	epithiospecifier modifier 1	A semidominant QTL which has an epistatic effect on the Epithiospecifier gene. Represses nitrile formation and favors isothiocyanate production during glucosinolate hydrolysis. The functional allele deters the insect herbivory T. ni.
isotig01611	3	6.37215	6.0254	5.30885	5.82932	8.06701	7.41685	6.93912	6.79079		6.19878	5.66712	7.74193	6.86495	Rhizome	Root	0.876976		73.14	458	0	654	pep	AT3G16460.2	protein_coding	JAL34	Mannose-binding lectin superfamily protein
contig00550	3	6.33841	5.65836	5.58457	6.21501	9.3041	9.79643	9.92452	8.78279		5.99838	5.62146	9.55027	9.35366	Rhizome	Root	0.196609		89.74	575	0	723	cdna	AT2G43150.1	protein_coding		Proline-rich extensin-like family protein
isotig09432	3	5.79967	6.36901	6.14851	6.22527	7.84309	8.12962	7.84889	7.55411		6.08434	6.25876	7.98636	7.7015	Rhizome	Root	0.284857		NA	NA	NA	NA
isotig09431	3	5.81671	6.42137	6.20124	6.27178	7.87878	8.1709	7.88908	7.61096		6.11904	6.3113	8.02484	7.75002	Rhizome	Root	0.274821		NA	NA	NA	NA
isotig13073	3	6.04698	5.64096	5.89266	6.425	9.23291	9.41789	9.36624	8.33421		5.84397	5.76681	9.3254	8.85023	Rhizome	Root	0.475172		NA	NA	NA	NA
isotig07454	3	6.39117	6.48064	6.10967	6.58754	8.08599	7.97174	7.96696	8.40361		6.4359	6.29515	8.02887	8.18528	Root	Rhizome	0.156415		96.77	588	0	1130	pep	AT5G11670.1	protein_coding	ATNADP-ME2,NADP-ME2	NADP-malic enzyme 2	The malic enzyme (EC 1.1.1.40) encoded by AtNADP-ME2 is presumably a cytosolic enzyme involved in malate metabolism and possibly assisting the oxidative pentose phosphate pathway. AtNADP-ME2 counts for the major part of NADP-ME activity in mature tissues of Arabidopsis.
isotig07453	3	6.40815	6.52562	6.13137	6.63402	8.09761	8.00601	7.96404	8.4426		6.46689	6.3285	8.05181	8.20332	Root	Rhizome	0.151506		96.94	588	0	1132	pep	AT5G11670.1	protein_coding	ATNADP-ME2,NADP-ME2	NADP-malic enzyme 2	The malic enzyme (EC 1.1.1.40) encoded by AtNADP-ME2 is presumably a cytosolic enzyme involved in malate metabolism and possibly assisting the oxidative pentose phosphate pathway. AtNADP-ME2 counts for the major part of NADP-ME activity in mature tissues of Arabidopsis.
isotig10929	3	6.84135	6.71326	6.41979	6.91235	8.36508	8.30516	8.72185	8.51966		6.77731	6.56652	8.33512	8.62076	Root	Rhizome	0.285638		83.87	62	3e-14	68.2	pep	AT1G54410.1	protein_coding		dehydrin family protein
contig00541	3	6.92431	6.56108	7.04706	7.82162	10.2133	10.4573	9.95962	8.98289		6.74269	6.80407	10.3353	9.47125	Rhizome	Root	0.86403		86.23	632	0	671	cdna	AT2G43150.1	protein_coding		Proline-rich extensin-like family protein
isotig10930	3	7.75803	7.44671	7.17116	7.94878	8.87351	8.98493	9.35191	9.09502		7.60237	7.30894	8.92922	9.22346	Root	Rhizome	0.294242		83.87	62	1e-14	68.2	pep	AT1G54410.1	protein_coding		dehydrin family protein
isotig20762	4	4.50928	3.55313	0.360636	0.818233	4.98402	5.45433	2.17754	0.321284		4.0312	1.95688	5.21918	1.24941	Rhizome	Leaf	1.18797		93.04	230	1e-156	442	pep	AT1G04250.1	protein_coding	AXR3,IAA17	AUX/IAA transcriptional regulator family protein	Transcription regulator acting as repressor of auxin-inducible gene expression. Auxin-inducible AUX/IAA gene. Short-lived nuclear protein with four conserved domains. Domain III has homology to beta alpha alpha dimerization and DNA binding domains. Involved in auxin signaling. Auxin induces the degradation of the protein in a dosage-dependent manner in a process mediated by AtRac1. Auxin induced …
isotig19358	4	2.24097	3.68033	0.646952	1.08869	3.42376	-0.545585	5.14696	-		2.96065	2.16364	1.43909	0.0734806	Leaf	Shoot	0.797008		87.11	318	0	552	pep	AT4G24340.1	protein_coding		Phosphorylase superfamily protein
isotig19920	4	4.09806	4.07987	0.676135	1.15679	5.65809	5.1926	1.72536	0.538131		4.08897	2.378	5.42535	1.13175	Rhizome	Leaf	1.33638		87.64	259	7e-172	484	pep	AT3G52720.1	protein_coding	ACA1,ATACA1,CAH1	alpha carbonic anhydrase 1	Encodes a putative alpha carbonic anhydrase (CAH1) located in the chloroplast stroma. Most chloroplast proteins are encoded by the nuclear genome and imported with the help of sorting signals that are intrinsic parts of the polypeptides. CAH1 takes an alternative route through the secretory pathway, and becomes N-glycosylated before entering the chloroplast.
isotig20852	4	0.430903	2.05977	-	1.90104	6.47486	5.53527	-	-		1.24533	-1.47012	6.00506	-5	Rhizome	Leaf	4.75973		69.88	83	7e-31	123	pep	AT4G22485.1	protein_coding		Bifunctional inhibitor/lipid-transfer protein/seed storage 2S albumin superfamily protein	Encodes a Protease inhibitor/seed storage/LTP family protein
isotig18279	4	5.60595	4.41783	2.64363	1.95108	6.92848	6.64434	3.13322	2.04622		5.01189	3.53073	6.78641	2.58972	Rhizome	Leaf	1.77452		95.04	363	0	701	pep	AT5G11420.1	protein_coding		Protein of unknown function, DUF642
isotig16889	4	-0.983271	0.868394	1.73706	2.6626	5.06897	4.3834	0.642512	-0.657824		-0.0574382	1.30273	4.72619	-0.00765595	Rhizome	Shoot	3.42346		90.91	440	0	717	pep	AT2G42800.1	protein_coding	AtRLP29,RLP29	receptor like protein 29
isotig24979	4	3.33755	2.41582	3.34866	2.71629	5.65435	5.49841	1.87898	0.841452		2.87669	2.88224	5.57638	1.36022	Rhizome	Shoot	2.69414		100	71	4e-41	138	pep	AT1G26945.1	protein_coding	KDR	basic helix-loop-helix (bHLH) DNA-binding superfamily protein	Encodes a basic helix-loop-helix (bHLH) protein involved in blue/far-red light signaling. Physically interacts with HFR1 and negatively regulates its activity.
isotig16423	4	4.4457	4.01956	3.2395	3.00534	5.62109	5.6703	2.24707	0.896131		4.23263	3.62953	5.64569	1.5716	Rhizome	Leaf	1.41307		96.64	417	0	740	pep	AT5G48900.1	protein_coding		Pectin lyase-like superfamily protein
isotig12215	4	4.27574	5.00767	2.46724	3.07586	3.81753	3.78427	0.415668	0.293191		4.64171	3.73745	3.8009	0.354429	Leaf	Rhizome	0.840803		92.55	1154	0	2097	pep	AT2G18790.1	protein_coding	HY3,OOP1,PHYB	phytochrome B	Red/far-red photoreceptor involved in the regulation of de-etiolation. Exists in two inter-convertible forms: Pr and Pfr (active). Involved in the light-promotion of seed germination and in the shade avoidance response.
isotig25474	4	4.1433	3.38375	3.25111	3.15245	5.50141	4.86563	2.12586	0.894819		3.76353	3.31743	5.18352	1.51034	Rhizome	Leaf	1.42		80.58	103	3e-23	92.8	pep	AT2G47930.1	protein_coding	AGP26,ATAGP26	arabinogalactan protein 26
isotig04464	4	2.8366	3.15535	3.14478	3.446	5.60913	5.21734	2.5353	1.10575		2.99598	3.15006	5.41324	1.82052	Rhizome	Shoot	2.26318		86.09	381	5e-147	434	pep	AT5G58960.1	protein_coding	GIL1	Plant protein of unknown function (DUF641)	Mutant plants display impaired light-regulation of the hypocotyl randomization response.
isotig04463	4	2.9484	3.2448	3.23357	3.48261	5.40986	5.04281	2.51293	1.10986		3.0966	3.23918	5.22633	1.81139	Rhizome	Shoot	1.98715		85.56	360	6e-131	394	pep	AT5G58960.1	protein_coding	GIL1	Plant protein of unknown function (DUF641)	Mutant plants display impaired light-regulation of the hypocotyl randomization response.
isotig06163	4	3.93227	3.69753	3.84822	3.50291	5.18821	4.48212	2.49479	1.4193		3.8149	3.77288	4.83516	1.95705	Rhizome	Leaf	1.02026		91.28	585	0	1086	pep	AT4G03190.1	protein_coding	AFB1,ATGRH1,GRH1	GRR1-like protein 1	Encodes an F box protein belonging to the TIR1 subfamily. This protein forms SCF complexes with ASK1 and CUL1 and interacts with Aux/IAA proteins in an auxin-dependent manner. It also has sequence similarity to the yeast protein GRR1, which is involved in glucose repression.
isotig06164	4	3.93227	3.69753	3.84822	3.50523	5.18978	4.48212	2.51732	1.4193		3.8149	3.77288	4.83595	1.96831	Rhizome	Leaf	1.02105		91.28	585	0	1086	pep	AT4G03190.1	protein_coding	AFB1,ATGRH1,GRH1	GRR1-like protein 1	Encodes an F box protein belonging to the TIR1 subfamily. This protein forms SCF complexes with ASK1 and CUL1 and interacts with Aux/IAA proteins in an auxin-dependent manner. It also has sequence similarity to the yeast protein GRR1, which is involved in glucose repression.
isotig26403	4	5.32758	5.07497	3.64978	3.51809	4.12438	3.43796	1.68298	0.047466		5.20128	4.36237	3.78117	0.865225	Leaf	Shoot	0.838902		81.63	147	3e-82	245	pep	AT5G64620.1	protein_coding	ATC/VIF2,C/VIF2	cell wall / vacuolar inhibitor of fructosidase 2	Plant cell wall (CWI) and vacuolar invertases (VI) play important roles in carbohydrate metabolism, stress responses and sugar signaling.
isotig10828	4	0.234015	3.17502	-2.43597	3.54333	6.95516	5.74838	-	-1.06137		1.70452	0.369525	6.35177	-3.03069	Rhizome	Leaf	4.64726		NA	NA	NA	NA
isotig20742	4	4.9547	4.08549	3.61003	3.56879	5.32943	4.72979	1.51126	1.09477		4.52009	3.84776	5.02961	1.30301	Rhizome	Leaf	0.509519		NA	NA	NA	NA
isotig04846	4	5.04048	4.81053	3.14778	3.59696	5.67742	5.45231	2.26367	2.27251		4.9255	3.97915	5.56486	2.26809	Rhizome	Leaf	0.639361		72.78	158	6e-78	231	pep	AT1G04240.1	protein_coding	IAA3,SHY2	AUX/IAA transcriptional regulator family protein	SHY2/IAA3 regulates multiple auxin responses in roots. It is induced rapidly by IAA, and has been shown to be phosphorylated by oat phytochrome A in vitro.
isotig16654	4	6.02291	5.53402	4.16576	3.72644	5.73909	5.42339	2.19557	0.861345		5.77847	4.84989	5.58124	1.52846	Leaf	Rhizome	0.197229		89.29	420	0	689	pep	AT1G09750.1	protein_coding		Eukaryotic aspartyl protease family protein
isotig16370	4	4.61917	3.73227	4.40133	3.73091	5.02514	4.63525	2.15405	0.470837		4.17572	4.0668	4.8302	1.31244	Rhizome	Leaf	0.654476		95.43	416	0	763	pep	AT3G07010.1	protein_coding		Pectin lyase-like superfamily protein
isotig04848	4	5.16709	5.00811	3.36988	3.74251	5.8647	5.61072	2.31109	2.35779		5.0876	4.189	5.73771	2.33444	Rhizome	Leaf	0.650104		73.39	218	2e-103	304	pep	AT1G04240.1	protein_coding	IAA3,SHY2	AUX/IAA transcriptional regulator family protein	SHY2/IAA3 regulates multiple auxin responses in roots. It is induced rapidly by IAA, and has been shown to be phosphorylated by oat phytochrome A in vitro.
isotig26765	4	5.01181	5.28363	3.35198	3.90943	3.27864	4.08108	1.6956	-0.0905863		5.14772	4.31781	3.67986	0.802507	Leaf	Shoot	0.829917		88.39	155	9e-93	282	pep	AT5G24150.2	protein_coding	SQE5,SQP1	FAD/NAD(P)-binding oxidoreductase family protein	squalene monooxygenase gene homolog
isotig04845	4	5.40166	5.21621	3.52798	3.96121	6.01223	5.72448	2.45827	2.88091		5.30893	4.3721	5.86835	2.66959	Rhizome	Leaf	0.55942		87.79	131	3e-82	245	pep	AT1G04240.1	protein_coding	IAA3,SHY2	AUX/IAA transcriptional regulator family protein	SHY2/IAA3 regulates multiple auxin responses in roots. It is induced rapidly by IAA, and has been shown to be phosphorylated by oat phytochrome A in vitro.
isotig19282	4	4.6626	4.62453	3.81803	4.02004	5.09387	5.00803	2.42812	2.0189		4.64356	4.22128	5.05095	2.22351	Rhizome	Leaf	0.407383		90.76	303	0	550	pep	AT3G18050.1	protein_coding
isotig04847	4	5.5263	5.3547	3.7083	4.10851	6.16475	5.86462	2.5139	2.96154		5.4405	4.5315	6.01468	2.73772	Rhizome	Leaf	0.574184		83.77	191	4e-109	318	pep	AT1G04240.1	protein_coding	IAA3,SHY2	AUX/IAA transcriptional regulator family protein	SHY2/IAA3 regulates multiple auxin responses in roots. It is induced rapidly by IAA, and has been shown to be phosphorylated by oat phytochrome A in vitro.
isotig26447	4	6.11461	5.93607	4.14528	4.17332	7.81838	7.59494	4.39267	3.09011		6.02534	5.04068	7.70666	3.74139	Rhizome	Leaf	1.68132		96.4	111	2e-71	215	pep	AT5G22580.1	protein_coding		Stress responsive A/B Barrel Domain
isotig14550	4	4.0695	4.34034	4.24501	4.22793	5.36207	5.37219	2.94272	1.29036		4.20492	4.29267	5.36713	2.11654	Rhizome	Shoot	1.07445		95.75	541	0	1089	pep	AT4G22010.1	protein_coding	sks4	SKU5 similar 4
isotig18913	4	4.63426	4.5221	3.15196	4.2723	2.55758	6.2497	2.73688	1.6321		4.57818	3.83703	4.40364	2.18449	Leaf	Rhizome	0.17454		92.04	314	0	574	pep	AT3G57240.1	protein_coding	BG3	beta-1,3-glucanase 3	encodes a member of glycosyl hydrolase family 17
isotig09737	4	5.572	5.47911	4.55533	4.38995	5.15418	4.81323	1.92015	2.20479		5.52555	5.01722	4.9837	2.06247	Leaf	Shoot	0.508335		85.33	368	0	588	pep	AT5G57660.1	protein_coding	ATCOL5,COL5	CONSTANS-like 5
isotig14923	4	5.6675	5.97052	4.02371	4.39329	5.76629	6.44051	3.51456	2.98773		5.81901	4.99712	6.1034	3.25115	Rhizome	Leaf	0.284392		89.29	467	0	804	pep	AT3G53400.1	protein_coding
isotig19933	4	4.29381	4.57523	4.5661	4.50403	5.28805	5.07354	3.3756	2.46271		4.43452	4.57066	5.18079	2.91916	Rhizome	Shoot	0.610128		89.75	244	1e-153	436	pep	AT4G39900.1	protein_coding
isotig16294	4	4.5211	5.18151	4.59039	4.51208	4.77638	4.98522	2.68165	2.29624		4.8513	4.88595	4.8808	2.48894	Shoot	Rhizome	0.00515017		96.88	448	0	813	pep	AT5G05690.1	protein_coding	CBB3,CPD,CYP90,CYP90A,CYP90A1,DWF3	Cytochrome P450 superfamily protein	Encodes a member of the CP90A family, a cytochrome P450 monooxygenase which converts 6-deoxocathasterone to 6-deoxoteasterone in the late C6 oxidation pathway and cathasterone to teasterone in the early C6 oxidation pathway of brassinolide biosynthesis. Expressed in cotyledons and leaves. Mutants display de-etiolation and derepression of light-induced genes in the dark, dwarfism, male sterility a…
isotig24690	4	1.85893	3.80644	4.82575	4.54954	5.01508	4.45927	3.52579	-0.479214		2.83268	4.31609	4.73718	1.52329	Rhizome	Shoot	0.421082		78.03	132	1e-68	211	pep	AT1G12100.1	protein_coding		Bifunctional inhibitor/lipid-transfer protein/seed storage 2S albumin superfamily protein
isotig18728	4	4.6259	5.198	4.98765	4.63422	4.08409	3.86592	2.81079	0.447325		4.91195	5.09282	3.975	1.62906	Shoot	Leaf	0.180874		85.76	330	0	513	pep	AT1G67590.1	protein_coding		Remorin family protein
isotig16716	4	4.03558	4.0446	5.04638	4.70745	6.2469	6.37128	3.9852	2.17227		4.04009	4.54549	6.30909	3.07873	Rhizome	Shoot	1.7636		95.18	353	0	689	pep	AT4G32460.2	protein_coding		Protein of unknown function, DUF642
isotig17452	4	4.66807	4.77903	5.04204	4.7418	4.14699	3.5093	0.363994	-0.693407		4.72355	4.91054	3.82815	-0.164706	Shoot	Leaf	0.186987		80	90	2e-42	155	pep	AT5G39760.1	protein_coding	AtHB23,HB23,ZHD10	homeobox protein 23
isotig02253	4	5.61311	5.13354	4.76498	4.78528	5.52494	5.56515	1.79502	1.62537		5.37332	4.94926	5.54505	1.7102	Rhizome	Leaf	0.171721		97.8	91	7e-56	186	pep	AT2G39010.1	protein_coding	PIP2;6,PIP2E	plasma membrane intrinsic protein 2E
isotig15146	4	4.26937	4.16146	5.13293	4.79417	3.66342	3.47987	2.58479	-0.751217		4.21542	4.6472	3.57165	0.916785	Shoot	Leaf	0.431783		91.32	484	0	895	pep	AT4G36250.1	protein_coding	ALDH3F1	aldehyde dehydrogenase 3F1	Encodes a putative aldehyde dehydrogenase. The gene is not responsive to osmotic stress and is expressed constitutively at a low level in plantlets and root cultures.
isotig24326	4	6.83761	5.74377	5.61072	4.83686	7.14936	6.62847	3.29379	2.3112		6.29069	5.67724	6.88891	2.8025	Rhizome	Leaf	0.598223		85.93	135	1e-37	131	pep	AT1G12090.1	protein_coding	ELP	extensin-like protein	extensin-like protein (ELP)
isotig02255	4	5.85228	5.55464	5.06612	4.85055	5.75796	5.64997	2.0707	0.313668		5.70346	5.31038	5.70397	1.19218	Rhizome	Leaf	0.000505087		94.53	201	8e-135	387	pep	AT2G39010.1	protein_coding	PIP2;6,PIP2E	plasma membrane intrinsic protein 2E
isotig09977	4	0.826728	2.60496	5.11744	4.9706	3.997	3.75438	2.99256	-0.711268		1.71584	3.8612	3.87569	1.14065	Rhizome	Shoot	0.014492		96.72	183	2e-58	191	pep	AT5G28640.1	protein_coding	AN3,ATGIF1,GIF,GIF1	SSXT family protein	Encodes a protein with similarity to mammalian transcriptional coactivator that is involved in cell proliferation during leaf and flower development. Loss of function mutations have narrow, pointed leaves and narrow floral organs. AN3 interacts with members of the growth regulating factor (GRF) family of transcription factors.
isotig18258	4	4.86527	4.30923	5.66595	4.9988	6.3857	6.15434	3.91423	2.70198		4.58725	4.98759	6.27002	3.3081	Rhizome	Shoot	1.28243		93.07	361	0	682	pep	AT3G12610.1	protein_coding	DRT100	Leucine-rich repeat (LRR) family protein	Plays role in DNA-damage repair/toleration. Partially complements RecA- phenotypes.
isotig18594	4	2.48914	4.54848	4.50713	5.00941	2.94342	4.57358	-0.699385	0.994519		3.51881	4.52781	3.7585	0.147567	Shoot	Rhizome	0.769308		85.62	306	5e-176	498	pep	AT1G52890.1	protein_coding	ANAC019,NAC019	NAC domain containing protein 19	encodes a NAC transcription factor whose expression is induced by drought, high salt, and abscisic acid. This gene binds to ERD1 promoter in vitro.
isotig21968	4	4.94217	5.22792	5.12733	5.02348	4.09916	3.7831	2.56387	1.53529		5.08504	5.17762	3.94113	2.04958	Shoot	Leaf	0.092581		93.02	215	5e-140	398	pep	AT1G44760.1	protein_coding		Adenine nucleotide alpha hydrolases-like superfamily protein
isotig20253	4	5.87754	5.5842	5.70433	5.0625	5.88679	5.41153	3.13547	1.32803		5.73087	5.64426	5.64916	2.23175	Leaf	Rhizome	0.0817092		85.82	261	2e-113	334	pep	AT5G13140.1	protein_coding		Pollen Ole e 1 allergen and extensin family protein
isotig13901	4	4.04034	4.48438	5.30959	5.07026	4.31776	4.36052	2.86273	2.40697		4.26236	4.89699	4.33914	2.63485	Shoot	Rhizome	0.557845		86.47	547	0	909	pep	AT3G03450.1	protein_coding	RGL2	RGA-like 2	Encodes a DELLA protein, a member of the GRAS superfamily of putative transcription factors. DELLA proteins restrain the cell proliferation and expansion that drives plant growth. Negative regulator of the response to GA in controlling seed germination. GA triggers the degradation of RGL2 protein in a process blocked by both proteasome inhibitors and serine/threonine phosphatase inhibitors. The p…
isotig21595	4	4.75319	5.0174	4.4084	5.07113	4.88934	4.82133	1.36686	-0.3336		4.88529	4.7129	4.85534	0.516632	Leaf	Rhizome	0.0299582		81.86	237	3e-117	341	pep	AT3G29575.4	protein_coding	AFP3	ABI five binding protein 3
isotig06081	4	5.83904	5.56438	4.65536	5.08998	5.75398	5.47518	3.03819	2.97696		5.70171	5.10987	5.61458	3.00758	Leaf	Rhizome	0.0871277		94.78	268	0	488	pep	AT2G39800.4	protein_coding	ATP5CS,P5CS1	delta1-pyrroline-5-carboxylate synthase 1
isotig06082	4	5.84633	5.5749	4.65296	5.09782	5.76402	5.47886	3.06092	3.00358		5.71061	5.11393	5.62144	3.03225	Leaf	Rhizome	0.0891699		94.78	268	0	488	pep	AT2G39800.4	protein_coding	ATP5CS,P5CS1	delta1-pyrroline-5-carboxylate synthase 1
isotig17204	4	5.51404	4.78298	5.3494	5.10282	6.8086	6.6339	3.5813	2.42427		5.14851	5.06619	6.72125	3.00279	Rhizome	Leaf	1.57274		93.73	367	0	691	pep	AT5G25460.1	protein_coding		Protein of unknown function, DUF642
isotig16530	4	1.99687	2.40874	5.5357	5.13395	4.43716	4.05165	-2.02954	-0.721739		2.20281	3.97222	4.2444	-1.37564	Rhizome	Shoot	0.272181		81.82	297	4e-115	345	pep	AT1G75240.1	protein_coding	AtHB33,HB33,ZHD5	homeobox protein 33
isotig12468	4	4.59631	4.93669	5.21501	5.14907	3.68734	3.59385	1.04372	0.82227		4.7665	5.07585	3.64059	0.932993	Shoot	Leaf	0.309349		96.1	974	0	1772	pep	AT2G26330.1	protein_coding	ER,QRP1	Leucine-rich receptor-like protein kinase family protein	Homologous to receptor protein kinases. Involved in specification of organs originating from the shoot apical meristem. Contains a cytoplasmic protein kinase catalytic domain, a transmembrane region, and an extracellular leucine-rich repeat. ER has been identified as a quantitative trait locus for transpiration efficiency by influencing epidermal and mesophyll development, stomatal density and po…
isotig13899	4	4.91214	5.05581	5.10611	5.14963	4.69613	4.45942	2.72485	2.08317		4.98397	5.08096	4.57777	2.40401	Shoot	Leaf	0.0969878		89.68	533	0	924	pep	AT1G14920.1	protein_coding	GAI,RGA2	GRAS family transcription factor family protein	Similar to a putative transcription factor and transcriptional coactivators. Repressor of GA responses and involved in gibberellic acid mediated signaling. Member of the DELLA proteins that restrain the cell proliferation and expansion that drives plant growth. The protein undergoes degradation in response to GA via the 26S proteasome. GAI may be involved in reducing ROS accumulation in response …
isotig04002	4	4.10222	5.12424	5.45645	5.21839	6.70549	6.18798	4.16651	3.17613		4.61323	5.29035	6.44674	3.67132	Rhizome	Shoot	1.15639		96.41	223	6e-154	446	pep	AT3G18000.1	protein_coding	NMT1,PEAMT,XPL1	S-adenosyl-L-methionine-dependent methyltransferases superfamily protein	Arabidopsis thaliana N-methyltransferase-like protein mRNA. Reduce transmission through pollen.
isotig14178	4	3.01016	2.59696	5.35567	5.22251	5.85653	4.16114	1.81532	1.35076		2.80356	3.97632	5.00884	1.58304	Rhizome	Shoot	1.03252		86.22	566	0	1008	pep	AT5G21100.1	protein_coding		Plant L-ascorbate oxidase
isotig04000	4	3.9318	4.95206	5.55232	5.24051	6.64611	6.13229	3.82387	2.92843		4.44193	5.25219	6.3892	3.37615	Rhizome	Shoot	1.13701		97.53	486	0	974	pep	AT3G18000.1	protein_coding	NMT1,PEAMT,XPL1	S-adenosyl-L-methionine-dependent methyltransferases superfamily protein	Arabidopsis thaliana N-methyltransferase-like protein mRNA. Reduce transmission through pollen.
isotig13808	4	5.35221	5.52169	5.35862	5.26613	5.43583	5.15122	3.82051	3.1714		5.43695	5.44016	5.29353	3.49595	Shoot	Leaf	0.00320953		92.07	605	0	1051	pep	AT3G17840.1	protein_coding	RLK902	receptor-like kinase 902	Encodes a receptor-like kinase found at the cell surface of various tissues. Its function remains unknown.
isotig15777	4	5.99362	6.05995	4.9548	5.27545	5.26603	4.80451	1.32503	0.0410441		6.02679	5.50737	5.03527	0.683035	Leaf	Shoot	0.519411		87.21	477	0	771	pep	AT1G48100.1	protein_coding		Pectin lyase-like superfamily protein
isotig09978	4	1.2136	2.82487	5.48301	5.33247	4.28422	4.03244	3.1449	-0.461884		2.01924	4.15394	4.15833	1.34151	Rhizome	Shoot	0.00439126		96.97	198	9e-71	222	pep	AT5G28640.1	protein_coding	AN3,ATGIF1,GIF,GIF1	SSXT family protein	Encodes a protein with similarity to mammalian transcriptional coactivator that is involved in cell proliferation during leaf and flower development. Loss of function mutations have narrow, pointed leaves and narrow floral organs. AN3 interacts with members of the growth regulating factor (GRF) family of transcription factors.
isotig04001	4	4.01215	5.06952	5.64206	5.34266	6.71696	6.2119	3.92639	3.022		4.54083	5.35579	6.46443	3.47419	Rhizome	Shoot	1.10864		97.53	486	0	974	pep	AT3G18000.1	protein_coding	NMT1,PEAMT,XPL1	S-adenosyl-L-methionine-dependent methyltransferases superfamily protein	Arabidopsis thaliana N-methyltransferase-like protein mRNA. Reduce transmission through pollen.
isotig12886	4	4.33948	4.52365	6.00141	5.34498	4.62656	4.27062	2.83204	2.33049		4.43156	5.26253	4.44859	2.58126	Shoot	Rhizome	0.813947		89.01	828	0	1503	pep	AT5G12950.1	protein_coding		Putative glycosyl hydrolase of unknown function (DUF1680)
isotig05814	4	3.62859	4.36342	5.54772	5.41634	4.65393	4.3852	0.96241	0.828604		3.99601	4.95557	4.51957	0.895507	Shoot	Rhizome	0.436003		91.09	494	0	858	pep	AT5G07990.1	protein_coding	CYP75B1,D501,TT7	Cytochrome P450 superfamily protein	Required for flavonoid 3' hydroxylase activity.
isotig02250	4	6.35915	5.99354	5.585	5.47308	6.27516	6.16767	2.51079	1.76946		6.17635	5.78927	6.22142	2.14012	Rhizome	Leaf	0.0450716		96.19	289	0	567	pep	AT2G39010.1	protein_coding	PIP2;6,PIP2E	plasma membrane intrinsic protein 2E
isotig21080	4	5.62563	5.37852	4.88484	5.50094	8.03201	7.951	4.63346	3.36882		5.50207	5.13168	7.99151	4.00114	Rhizome	Leaf	2.48943		98.4	250	1e-159	450	pep	AT3G16240.1	protein_coding	AQP1,ATTIP2;1,DELTA-TIP,DELTA-TIP1,TIP2;1	delta tonoplast integral protein	Delta tonoplast intrinsic protein, functions as a water channel and ammonium (NH3) transporter. Highly expressed in flower, shoot, and stem. Expression shows diurnal regulation and is induced by ammonium (NH3). Protein localized to vacuolar membrane.
isotig03631	4	3.69675	3.89083	4.59864	5.51043	5.81117	4.79054	2.45199	0.328475		3.79379	4.24474	5.30085	1.39023	Rhizome	Shoot	1.05612		88.76	596	0	1088	pep	AT1G12240.1	protein_coding	ATBETAFRUCT4,VAC-INV	Glycosyl hydrolases family 32 protein
isotig18666	4	5.03853	5.17363	5.78661	5.51224	3.61288	3.70022	2.52075	0.572692		5.10608	5.48012	3.65655	1.54672	Shoot	Leaf	0.374037		92.01	363	0	672	pep	AT1G29670.1	protein_coding		GDSL-like Lipase/Acylhydrolase superfamily protein
isotig03630	4	3.69675	3.89203	4.59864	5.51232	5.81265	4.79267	2.45199	0.328475		3.79439	4.24533	5.30266	1.39023	Rhizome	Shoot	1.05733		88.76	596	0	1088	pep	AT1G12240.1	protein_coding	ATBETAFRUCT4,VAC-INV	Glycosyl hydrolases family 32 protein
isotig13030	4	5.2688	5.69876	5.85944	5.51919	4.66787	4.45371	1.7777	0.0561823		5.48378	5.7791	4.56079	0.916943	Shoot	Leaf	0.295317		93.13	771	0	1378	pep	AT5G51750.1	protein_coding	ATSBT1.3,SBT1.3	subtilase 1.3
isotig20951	4	4.61144	4.74591	4.79113	5.52496	3.59367	3.59538	1.41388	0.528745		4.67867	4.76852	3.59453	0.971315	Shoot	Leaf	0.0898477		69.82	275	1e-110	326	pep	AT1G74430.1	protein_coding	ATMYB95,ATMYBCP66,MYB95	myb domain protein 95	Encodes a putative transcription factor (MYB95).
isotig17992	4	6.09139	5.98641	5.55993	5.57417	5.84961	5.40684	2.67741	2.78487		6.0389	5.77317	5.62823	2.73114	Leaf	Shoot	0.265734		94.3	351	0	677	pep	AT3G20820.1	protein_coding		Leucine-rich repeat (LRR) family protein
isotig03633	4	3.76897	3.97851	4.69229	5.58691	5.88708	4.87863	2.54007	0.467985		3.87374	4.3354	5.38286	1.50403	Rhizome	Shoot	1.04746		88.94	669	0	1221	pep	AT1G12240.1	protein_coding	ATBETAFRUCT4,VAC-INV	Glycosyl hydrolases family 32 protein
isotig03632	4	3.76897	3.97956	4.69229	5.58847	5.88852	4.88074	2.54007	0.467985		3.87426	4.33592	5.38463	1.50403	Rhizome	Shoot	1.0487		88.94	669	0	1221	pep	AT1G12240.1	protein_coding	ATBETAFRUCT4,VAC-INV	Glycosyl hydrolases family 32 protein
isotig26940	4	4.98414	4.97668	4.11517	5.59438	7.16139	7.58764	3.50631	3.54255		4.98041	4.54592	7.37451	3.52443	Rhizome	Leaf	2.39411		58.82	102	6e-38	129	pep	AT5G38195.1	protein_coding		Bifunctional inhibitor/lipid-transfer protein/seed storage 2S albumin superfamily protein
isotig17470	4	5.25238	5.3861	5.87432	5.62825	6.10219	5.77136	4.38334	3.20575		5.31924	5.63021	5.93678	3.79454	Rhizome	Shoot	0.306566		90.41	386	0	738	pep	AT2G29980.1	protein_coding	AtFAD3,FAD3	fatty acid desaturase 3	Endoplasmic reticulum enzyme responsible for the synthesis of 18:3 fatty acids from phospholipids. Uses cytochrome b5 as electron donor.
isotig25730	4	3.5555	4.05243	3.40072	5.66532	3.87372	4.3049	0.50136	2.641		3.80397	3.72657	4.08931	1.57118	Rhizome	Leaf	0.285346		89.21	139	2e-93	273	pep	AT4G04830.1	protein_coding	ATMSRB5,MSRB5	methionine sulfoxide reductase B5
isotig23118	4	6.13747	6.48992	5.77763	5.72654	6.37038	5.93483	4.07832	3.44412		6.31369	6.13378	6.15261	3.76122	Leaf	Rhizome	0.161086		85.5	131	5e-67	207	pep	AT5G67070.1	protein_coding	RALFL34	ralf-like 34	Member of a diversely expressed predicted peptide family showing sequence similarity to tobacco Rapid Alkalinization Factor (RALF), and is believed to play an essential role in the physiology of Arabidopsis. Consists of a single exon and is characterized by a conserved C-terminal motif and N-terminal signal peptide.
isotig26935	4	6.73462	7.62282	4.83886	5.83229	7.17858	8.02973	3.73753	3.21365		7.17872	6.23084	7.60415	3.47559	Rhizome	Leaf	0.425437		80.77	104	9e-40	134	pep	AT5G55450.1	protein_coding		Bifunctional inhibitor/lipid-transfer protein/seed storage 2S albumin superfamily protein
isotig17084	4	6.06082	6.58886	5.86433	5.84965	7.24406	7.06699	4.56	3.47667		6.32484	6.2266	7.15552	4.01834	Rhizome	Leaf	0.830684		92.74	427	0	729	pep	AT3G54400.1	protein_coding		Eukaryotic aspartyl protease family protein
isotig09295	4	2.59315	4.86214	6.16832	5.87938	7.20422	6.66155	4.28779	1.68978		3.72764	5.51523	6.93288	2.98878	Rhizome	Shoot	1.41765		97.56	82	2e-47	166	pep	AT1G62500.1	protein_coding		Bifunctional inhibitor/lipid-transfer protein/seed storage 2S albumin superfamily protein
isotig27230	4	7.35946	7.87662	5.32216	5.99494	7.68554	8.1374	4.00673	3.51975		7.61804	6.59939	7.91147	3.76324	Rhizome	Leaf	0.293429		80.77	104	7e-40	134	pep	AT5G55450.1	protein_coding		Bifunctional inhibitor/lipid-transfer protein/seed storage 2S albumin superfamily protein
isotig09296	4	2.68774	4.99415	6.31011	6.02736	7.32642	6.77958	4.3573	1.78812		3.84095	5.65213	7.053	3.07271	Rhizome	Shoot	1.40087		97.56	82	2e-47	166	pep	AT1G62500.1	protein_coding		Bifunctional inhibitor/lipid-transfer protein/seed storage 2S albumin superfamily protein
isotig05816	4	3.84408	5.17424	5.98945	6.03677	5.27132	5.18209	1.5064	1.37773		4.50916	5.58184	5.2267	1.44207	Shoot	Rhizome	0.355138		90	180	2e-86	265	pep	AT5G08000.1	protein_coding	E13L3,PDCB2	glucan endo-1,3-beta-glucosidase-like protein 3	Encodes a member of the X8-GPI family of proteins. It localizes to the plasmodesmata and binds callose.
isotig09501	4	6.18693	6.30799	6.23233	6.04105	6.59812	6.21561	4.9867	4.08853		6.24746	6.27016	6.40687	4.53761	Rhizome	Shoot	0.13671		93.28	253	2e-123	362	pep	AT3G56090.1	protein_coding	ATFER3,FER3	ferritin 3	Encodes FERRITIN 3, AtFER3. Ferritins are a class of 24-mer multi-meric proteins found in all kingdoms of life. Function as the main iron store in mammals. Evidence suggests that Arabidopsis ferritins are essential to protect cells against oxidative damage, but they do not constitute the major iron pool.
isotig12603	4	5.8672	6.09471	6.13682	6.07692	5.82627	5.29613	3.48799	2.64608		5.98095	6.11576	5.5612	3.06703	Shoot	Leaf	0.13481		92.13	902	0	1735	pep	AT1G68560.1	protein_coding	ATXYL1,AXY3,TRG1,XYL1	alpha-xylosidase 1	Encodes a bifunctional alpha-l-arabinofuranosidase/beta-d-xylosidase that belongs to family 3 of glycoside hydrolases.
isotig09914	4	4.95542	5.17794	6.61616	6.18911	6.34277	5.76799	3.98505	1.92974		5.06668	5.89705	6.05538	2.95739	Rhizome	Shoot	0.158329		92.76	152	5e-97	288	pep	AT2G03090.1	protein_coding	ATEXP15,ATEXPA15,ATHEXP ALPHA 1.3,EXP15,EXPA15	expansin A15	member of Alpha-Expansin Gene Family. Naming convention from the Expansin Working Group (Kende et al, 2004. Plant Mol Bio). Involved in the formation of nematode-induced syncytia in roots of Arabidopsis thaliana.
isotig17384	4	3.91948	4.04547	5.40299	6.25026	6.03949	5.24242	2.98416	2.9794		3.98247	4.72423	5.64096	2.98178	Rhizome	Shoot	0.916727		74.41	211	1e-90	294	pep	AT1G52410.1	protein_coding	TSA1	TSK-associating protein 1	Contains a novel calcium-binding repeat sequence. Binds TSK in vitro. Localizes to small cytoplasmic vesicles in interphase cells. In cells synchronized for cell division, TSA1 and TSK relocalize to ends of spindle microtubules that are ahead of separating chromatids during metaphase and anaphase of mitosis. May be involved in mitosis together with TSK. Expressed preferentially in the flower and …
isotig13565	4	5.84921	6.36096	6.09208	6.28131	6.38998	6.18685	4.7658	3.65798		6.10509	6.22652	6.28842	4.21189	Rhizome	Shoot	0.0618959		94.87	624	0	1123	pep	AT5G20950.2	protein_coding		Glycosyl hydrolase family protein
isotig09502	4	6.42171	6.57393	6.46502	6.28403	6.78426	6.46014	5.16204	4.36306		6.49782	6.51947	6.6222	4.76255	Rhizome	Shoot	0.102727		93.28	253	1e-124	362	pep	AT3G56090.1	protein_coding	ATFER3,FER3	ferritin 3	Encodes FERRITIN 3, AtFER3. Ferritins are a class of 24-mer multi-meric proteins found in all kingdoms of life. Function as the main iron store in mammals. Evidence suggests that Arabidopsis ferritins are essential to protect cells against oxidative damage, but they do not constitute the major iron pool.
isotig14983	4	4.9431	6.43141	5.7983	6.30171	4.99119	5.32596	2.67554	3.76654		5.68725	6.11486	5.15858	3.22104	Shoot	Leaf	0.427601		67.92	530	0	729	pep	AT5G25980.2	protein_coding	BGLU37,TGG2	glucoside glucohydrolase 2	Myrosinase (thioglucoside glucohydrolase) gene involved in glucosinoloate metabolism.
isotig08471	4	5.86838	5.80572	5.69111	6.33807	6.9399	6.76727	3.54333	3.35868		5.83705	5.74842	6.85358	3.45101	Rhizome	Leaf	1.01653		78.04	387	0	627	pep	AT1G54020.2	protein_coding		GDSL-like Lipase/Acylhydrolase superfamily protein
isotig08472	4	5.96177	5.9041	5.799	6.43443	7.04483	6.87671	3.65709	3.44699		5.93293	5.85155	6.96077	3.55204	Rhizome	Leaf	1.02784		84.59	357	0	643	pep	AT1G54020.2	protein_coding		GDSL-like Lipase/Acylhydrolase superfamily protein
isotig03285	4	7.43458	7.11271	6.88409	6.52639	7.23145	7.39688	4.41989	3.44896		7.27365	6.9984	7.31416	3.93442	Rhizome	Leaf	0.0405174		85.44	206	4e-114	338	pep	AT2G43350.2	protein_coding	ATGPX3,GPX3	glutathione peroxidase 3	Glutathione peroxidase. Functions as both a redox transducer and a scavenger in abscisic acid and drought stress responses. Interacts with ABI2 and ABI1.
isotig03384	4	7.09748	6.8068	6.5396	6.60152	6.42525	6.4927	3.95344	3.849		6.95214	6.6732	6.45898	3.90122	Leaf	Shoot	0.27894		95.65	620	0	1154	pep	AT1G64390.1	protein_coding	AtGH9C2,GH9C2	glycosyl hydrolase 9C2
isotig03539	4	6.37483	6.95594	4.73174	6.61279	7.74734	8.96595	4.60236	4.39184		6.66539	5.84384	8.35664	4.4971	Rhizome	Leaf	1.69126		NA	NA	NA	NA
isotig03383	4	7.12872	6.82248	6.55183	6.61495	6.4361	6.50899	3.98989	3.862		6.9756	6.68715	6.47255	3.92595	Leaf	Shoot	0.28845		95.65	620	0	1154	pep	AT1G64390.1	protein_coding	AtGH9C2,GH9C2	glycosyl hydrolase 9C2
isotig03385	4	7.13428	6.82662	6.55572	6.61908	6.44109	6.51282	3.99429	3.86503		6.98045	6.69117	6.47695	3.92966	Leaf	Shoot	0.289282		95.65	620	0	1154	pep	AT1G64390.1	protein_coding	AtGH9C2,GH9C2	glycosyl hydrolase 9C2
isotig06911	4	3.35858	3.51046	6.12598	6.82396	5.41563	4.85685	1.81489	2.29525		3.43452	4.81822	5.13624	2.05507	Rhizome	Shoot	0.318012		58.72	625	0	758	pep	AT3G16410.1	protein_coding	NSP4	nitrile specifier protein 4	Encodes a nitrile-specifier protein NSP4. NSP4 is one out of five (At3g16400/NSP1, At2g33070/NSP2, At3g16390/NSP3, At3g16410/NSP4 and At5g48180/NSP5) A. thaliana epithiospecifier protein (ESP) homologues that promote simple nitrile, but not epithionitrile or thiocyanate formation.
isotig02614	4	4.87243	4.93732	6.11141	6.94418	6.74465	6.02189	3.92361	3.95971		4.90488	5.52437	6.38327	3.94166	Rhizome	Shoot	0.858901		80.49	205	0	256	pep	AT1G52410.2	protein_coding	TSA1	TSK-associating protein 1	Contains a novel calcium-binding repeat sequence. Binds TSK in vitro. Localizes to small cytoplasmic vesicles in interphase cells. In cells synchronized for cell division, TSA1 and TSK relocalize to ends of spindle microtubules that are ahead of separating chromatids during metaphase and anaphase of mitosis. May be involved in mitosis together with TSK. Expressed preferentially in the flower and …
isotig09913	4	6.1316	6.13518	7.51484	6.95437	7.14939	6.58603	4.94727	3.26117		6.13339	6.82501	6.86771	4.10422	Rhizome	Shoot	0.0426989		95.65	253	7e-176	496	pep	AT2G03090.1	protein_coding	ATEXP15,ATEXPA15,ATHEXP ALPHA 1.3,EXP15,EXPA15	expansin A15	member of Alpha-Expansin Gene Family. Naming convention from the Expansin Working Group (Kende et al, 2004. Plant Mol Bio). Involved in the formation of nematode-induced syncytia in roots of Arabidopsis thaliana.
isotig03399	4	9.39315	9.18734	7.79439	6.95716	8.84127	8.87759	5.42095	4.2441		9.29024	8.49086	8.85943	4.83252	Leaf	Rhizome	0.430811		97.65	85	2e-37	137	pep	AT2G10940.2	protein_coding		Bifunctional inhibitor/lipid-transfer protein/seed storage 2S albumin superfamily protein
isotig03397	4	9.39613	9.19447	7.80044	6.97433	8.84331	8.88176	5.46618	4.2566		9.2953	8.49745	8.86254	4.86139	Leaf	Rhizome	0.432762		97.67	86	6e-38	139	pep	AT2G10940.2	protein_coding		Bifunctional inhibitor/lipid-transfer protein/seed storage 2S albumin superfamily protein
isotig03398	4	9.40612	9.20239	7.83411	6.9751	8.85776	8.89593	5.44931	4.25929		9.30426	8.51825	8.87685	4.8543	Leaf	Rhizome	0.427409		97.65	85	2e-37	137	pep	AT2G10940.2	protein_coding		Bifunctional inhibitor/lipid-transfer protein/seed storage 2S albumin superfamily protein
isotig02615	4	4.92246	4.99579	6.1676	7.00714	6.78154	6.06186	3.95437	3.99889		4.95912	5.5817	6.4217	3.97663	Rhizome	Shoot	0.840005		80.49	205	0	256	pep	AT1G52410.2	protein_coding	TSA1	TSK-associating protein 1	Contains a novel calcium-binding repeat sequence. Binds TSK in vitro. Localizes to small cytoplasmic vesicles in interphase cells. In cells synchronized for cell division, TSA1 and TSK relocalize to ends of spindle microtubules that are ahead of separating chromatids during metaphase and anaphase of mitosis. May be involved in mitosis together with TSK. Expressed preferentially in the flower and …
isotig25402	4	7.98454	7.47934	7.94554	7.09792	8.26147	8.07477	5.58364	3.92756		7.73194	7.71244	8.16812	4.7556	Rhizome	Leaf	0.436178		84.91	106	4e-61	190	pep	AT5G15230.1	protein_coding	GASA4	GAST1 protein homolog 4	gibberellin-regulated (GASA4)
isotig10827	4	4.34666	6.48077	1.72948	7.24595	6.9017	5.77203	1.00213	-		5.41371	4.10512	6.33687	-1.99893	Rhizome	Leaf	0.923153		60.98	82	6e-24	102	pep	AT4G22505.1	protein_coding		Bifunctional inhibitor/lipid-transfer protein/seed storage 2S albumin superfamily protein
isotig06912	4	3.74544	3.8125	6.49542	7.29835	5.80076	5.14557	2.1946	2.62987		3.77897	5.15396	5.47316	2.41224	Rhizome	Shoot	0.319206		58.72	625	0	758	pep	AT3G16410.1	protein_coding	NSP4	nitrile specifier protein 4	Encodes a nitrile-specifier protein NSP4. NSP4 is one out of five (At3g16400/NSP1, At2g33070/NSP2, At3g16390/NSP3, At3g16410/NSP4 and At5g48180/NSP5) A. thaliana epithiospecifier protein (ESP) homologues that promote simple nitrile, but not epithionitrile or thiocyanate formation.
isotig14473	4	6.17583	6.63005	7.50222	7.39247	6.3555	5.83793	3.38195	3.83394		6.40294	7.06614	6.09672	3.60794	Shoot	Leaf	0.663195		96.46	509	0	989	pep	AT2G22240.1	protein_coding	ATIPS2,ATMIPS2,MIPS2	myo-inositol-1-phosphate synthase 2	** Referred to as MIPS1 in Mitsuhashi et al 2008. Myo-inositol-1-phosphate synthase isoform 2. Expressed in leaf, root and silique. Immunolocalization experiments with an antibody recognizing MIPS1, MIPS2, and MIPS3 showed endosperm localization.
isotig02612	4	5.3403	5.347	6.37411	7.401	7.06128	6.34325	4.4103	4.29684		5.34365	5.86055	6.70226	4.35357	Rhizome	Shoot	0.841712		81.75	263	0	357	pep	AT1G52410.2	protein_coding	TSA1	TSK-associating protein 1	Contains a novel calcium-binding repeat sequence. Binds TSK in vitro. Localizes to small cytoplasmic vesicles in interphase cells. In cells synchronized for cell division, TSA1 and TSK relocalize to ends of spindle microtubules that are ahead of separating chromatids during metaphase and anaphase of mitosis. May be involved in mitosis together with TSK. Expressed preferentially in the flower and …
isotig02613	4	5.38912	5.39231	6.4226	7.46733	7.10396	6.38435	4.44195	4.33931		5.39072	5.90746	6.74416	4.39063	Rhizome	Shoot	0.836701		81.75	263	0	357	pep	AT1G52410.2	protein_coding	TSA1	TSK-associating protein 1	Contains a novel calcium-binding repeat sequence. Binds TSK in vitro. Localizes to small cytoplasmic vesicles in interphase cells. In cells synchronized for cell division, TSA1 and TSK relocalize to ends of spindle microtubules that are ahead of separating chromatids during metaphase and anaphase of mitosis. May be involved in mitosis together with TSK. Expressed preferentially in the flower and …
isotig03284	4	8.2507	8.12186	7.83738	7.47851	8.0448	8.24463	5.04779	3.84224		8.18628	7.97962	8.14471	4.44502	Leaf	Rhizome	0.0415697		85.44	206	2e-111	338	pep	AT2G43350.2	protein_coding	ATGPX3,GPX3	glutathione peroxidase 3	Glutathione peroxidase. Functions as both a redox transducer and a scavenger in abscisic acid and drought stress responses. Interacts with ABI2 and ABI1.
isotig03286	4	8.35019	8.35319	7.91652	7.73454	8.16589	8.51903	5.09329	3.89184		8.35169	8.13486	8.34246	4.49256	Leaf	Rhizome	0.00923559		91.57	83	6e-35	130	pep	AT3G22120.1	protein_coding	CWLP	cell wall-plasma membrane linker protein	cell wall-plasma membrane linker protein homolog (CWLP)
isotig03283	4	8.40597	8.38987	8.14807	7.82986	8.21787	8.4761	5.27458	3.9683		8.39792	8.26897	8.34698	4.62144	Leaf	Rhizome	0.050935		85.44	206	3e-111	338	pep	AT2G43350.2	protein_coding	ATGPX3,GPX3	glutathione peroxidase 3	Glutathione peroxidase. Functions as both a redox transducer and a scavenger in abscisic acid and drought stress responses. Interacts with ABI2 and ABI1.
isotig22727	4	7.37027	8.22229	7.07451	7.87019	7.9536	7.46146	3.66916	2.83167		7.79628	7.6484	7.70753	3.25041	Leaf	Rhizome	0.0887524		46.41	209	1e-52	174	pep	AT1G72290.1	protein_coding		Kunitz family trypsin and protease inhibitor protein
isotig19153	4	4.82039	4.23798	7.4484	8.45057	7.95582	7.10502	4.42254	3.60029		4.52919	5.84319	7.53042	4.01141	Rhizome	Shoot	1.68723		83.88	304	3e-176	498	pep	AT3G12145.1	protein_coding	FLOR1,FLR1	Leucine-rich repeat (LRR) family protein	A novel leucine-rich repeat protein. Interacts directly with MADS domain transcription factor.
isotig14602	4	8.72404	9.10113	8.23226	8.53715	8.86551	8.09552	5.16038	6.046		8.91259	8.6667	8.48052	5.60319	Leaf	Shoot	0.245891		75.37	341	0	537	pep	AT1G54040.2	protein_coding	ESP,ESR,TASTY	epithiospecifier protein	Epithiospecifier protein, interacts with WRKY53. Involved in pathogen resistance and leaf senescence.
isotig25586	4	9.15076	9.59904	9.20589	8.61586	9.29798	9.43913	8.35624	5.81333		9.3749	9.40246	9.36856	7.08479	Shoot	Leaf	0.0275608		83.9	118	4e-70	213	pep	AT2G38530.1	protein_coding	cdf3,LP2,LTP2	lipid transfer protein 2	Involved in lipid transfer between membranes. Belongs to a family of Lipid transfer proteins. Sequence similarity to other plant/Arabidopsis LPT genes but highest similarity to LPT1. Stress and pathogen-inducible motifs found in the upstream region. Expressed in flower, leaves and siliques but absent in roots. Predicted to be a member of PR-14 pathogenesis-related protein family with the followin…
isotig00486	4	6.69998	6.9499	7.16713	8.74285	8.62813	8.02716	5.27162	4.4622		6.82494	7.05852	8.32764	4.86691	Rhizome	Shoot	1.26913		92.42	66	2e-80	135	pep	AT1G52400.3	protein_coding	ATBG1,BGL1,BGLU18	beta glucosidase 18	encodes a member of glycosyl hydrolase family 1, located in inducible ER bodies which were formed after wounding, required in inducible ER body formation
isotig00485	4	6.98923	7.20067	7.47907	8.8986	8.79448	8.2227	5.46927	4.6172		7.09495	7.33987	8.50859	5.04324	Rhizome	Shoot	1.16872		86.67	105	4e-86	204	pep	AT1G52400.3	protein_coding	ATBG1,BGL1,BGLU18	beta glucosidase 18	encodes a member of glycosyl hydrolase family 1, located in inducible ER bodies which were formed after wounding, required in inducible ER body formation
isotig00436	4	6.97204	7.40142	7.94186	9.09781	8.87498	8.3518	5.30918	4.23249		7.18673	7.67164	8.61339	4.77083	Rhizome	Shoot	0.941755		90.48	147	0	253	pep	AT1G52400.3	protein_coding	ATBG1,BGL1,BGLU18	beta glucosidase 18	encodes a member of glycosyl hydrolase family 1, located in inducible ER bodies which were formed after wounding, required in inducible ER body formation
isotig00426	4	7.0557	7.47838	8.00301	9.13194	8.91327	8.39467	5.3669	4.25721		7.26704	7.74069	8.65397	4.81206	Rhizome	Shoot	0.913278		90.48	147	0	253	pep	AT1G52400.3	protein_coding	ATBG1,BGL1,BGLU18	beta glucosidase 18	encodes a member of glycosyl hydrolase family 1, located in inducible ER bodies which were formed after wounding, required in inducible ER body formation
isotig00454	4	7.0575	7.49294	8.02793	9.14589	8.9264	8.41401	5.38595	4.28867		7.27522	7.76043	8.67021	4.83731	Rhizome	Shoot	0.909771		91.16	181	0	321	pep	AT1G52400.3	protein_coding	ATBG1,BGL1,BGLU18	beta glucosidase 18	encodes a member of glycosyl hydrolase family 1, located in inducible ER bodies which were formed after wounding, required in inducible ER body formation
isotig00435	4	7.08662	7.50619	8.03437	9.14745	8.93447	8.42118	5.38503	4.31432		7.2964	7.77028	8.67783	4.84968	Rhizome	Shoot	0.907549		82.31	147	0	266	pep	AT1G52400.3	protein_coding	ATBG1,BGL1,BGLU18	beta glucosidase 18	encodes a member of glycosyl hydrolase family 1, located in inducible ER bodies which were formed after wounding, required in inducible ER body formation
isotig00450	4	7.06096	7.49986	8.03012	9.14836	8.92927	8.41601	5.37159	4.29721		7.28041	7.76499	8.67264	4.8344	Rhizome	Shoot	0.907651		90.48	147	0	253	pep	AT1G52400.3	protein_coding	ATBG1,BGL1,BGLU18	beta glucosidase 18	encodes a member of glycosyl hydrolase family 1, located in inducible ER bodies which were formed after wounding, required in inducible ER body formation
isotig00452	4	7.08043	7.51049	8.03958	9.15195	8.93304	8.42152	5.38738	4.30144		7.29546	7.77503	8.67728	4.84441	Rhizome	Shoot	0.902245		93.75	208	0	427	pep	AT1G52400.3	protein_coding	ATBG1,BGL1,BGLU18	beta glucosidase 18	encodes a member of glycosyl hydrolase family 1, located in inducible ER bodies which were formed after wounding, required in inducible ER body formation
isotig00480	4	7.10867	7.54632	8.07147	9.17252	8.95769	8.45132	5.43086	4.33448		7.3275	7.8089	8.7045	4.88267	Rhizome	Shoot	0.895603		90.58	138	0	278	pep	AT1G52400.3	protein_coding	ATBG1,BGL1,BGLU18	beta glucosidase 18	encodes a member of glycosyl hydrolase family 1, located in inducible ER bodies which were formed after wounding, required in inducible ER body formation
isotig00432	4	7.14304	7.57039	8.08732	9.17989	8.96521	8.45749	5.44549	4.3095		7.35671	7.82886	8.71135	4.87749	Rhizome	Shoot	0.882492		91.16	181	0	321	pep	AT1G52400.3	protein_coding	ATBG1,BGL1,BGLU18	beta glucosidase 18	encodes a member of glycosyl hydrolase family 1, located in inducible ER bodies which were formed after wounding, required in inducible ER body formation
isotig00425	4	7.17255	7.58469	8.09524	9.18199	8.97366	8.46491	5.44549	4.33478		7.37862	7.83996	8.71929	4.89014	Rhizome	Shoot	0.879322		87.33	150	0	287	pep	AT1G52400.3	protein_coding	ATBG1,BGL1,BGLU18	beta glucosidase 18	encodes a member of glycosyl hydrolase family 1, located in inducible ER bodies which were formed after wounding, required in inducible ER body formation
isotig00434	4	7.15396	7.5803	8.0933	9.18214	8.97073	8.46305	5.43954	4.3307		7.36713	7.8368	8.71689	4.88512	Rhizome	Shoot	0.880094		90.05	191	0	373	pep	AT1G52400.3	protein_coding	ATBG1,BGL1,BGLU18	beta glucosidase 18	encodes a member of glycosyl hydrolase family 1, located in inducible ER bodies which were formed after wounding, required in inducible ER body formation
isotig00428	4	7.14708	7.57795	8.08997	9.18268	8.9684	8.45953	5.43281	4.31803		7.36252	7.83396	8.71397	4.87542	Rhizome	Shoot	0.880006		90.48	147	0	253	pep	AT1G52400.3	protein_coding	ATBG1,BGL1,BGLU18	beta glucosidase 18	encodes a member of glycosyl hydrolase family 1, located in inducible ER bodies which were formed after wounding, required in inducible ER body formation
isotig00430	4	7.16597	7.58832	8.09922	9.186	8.97208	8.46494	5.44631	4.32055		7.37715	7.84377	8.71851	4.88343	Rhizome	Shoot	0.874736		93.43	198	0	407	pep	AT1G52400.3	protein_coding	ATBG1,BGL1,BGLU18	beta glucosidase 18	encodes a member of glycosyl hydrolase family 1, located in inducible ER bodies which were formed after wounding, required in inducible ER body formation
isotig00453	4	7.17556	7.60049	8.12051	9.19638	8.98774	8.48534	5.46345	4.3673		7.38802	7.8605	8.73654	4.91537	Rhizome	Shoot	0.87604		91.16	181	0	321	pep	AT1G52400.3	protein_coding	ATBG1,BGL1,BGLU18	beta glucosidase 18	encodes a member of glycosyl hydrolase family 1, located in inducible ER bodies which were formed after wounding, required in inducible ER body formation
isotig00466	4	7.15219	7.59564	8.11768	9.19863	8.98387	8.48135	5.45304	4.35083		7.37391	7.85666	8.73261	4.90193	Rhizome	Shoot	0.875956		91.45	269	0	502	pep	AT1G52400.3	protein_coding	ATBG1,BGL1,BGLU18	beta glucosidase 18	encodes a member of glycosyl hydrolase family 1, located in inducible ER bodies which were formed after wounding, required in inducible ER body formation
isotig00449	4	7.1799	7.60813	8.12291	9.19937	8.99107	8.48757	5.45234	4.37455		7.39402	7.86552	8.73932	4.91345	Rhizome	Shoot	0.873799		82.31	147	0	266	pep	AT1G52400.3	protein_coding	ATBG1,BGL1,BGLU18	beta glucosidase 18	encodes a member of glycosyl hydrolase family 1, located in inducible ER bodies which were formed after wounding, required in inducible ER body formation
isotig00468	4	7.16858	7.60438	8.12526	9.20098	8.98648	8.48582	5.46496	4.35315		7.38648	7.86482	8.73615	4.90906	Rhizome	Shoot	0.871337		93.75	208	0	427	pep	AT1G52400.3	protein_coding	ATBG1,BGL1,BGLU18	beta glucosidase 18	encodes a member of glycosyl hydrolase family 1, located in inducible ER bodies which were formed after wounding, required in inducible ER body formation
isotig00451	4	7.19827	7.61843	8.13147	9.20278	8.99451	8.4928	5.46431	4.37823		7.40835	7.87495	8.74366	4.92127	Rhizome	Shoot	0.868706		93.75	208	0	427	pep	AT1G52400.3	protein_coding	ATBG1,BGL1,BGLU18	beta glucosidase 18	encodes a member of glycosyl hydrolase family 1, located in inducible ER bodies which were formed after wounding, required in inducible ER body formation
isotig00464	4	7.17392	7.61234	8.12768	9.20394	8.98981	8.488	5.45317	4.3649		7.39313	7.87001	8.73891	4.90903	Rhizome	Shoot	0.868892		94.47	235	0	485	pep	AT1G52400.3	protein_coding	ATBG1,BGL1,BGLU18	beta glucosidase 18	encodes a member of glycosyl hydrolase family 1, located in inducible ER bodies which were formed after wounding, required in inducible ER body formation
isotig00474	4	7.19502	7.62562	8.13298	9.2069	8.99775	8.49596	5.48969	4.354		7.41032	7.8793	8.74686	4.92184	Rhizome	Shoot	0.867556		90.58	138	0	278	pep	AT1G52400.3	protein_coding	ATBG1,BGL1,BGLU18	beta glucosidase 18	encodes a member of glycosyl hydrolase family 1, located in inducible ER bodies which were formed after wounding, required in inducible ER body formation
isotig00479	4	7.22938	7.65792	8.16619	9.22518	9.02164	8.52561	5.5102	4.41386		7.44365	7.91206	8.77363	4.96203	Rhizome	Shoot	0.861568		90.58	138	0	278	pep	AT1G52400.3	protein_coding	ATBG1,BGL1,BGLU18	beta glucosidase 18	encodes a member of glycosyl hydrolase family 1, located in inducible ER bodies which were formed after wounding, required in inducible ER body formation
isotig00484	4	7.22333	7.6616	8.17095	9.22949	9.0203	8.52663	5.5089	4.40236		7.44246	7.91628	8.77347	4.95563	Rhizome	Shoot	0.85719		92.64	258	0	520	pep	AT1G52400.3	protein_coding	ATBG1,BGL1,BGLU18	beta glucosidase 18	encodes a member of glycosyl hydrolase family 1, located in inducible ER bodies which were formed after wounding, required in inducible ER body formation
isotig00431	4	7.2616	7.6784	8.18001	9.23104	9.02768	8.52979	5.51995	4.38823		7.47	7.9292	8.77873	4.95409	Rhizome	Shoot	0.849528		91.16	181	0	321	pep	AT1G52400.3	protein_coding	ATBG1,BGL1,BGLU18	beta glucosidase 18	encodes a member of glycosyl hydrolase family 1, located in inducible ER bodies which were formed after wounding, required in inducible ER body formation
isotig00448	4	7.2434	7.67438	8.17862	9.23145	9.02497	8.52809	5.51484	4.38588		7.45889	7.9265	8.77653	4.95036	Rhizome	Shoot	0.850029		90.05	191	0	373	pep	AT1G52400.3	protein_coding	ATBG1,BGL1,BGLU18	beta glucosidase 18	encodes a member of glycosyl hydrolase family 1, located in inducible ER bodies which were formed after wounding, required in inducible ER body formation
isotig00440	4	7.23821	7.6737	8.17681	9.233	9.02359	8.52547	5.51208	4.37182		7.45596	7.92526	8.77453	4.94195	Rhizome	Shoot	0.849274		91.45	269	0	502	pep	AT1G52400.3	protein_coding	ATBG1,BGL1,BGLU18	beta glucosidase 18	encodes a member of glycosyl hydrolase family 1, located in inducible ER bodies which were formed after wounding, required in inducible ER body formation
isotig00433	4	7.27327	7.68863	8.18593	9.23372	9.03369	8.53605	5.51505	4.40973		7.48095	7.93728	8.78487	4.96239	Rhizome	Shoot	0.847586		90.35	259	0	508	pep	AT1G52400.3	protein_coding	ATBG1,BGL1,BGLU18	beta glucosidase 18	encodes a member of glycosyl hydrolase family 1, located in inducible ER bodies which were formed after wounding, required in inducible ER body formation
isotig00427	4	7.26621	7.68625	8.18297	9.23415	9.03125	8.53239	5.51029	4.3957		7.47623	7.93461	8.78182	4.95299	Rhizome	Shoot	0.84721		87.33	150	0	287	pep	AT1G52400.3	protein_coding	ATBG1,BGL1,BGLU18	beta glucosidase 18	encodes a member of glycosyl hydrolase family 1, located in inducible ER bodies which were formed after wounding, required in inducible ER body formation
isotig00444	4	7.24819	7.68236	8.18117	9.23454	9.02856	8.53077	5.50498	4.39336		7.46528	7.93177	8.77967	4.94917	Rhizome	Shoot	0.847901		90.05	191	0	373	pep	AT1G52400.3	protein_coding	ATBG1,BGL1,BGLU18	beta glucosidase 18	encodes a member of glycosyl hydrolase family 1, located in inducible ER bodies which were formed after wounding, required in inducible ER body formation
isotig00443	4	7.25583	7.6817	8.18416	9.23507	9.02613	8.52986	5.5213	4.37555		7.46876	7.93293	8.77799	4.94842	Rhizome	Shoot	0.845065		93.43	198	0	407	pep	AT1G52400.3	protein_coding	ATBG1,BGL1,BGLU18	beta glucosidase 18	encodes a member of glycosyl hydrolase family 1, located in inducible ER bodies which were formed after wounding, required in inducible ER body formation
isotig00429	4	7.28439	7.69523	8.19109	9.23722	9.03456	8.53735	5.52088	4.39929		7.48981	7.94316	8.78595	4.96009	Rhizome	Shoot	0.842788		93.43	198	0	407	pep	AT1G52400.3	protein_coding	ATBG1,BGL1,BGLU18	beta glucosidase 18	encodes a member of glycosyl hydrolase family 1, located in inducible ER bodies which were formed after wounding, required in inducible ER body formation
isotig00446	4	7.26701	7.69203	8.18976	9.23772	9.03191	8.53573	5.51708	4.39698		7.47952	7.94089	8.78382	4.95703	Rhizome	Shoot	0.842924		90.68	279	0	554	pep	AT1G52400.3	protein_coding	ATBG1,BGL1,BGLU18	beta glucosidase 18	encodes a member of glycosyl hydrolase family 1, located in inducible ER bodies which were formed after wounding, required in inducible ER body formation
isotig00438	4	7.25966	7.69006	8.18706	9.23818	9.02973	8.53263	5.51168	4.38597		7.47486	7.93856	8.78118	4.94883	Rhizome	Shoot	0.842623		94.22	225	0	465	pep	AT1G52400.3	protein_coding	ATBG1,BGL1,BGLU18	beta glucosidase 18	encodes a member of glycosyl hydrolase family 1, located in inducible ER bodies which were formed after wounding, required in inducible ER body formation
isotig00465	4	7.27279	7.70553	8.21079	9.2509	9.04769	8.5552	5.53085	4.4303		7.48916	7.95816	8.80145	4.98058	Rhizome	Shoot	0.843285		91.45	269	0	502	pep	AT1G52400.3	protein_coding	ATBG1,BGL1,BGLU18	beta glucosidase 18	encodes a member of glycosyl hydrolase family 1, located in inducible ER bodies which were formed after wounding, required in inducible ER body formation
isotig00467	4	7.28903	7.71297	8.21755	9.25284	9.0501	8.55931	5.53917	4.43376		7.501	7.96526	8.8047	4.98646	Rhizome	Shoot	0.839445		93.75	208	0	427	pep	AT1G52400.3	protein_coding	ATBG1,BGL1,BGLU18	beta glucosidase 18	encodes a member of glycosyl hydrolase family 1, located in inducible ER bodies which were formed after wounding, required in inducible ER body formation
isotig00472	4	7.26662	7.70947	8.21545	9.2552	9.0466	8.55605	5.53156	4.41886		7.48804	7.96246	8.80133	4.97521	Rhizome	Shoot	0.838866		92.54	389	0	744	pep	AT1G52400.3	protein_coding	ATBG1,BGL1,BGLU18	beta glucosidase 18	encodes a member of glycosyl hydrolase family 1, located in inducible ER bodies which were formed after wounding, required in inducible ER body formation
isotig00463	4	7.29389	7.72181	8.2208	9.25621	9.05384	8.56225	5.52987	4.44475		7.50785	7.97131	8.80805	4.98731	Rhizome	Shoot	0.83674		94.47	235	0	485	pep	AT1G52400.3	protein_coding	ATBG1,BGL1,BGLU18	beta glucosidase 18	encodes a member of glycosyl hydrolase family 1, located in inducible ER bodies which were formed after wounding, required in inducible ER body formation
isotig00473	4	7.31759	7.73489	8.22739	9.26012	9.06294	8.57089	5.5634	4.43762		7.52624	7.98114	8.81691	5.00051	Rhizome	Shoot	0.835776		87.33	150	0	287	pep	AT1G52400.3	protein_coding	ATBG1,BGL1,BGLU18	beta glucosidase 18	encodes a member of glycosyl hydrolase family 1, located in inducible ER bodies which were formed after wounding, required in inducible ER body formation
isotig00478	4	7.29953	7.73384	8.22535	9.26085	9.06051	8.5697	5.55816	4.4354		7.51669	7.97959	8.8151	4.99678	Rhizome	Shoot	0.835508		90.05	191	0	373	pep	AT1G52400.3	protein_coding	ATBG1,BGL1,BGLU18	beta glucosidase 18	encodes a member of glycosyl hydrolase family 1, located in inducible ER bodies which were formed after wounding, required in inducible ER body formation
isotig00476	4	7.31002	7.74087	8.2318	9.26455	9.0615	8.57166	5.56101	4.42607		7.52544	7.98633	8.81658	4.99354	Rhizome	Shoot	0.830249		92.34	248	0	500	pep	AT1G52400.3	protein_coding	ATBG1,BGL1,BGLU18	beta glucosidase 18	encodes a member of glycosyl hydrolase family 1, located in inducible ER bodies which were formed after wounding, required in inducible ER body formation
isotig00483	4	7.34554	7.77298	8.26573	9.28336	9.08696	8.60294	5.58135	4.48604		7.55926	8.01935	8.84495	5.0337	Rhizome	Shoot	0.825597		92.64	258	0	520	pep	AT1G52400.3	protein_coding	ATBG1,BGL1,BGLU18	beta glucosidase 18	encodes a member of glycosyl hydrolase family 1, located in inducible ER bodies which were formed after wounding, required in inducible ER body formation
isotig00447	4	7.36315	7.78273	8.2717	9.28443	9.09016	8.60333	5.58473	4.46639		7.57294	8.02721	8.84674	5.02556	Rhizome	Shoot	0.819532		90.35	259	0	508	pep	AT1G52400.3	protein_coding	ATBG1,BGL1,BGLU18	beta glucosidase 18	encodes a member of glycosyl hydrolase family 1, located in inducible ER bodies which were formed after wounding, required in inducible ER body formation
isotig00439	4	7.35832	7.78178	8.27003	9.28588	9.08867	8.60069	5.58179	4.45245		7.57005	8.0259	8.84468	5.01712	Rhizome	Shoot	0.818774		91.45	269	0	502	pep	AT1G52400.3	protein_coding	ATBG1,BGL1,BGLU18	beta glucosidase 18	encodes a member of glycosyl hydrolase family 1, located in inducible ER bodies which were formed after wounding, required in inducible ER body formation
isotig00460	4	7.34102	7.77835	8.26863	9.28651	9.08624	8.59928	5.57803	4.45033		7.55969	8.02349	8.84276	5.01418	Rhizome	Shoot	0.819268		91.45	269	0	502	pep	AT1G52400.3	protein_coding	ATBG1,BGL1,BGLU18	beta glucosidase 18	encodes a member of glycosyl hydrolase family 1, located in inducible ER bodies which were formed after wounding, required in inducible ER body formation
isotig00441	4	7.37372	7.78854	8.27665	9.28758	9.09098	8.60451	5.58955	4.45575		7.58113	8.03259	8.84774	5.02265	Rhizome	Shoot	0.81515		93.43	198	0	407	pep	AT1G52400.3	protein_coding	ATBG1,BGL1,BGLU18	beta glucosidase 18	encodes a member of glycosyl hydrolase family 1, located in inducible ER bodies which were formed after wounding, required in inducible ER body formation
isotig00442	4	7.36866	7.79119	8.27492	9.28789	9.0943	8.60662	5.57664	4.47437		7.57993	8.03305	8.85046	5.02551	Rhizome	Shoot	0.817401		90.35	259	0	508	pep	AT1G52400.3	protein_coding	ATBG1,BGL1,BGLU18	beta glucosidase 18	encodes a member of glycosyl hydrolase family 1, located in inducible ER bodies which were formed after wounding, required in inducible ER body formation
isotig00462	4	7.35753	7.78575	8.27562	9.28838	9.08853	8.60322	5.58533	4.45366		7.57164	8.03068	8.84588	5.0195	Rhizome	Shoot	0.815195		90.68	279	0	554	pep	AT1G52400.3	protein_coding	ATBG1,BGL1,BGLU18	beta glucosidase 18	encodes a member of glycosyl hydrolase family 1, located in inducible ER bodies which were formed after wounding, required in inducible ER body formation
isotig00456	4	7.35244	7.78491	8.27372	9.29	9.08735	8.60097	5.58297	4.44259		7.56867	8.02931	8.84416	5.01278	Rhizome	Shoot	0.814849		92.35	379	0	724	pep	AT1G52400.3	protein_coding	ATBG1,BGL1,BGLU18	beta glucosidase 18	encodes a member of glycosyl hydrolase family 1, located in inducible ER bodies which were formed after wounding, required in inducible ER body formation
isotig00445	4	7.3861	7.7997	8.28282	9.29069	9.09728	8.61117	5.58572	4.47746		7.5929	8.04126	8.85422	5.03159	Rhizome	Shoot	0.812964		90.78	347	0	689	pep	AT1G52400.3	protein_coding	ATBG1,BGL1,BGLU18	beta glucosidase 18	encodes a member of glycosyl hydrolase family 1, located in inducible ER bodies which were formed after wounding, required in inducible ER body formation
isotig00437	4	7.37925	7.79754	8.28005	9.29116	9.0951	8.60786	5.58162	4.46677		7.58839	8.03879	8.85148	5.02419	Rhizome	Shoot	0.812687		94.22	225	0	465	pep	AT1G52400.3	protein_coding	ATBG1,BGL1,BGLU18	beta glucosidase 18	encodes a member of glycosyl hydrolase family 1, located in inducible ER bodies which were formed after wounding, required in inducible ER body formation
isotig00458	4	7.36278	7.7944	8.27895	9.29195	9.09266	8.60653	5.57726	4.46475		7.57859	8.03667	8.84959	5.021	Rhizome	Shoot	0.812921		91.5	306	0	612	pep	AT1G52400.3	protein_coding	ATBG1,BGL1,BGLU18	beta glucosidase 18	encodes a member of glycosyl hydrolase family 1, located in inducible ER bodies which were formed after wounding, required in inducible ER body formation
isotig00471	4	7.38711	7.81809	8.30892	9.30917	9.11306	8.6324	5.60122	4.50144		7.6026	8.0635	8.87273	5.05133	Rhizome	Shoot	0.809229		92.54	389	0	744	pep	AT1G52400.3	protein_coding	ATBG1,BGL1,BGLU18	beta glucosidase 18	encodes a member of glycosyl hydrolase family 1, located in inducible ER bodies which were formed after wounding, required in inducible ER body formation
isotig00477	4	7.4223	7.84318	8.32071	9.31594	9.12885	8.64823	5.62684	4.51359		7.63274	8.08194	8.88854	5.07022	Rhizome	Shoot	0.806599		90.35	259	0	508	pep	AT1G52400.3	protein_coding	ATBG1,BGL1,BGLU18	beta glucosidase 18	encodes a member of glycosyl hydrolase family 1, located in inducible ER bodies which were formed after wounding, required in inducible ER body formation
isotig00475	4	7.43109	7.84864	8.32628	9.31958	9.12926	8.64917	5.62858	4.50761		7.63987	8.08746	8.88921	5.06809	Rhizome	Shoot	0.801753		92.34	248	0	500	pep	AT1G52400.3	protein_coding	ATBG1,BGL1,BGLU18	beta glucosidase 18	encodes a member of glycosyl hydrolase family 1, located in inducible ER bodies which were formed after wounding, required in inducible ER body formation
isotig00482	4	7.41575	7.84595	8.32521	9.3201	9.12707	8.64817	5.62403	4.50585		7.63085	8.08558	8.88762	5.06494	Rhizome	Shoot	0.802041		90.27	329	0	647	pep	AT1G52400.3	protein_coding	ATBG1,BGL1,BGLU18	beta glucosidase 18	encodes a member of glycosyl hydrolase family 1, located in inducible ER bodies which were formed after wounding, required in inducible ER body formation
isotig00459	4	7.46006	7.8856	8.36307	9.34138	9.15442	8.67755	5.6447	4.52968		7.67283	8.12433	8.91598	5.08719	Rhizome	Shoot	0.79165		90.35	259	0	508	pep	AT1G52400.3	protein_coding	ATBG1,BGL1,BGLU18	beta glucosidase 18	encodes a member of glycosyl hydrolase family 1, located in inducible ER bodies which were formed after wounding, required in inducible ER body formation
isotig00461	4	7.47476	7.89196	8.36933	9.34291	9.15635	8.68101	5.65127	4.53221		7.68336	8.13064	8.91868	5.09174	Rhizome	Shoot	0.788033		90.78	347	0	689	pep	AT1G52400.3	protein_coding	ATBG1,BGL1,BGLU18	beta glucosidase 18	encodes a member of glycosyl hydrolase family 1, located in inducible ER bodies which were formed after wounding, required in inducible ER body formation
isotig00455	4	7.46946	7.89118	8.36788	9.34442	9.15508	8.67864	5.64853	4.52245		7.68032	8.12953	8.91686	5.08549	Rhizome	Shoot	0.787337		92.35	379	0	724	pep	AT1G52400.3	protein_coding	ATBG1,BGL1,BGLU18	beta glucosidase 18	encodes a member of glycosyl hydrolase family 1, located in inducible ER bodies which were formed after wounding, required in inducible ER body formation
isotig00470	4	7.45466	7.88859	8.36702	9.34545	9.15289	8.67762	5.6458	4.51803		7.67163	8.12781	8.91526	5.08192	Rhizome	Shoot	0.787451		90.89	461	0	875	pep	AT1G52400.2	protein_coding	ATBG1,BGL1,BGLU18	beta glucosidase 18	encodes a member of glycosyl hydrolase family 1, located in inducible ER bodies which were formed after wounding, required in inducible ER body formation
isotig00457	4	7.4806	7.90097	8.37335	9.34694	9.16108	8.68497	5.64416	4.54263		7.69079	8.13716	8.92302	5.0934	Rhizome	Shoot	0.785862		91.44	374	0	746	pep	AT1G52400.3	protein_coding	ATBG1,BGL1,BGLU18	beta glucosidase 18	encodes a member of glycosyl hydrolase family 1, located in inducible ER bodies which were formed after wounding, required in inducible ER body formation
isotig00481	4	7.53463	7.95337	8.42229	9.37712	9.19784	8.72955	5.69506	4.57964		7.744	8.18783	8.9637	5.13735	Rhizome	Shoot	0.775867		90.43	397	0	781	pep	AT1G52400.3	protein_coding	ATBG1,BGL1,BGLU18	beta glucosidase 18	encodes a member of glycosyl hydrolase family 1, located in inducible ER bodies which were formed after wounding, required in inducible ER body formation
isotig00469	4	7.56939	7.99289	8.4624	9.40206	9.22393	8.75858	5.71475	4.59631		7.78114	8.22765	8.99125	5.15553	Rhizome	Shoot	0.763608		90.91	528	0	1005	pep	AT1G52400.3	protein_coding	ATBG1,BGL1,BGLU18	beta glucosidase 18	encodes a member of glycosyl hydrolase family 1, located in inducible ER bodies which were formed after wounding, required in inducible ER body formation
isotig26168	5	2.15586	1.88804	-1.68501	0.385584	1.47928	0.746448	5.15202	-2.69737		2.02195	0.101515	1.11287	1.22733	Leaf	Root	0.794624		69.64	112	1e-56	181	pep	AT3G04720.1	protein_coding	HEL,PR-4,PR4	pathogenesis-related 4	Encodes a protein similar to the antifungal chitin-binding protein hevein from rubber tree latex. mRNA levels increase in response to ethylene and turnip crinkle virus infection.
isotig05948	5	1.34636	0.505076	2.55014	1.43195	5.40033	4.81465	1.70105	0.516497		0.925719	1.52761	5.10749	1.10877	Rhizome	Shoot	3.57988		78.26	138	3e-75	224	pep	AT3G60260.4	protein_coding		ELMO/CED-12 family protein
isotig05949	5	1.81267	0.258759	2.9525	1.68402	5.84739	5.03128	1.93449	0.926282		1.03572	1.60563	5.43934	1.43039	Rhizome	Shoot	3.83371		77.52	129	4e-76	207	pep	AT2G44770.1	protein_coding		ELMO/CED-12 family protein
isotig18882	5	2.74783	2.46055	2.33799	1.76668	6.59358	6.30431	2.46766	1.44597		2.60419	2.39927	6.44894	1.95682	Rhizome	Leaf	3.84475		94.66	262	0	531	pep	AT2G37640.1	protein_coding	ATEXP3,ATEXPA3,ATHEXP ALPHA 1.9,EXP3	Barwin-like endoglucanases superfamily protein	member of Alpha-Expansin Gene Family. Naming convention from the Expansin Working Group (Kende et al, 2004. Plant Mol Bio). Involved in the formation of nematode-induced syncytia in roots of Arabidopsis thaliana.
isotig05947	5	1.84377	0.703692	3.15435	1.97937	6.00322	5.28436	2.13938	1.05787		1.27373	1.92902	5.64379	1.59862	Rhizome	Shoot	3.71477		78.76	259	3e-148	421	pep	AT3G60260.4	protein_coding		ELMO/CED-12 family protein
isotig18356	5	2.90398	2.87115	2.43333	2.70554	5.15425	4.76974	2.20878	1.53027		2.88756	2.65224	4.962	1.86953	Rhizome	Leaf	2.07443		97.42	155	5e-99	301	pep	AT5G24580.2	protein_coding		Heavy metal transport/detoxification superfamily protein
isotig18832	5	3.34118	3.10876	2.83644	2.78656	5.02048	4.66358	2.69566	2.81621		3.22497	2.9726	4.84203	2.75593	Rhizome	Leaf	1.61706		90.86	350	0	651	pep	AT1G15000.1	protein_coding	scpl50	serine carboxypeptidase-like 50
isotig24051	5	4.0879	3.95154	3.24314	2.8054	5.09265	4.61325	3.96394	3.46598		4.01972	3.59734	4.85295	3.71496	Rhizome	Leaf	0.83323		95.51	178	4e-112	323	pep	AT5G36710.1	protein_coding
isotig13394	5	3.65159	3.08257	3.04184	2.94073	4.76041	5.28255	3.59124	3.27256		3.36708	3.0622	5.02148	3.4319	Rhizome	Root	1.58958		94.16	599	0	1203	pep	AT4G19120.2	protein_coding	ERD3	S-adenosyl-L-methionine-dependent methyltransferases superfamily protein
isotig20099	5	4.81518	4.73389	3.3819	2.94866	5.27434	5.28041	3.63597	2.06593		4.77454	4.0579	5.27738	2.85095	Rhizome	Leaf	0.502841		83.46	266	1e-122	357	pep	AT1G10470.1	protein_coding	ARR4,ATRR1,IBC7,MEE7	response regulator 4	Encodes a two-component response regulator. Acts redundantly with ARR3 in the control of circadian period in a cytokinin-independent manner.
isotig16442	5	2.74911	2.87409	2.24835	2.96492	5.00673	4.43206	2.96396	3.62999		2.8116	2.56122	4.7194	3.29698	Rhizome	Root	1.42242		84.92	325	7e-127	376	pep	AT1G69690.1	protein_coding	AtTCP15,TCP15	TCP family transcription factor
isotig20501	5	2.59557	2.41143	3.55883	3.00926	5.04336	3.78676	4.10618	4.24876		2.5035	2.98513	4.41506	4.17747	Rhizome	Root	0.237587		90.07	272	8e-176	493	pep	AT1G53070.1	protein_coding		Legume lectin family protein
isotig11486	5	4.93098	3.64506	3.9199	3.04084	6.54235	3.91962	5.97689	3.98498		4.28802	3.78248	5.23099	4.98093	Rhizome	Root	0.250052		NA	NA	NA	NA
isotig12376	5	3.38087	3.26932	3.01044	3.04787	5.32228	5.09421	3.15682	3.10448		3.32509	3.13988	5.20825	3.13065	Rhizome	Leaf	1.88315		93.27	966	0	1618	pep	AT2G41740.1	protein_coding	ATVLN2,VLN2	villin 2	Encodes a protein with high homology to animal villin.
isotig01830	5	4.568	3.18537	5.18088	3.08536	4.37023	3.12404	4.42601	2.38927		3.87669	4.18313	3.74714	3.40764	Shoot	Leaf	0.306438		83.19	119	5e-105	191	pep	AT2G20050.1	protein_coding		protein serine/threonine phosphatases;protein kinases;catalytics;cAMP-dependent protein kinase regulators;ATP binding;protein serine/threonine phosphatases
isotig24798	5	3.12042	3.4783	3.63911	3.16071	5.27892	4.95603	3.78496	3.96327		3.29936	3.5587	5.11747	3.87412	Rhizome	Root	1.24336		92.68	164	8e-89	263	pep	AT3G15680.1	protein_coding		Ran BP2/NZF zinc finger-like superfamily protein
isotig16009	5	4.91135	4.16578	4.05421	3.17296	6.03098	5.82033	3.31608	2.76791		4.53856	4.10999	5.92565	3.04199	Rhizome	Leaf	1.38709		93.64	440	0	859	pep	AT4G23820.1	protein_coding		Pectin lyase-like superfamily protein
isotig20592	5	4.35078	4.09809	3.06877	3.17418	5.45797	5.20997	3.68688	3.60192		4.22443	3.58343	5.33397	3.6444	Rhizome	Leaf	1.10954		78.11	233	1e-89	271	pep	AT3G17100.2	protein_coding		sequence-specific DNA binding transcription factors
isotig13215	5	3.00109	2.28343	3.53651	3.1815	5.16378	4.70576	3.1301	2.3844		2.64226	2.90997	4.93477	2.75725	Rhizome	Shoot	2.0248		93.97	746	0	1396	pep	AT5G64570.1	protein_coding	ATBXL4,XYL4	beta-D-xylosidase 4	Encodes a beta-d-xylosidase that belongs to family 3 of glycoside hydrolases.
isotig18208	5	5.02737	4.37693	3.57018	3.20799	4.59197	4.3016	3.85441	4.21257		4.70215	3.97355	4.44678	4.03349	Leaf	Rhizome	0.255365		89.17	360	0	666	pep	AT3G05910.1	protein_coding		Pectinacetylesterase family protein
isotig22489	5	3.83099	2.88734	4.36334	3.26132	5.03003	3.35652	4.05813	2.78742		3.35917	3.62534	4.19328	3.42277	Rhizome	Shoot	0.567938		NA	NA	NA	NA
isotig13509	5	3.66469	3.57393	3.29478	3.29181	4.91413	5.08889	4.25585	4.27141		3.61931	3.43436	5.00151	4.26363	Rhizome	Root	0.737879		94.62	613	0	1183	pep	AT1G04430.2	protein_coding		S-adenosyl-L-methionine-dependent methyltransferases superfamily protein
isotig20175	5	3.73477	3.10858	3.98662	3.29902	5.01995	4.00903	3.30915	2.58793		3.42167	3.5476	4.51449	2.94854	Rhizome	Shoot	0.966894		93.68	253	9e-151	429	pep	AT3G61560.1	protein_coding		Reticulon family protein
isotig21849	5	4.61854	4.51316	2.96196	3.29912	6.35979	6.08873	2.79068	3.00522		4.56585	3.73756	6.22426	2.89795	Rhizome	Leaf	1.65841		88.14	236	8e-139	396	pep	AT3G23050.1	protein_coding	AXR2,IAA7	indole-3-acetic acid 7	Transcription regulator acting as repressor of auxin-inducible gene expression. Plays role in the control of gravitropic growth and development in light-grown seedlings. Auxin induces the degradation of the protein in a dosage-dependent manner in a process mediated by AtRac1. Auxin induced the relocalization of the protein within the nucleus from a diffused nucleoplasmic pattern to a discrete par…
isotig17728	5	3.86753	3.25419	4.57778	3.32104	5.4587	4.54444	5.46673	3.98498		3.56086	3.91598	5.00157	4.72585	Rhizome	Root	0.275716		92.06	378	0	707	pep	AT4G05390.1	protein_coding	ATRFNR1,RFNR1	root FNR 1	Encodes a root-type ferredoxin:NADP(H) oxidoreductase.
isotig22582	5	3.67629	3.12945	4.37818	3.33647	5.79595	4.42417	5.39669	3.15817		3.40287	3.75382	5.11006	4.27743	Rhizome	Root	0.832625		NA	NA	NA	NA
isotig05874	5	1.84305	3.09901	3.1301	3.36714	4.08734	5.11812	2.51262	4.15007		2.47103	3.11455	4.60273	3.33135	Rhizome	Root	1.27138		86.15	130	8e-106	214	pep	AT4G30550.1	protein_coding	GGP3	Class I glutamine amidotransferase-like superfamily protein
isotig06428	5	3.53683	4.00949	3.32964	3.4005	4.77836	5.2234	2.44385	2.5548		3.77316	3.66956	5.00088	2.49933	Rhizome	Leaf	1.22773		97.92	96	9e-60	139	pep	AT5G11260.1	protein_coding	HY5,TED 5	Basic-leucine zipper (bZIP) transcription factor family protein	Basic leucine zipper (bZIP) transcription factor. Nuclear localization. Involved in light-regulated transcriptional activation of G-box-containing promoters. Negatively regulated by Cop1. Although cytokinins do not appear to affect the gene's promoter activity, they appear to stabilize the protein. HY5 plays a role in anthocyanin accumulation in far-red light and blue light, but not in red light …
isotig11038	5	1.63081	1.65052	4.08891	3.40182	5.23737	4.7093	4.40854	2.82301		1.64067	2.86971	4.97334	3.61578	Rhizome	Root	1.35756		52.25	178	2e-41	142	pep	AT2G27840.1	protein_coding	HDA13,HDT04,HDT4	histone deacetylase-related / HD-related	Belongs to the plant specific HD2 type proteins; similar to nucleolar Zea mays histone deacetylase; HD2-p39
isotig22147	5	2.47636	2.89769	4.15458	3.42108	5.16896	4.6904	4.97151	3.44245		2.68702	3.52613	4.92968	4.20698	Rhizome	Root	0.722694		82.76	203	4e-90	270	pep	AT2G31410.1	protein_coding
isotig23618	5	1.93425	2.55612	3.66737	3.424	5.15079	4.76334	4.35432	2.92142		2.24518	3.11174	4.95706	3.63787	Rhizome	Root	1.3192		80.56	180	9e-94	278	pep	AT5G62440.1	protein_coding		Protein of unknown function (DUF3223)	Encodes a protein DOMINO1 that belongs to a plant-specific gene family sharing a common motif present in the tomato DEFECTIVE CHLOROPLASTS AND LEAVES (LeDCL) protein. DOMINO1 is located in the nucleus. Arabidopsis embryos carrying the domino1 mutation grow slowly in comparison with wild type embryos and reach only the globular stage at desiccation. The primary defect of the mutation at the cellul…
isotig06161	5	3.86354	4.57543	3.12035	3.43017	5.25325	5.47744	2.93666	3.8902		4.21949	3.84789	5.36534	3.41343	Rhizome	Leaf	1.14586		86.06	165	0	305	pep	AT5G03190.1	protein_coding	CPUORF47	conserved peptide upstream open reading frame 47
isotig05523	5	4.11469	4.51739	3.08927	3.44195	4.51493	5.09571	4.47117	4.35235		4.31604	3.80333	4.80532	4.41176	Rhizome	Root	0.393562		85.05	301	8e-164	464	pep	AT3G26770.1	protein_coding		NAD(P)-binding Rossmann-fold superfamily protein
contig17846	5	2.68102	3.78071	3.06079	3.44619	5.21038	5.1508	3.38177	2.46899		3.23087	3.42075	5.18059	2.92538	Rhizome	Shoot	1.75984		69	400	8e-149	438	pep	AT5G17160.1	protein_coding
isotig06429	5	3.58413	4.04648	3.40609	3.45125	4.73428	5.20022	2.42494	2.43927		3.81531	3.72629	4.96725	2.4321	Rhizome	Leaf	1.15194		94.05	168	1e-64	207	pep	AT5G11260.1	protein_coding	HY5,TED 5	Basic-leucine zipper (bZIP) transcription factor family protein	Basic leucine zipper (bZIP) transcription factor. Nuclear localization. Involved in light-regulated transcriptional activation of G-box-containing promoters. Negatively regulated by Cop1. Although cytokinins do not appear to affect the gene's promoter activity, they appear to stabilize the protein. HY5 plays a role in anthocyanin accumulation in far-red light and blue light, but not in red light …
isotig27571	5	3.61648	2.95196	3.50267	3.46061	5.19179	4.74444	3.44184	2.25219		3.28422	3.22731	4.96811	2.84701	Rhizome	Leaf	1.6839		83.05	118	6e-46	149	pep	AT3G58850.1	protein_coding	HLH2,PAR2	phy rapidly regulated 2	Encodes PHYTOCHROME RAPIDLY REGULATED2 (PAR2), an atypical basic helix-loop-helix (bHLP) protein. Closely related to PAR1 (At2g42870). Up regulated after simulated shade perception. Acts in the nucleus to control plant development and as a negative regulator of shade avoidance response. Functions as transcriptional repressor of auxin-responsive genes SAUR15 (AT4G38850) and SAUR68 (AT1G29510).
isotig19892	5	3.68893	3.70121	3.37163	3.46168	5.24767	5.00329	3.54663	3.49006		3.69507	3.53642	5.12548	3.51834	Rhizome	Leaf	1.43041		88.14	177	1e-89	270	pep	AT3G07460.1	protein_coding		Protein of unknown function, DUF538
isotig16563	5	2.86939	2.78573	3.29801	3.46467	5.00692	4.76724	3.6775	3.57966		2.82756	3.04187	4.88708	3.62858	Rhizome	Root	1.2585		95.24	420	0	861	pep	AT5G56530.2	protein_coding		Protein of Unknown Function (DUF239)
isotig06162	5	3.91149	4.61509	3.14768	3.46505	5.29216	5.51419	2.9527	3.91332		4.26329	3.88138	5.40317	3.43301	Rhizome	Leaf	1.13989		83.39	295	0	497	pep	AT5G03190.1	protein_coding	CPUORF47	conserved peptide upstream open reading frame 47
isotig14254	5	2.48916	2.85599	3.63819	3.48575	5.31846	4.96911	4.49413	3.19068		2.67258	3.24709	5.14379	3.8424	Rhizome	Root	1.30138		82.39	511	0	774	pep	AT3G18600.1	protein_coding		P-loop containing nucleoside triphosphate hydrolases superfamily protein
isotig11792	5	3.8792	3.62789	3.51632	3.4962	5.02769	4.68237	4.38798	3.36733		3.75354	3.5721	4.85503	3.87766	Rhizome	Root	0.977375		89.47	76	3e-29	105	pep	AT4G34265.2	protein_coding
isotig16758	5	4.1241	3.83537	3.5839	3.50111	6.41755	5.99251	3.98584	4.3033		3.97973	3.70963	6.20503	4.14457	Rhizome	Root	2.06046		97.91	431	0	838	pep	AT1G20010.1	protein_coding	TUB5	tubulin beta-5 chain	beta tubulin
isotig21434	5	4.05649	3.87444	4.25707	3.51044	5.30032	4.73987	4.39052	4.11175		3.96546	4.06575	5.0201	4.25113	Rhizome	Root	0.768962		89.07	183	4e-78	241	pep	AT3G06590.2	protein_coding		basic helix-loop-helix (bHLH) DNA-binding superfamily protein
isotig21931	5	3.36298	3.64634	3.6023	3.5126	5.20048	4.94822	4.36118	3.61589		3.50466	3.62432	5.07435	3.98854	Rhizome	Root	1.08582		90.42	240	2e-124	359	pep	AT2G35790.1	protein_coding
isotig01829	5	5.17912	3.9947	5.29597	3.52394	5.02421	3.71693	5.36896	3.61628		4.58691	4.64533	4.37057	4.49262	Shoot	Leaf	0.0584231		78.29	281	7e-142	432	pep	AT2G20050.2	protein_coding		protein serine/threonine phosphatases;protein kinases;catalytics;cAMP-dependent protein kinase regulators;ATP binding;protein serine/threonine phosphatases
isotig27667	5	3.79018	3.62215	3.80026	3.52812	5.16349	5.0573	4.62078	3.90703		3.70617	3.71121	5.11039	4.2639	Rhizome	Root	0.846491		92.92	113	9e-31	109	pep	AT5G25940.1	protein_coding		early nodulin-related
isotig20100	5	4.04745	4.35164	3.36868	3.54617	5.13918	4.87836	3.89031	4.23157		4.19955	3.86016	5.00877	4.06094	Rhizome	Leaf	0.809223		92.73	344	0	594	pep	AT2G47500.1	protein_coding		P-loop nucleoside triphosphate hydrolases superfamily protein with CH (Calponin Homology) domain
isotig11791	5	4.0367	3.76002	3.67988	3.56105	5.2366	4.93114	4.53706	3.53471		3.89836	3.71995	5.08387	4.03589	Rhizome	Root	1.04798		91.49	94	2e-42	141	pep	AT4G34265.1	protein_coding
contig17847	5	2.77897	4.17994	2.85178	3.56453	5.50478	5.40748	4.74658	3.02043		3.47945	3.51586	5.45613	3.88351	Rhizome	Root	1.57262		76.04	192	3e-51	176	pep	AT5G17160.1	protein_coding
isotig12903	5	3.62251	3.43231	3.73202	3.56498	5.03308	5.45189	3.87438	4.63928		3.52741	3.58216	5.24248	4.25683	Rhizome	Root	0.985652		91.59	773	0	1328	pep	AT2G34300.2	protein_coding		S-adenosyl-L-methionine-dependent methyltransferases superfamily protein
isotig01825	5	5.15564	3.8413	5.50184	3.581	4.9468	3.66844	5.18665	3.35883		4.49847	4.67157	4.30762	4.27274	Shoot	Leaf	0.1731		89.1	312	0	563	pep	AT2G20050.1	protein_coding		protein serine/threonine phosphatases;protein kinases;catalytics;cAMP-dependent protein kinase regulators;ATP binding;protein serine/threonine phosphatases
isotig22826	5	3.56341	3.85686	3.22383	3.58418	5.12529	4.56772	3.89018	3.97285		3.71014	3.54035	4.8465	3.93152	Rhizome	Root	0.914984		78.38	222	2e-94	281	pep	AT1G03820.1	protein_coding
isotig02553	5	4.30656	4.57597	2.99694	3.58585	5.1728	4.51727	3.69045	3.55815		4.44127	3.78645	4.84504	3.6243	Rhizome	Leaf	0.403772		93.08	130	4e-82	259	pep	AT4G28940.1	protein_coding		Phosphorylase superfamily protein
isotig17065	5	3.88802	4.14366	3.47157	3.5952	5.82172	5.48153	4.74638	3.87741		4.01584	3.80762	5.65163	4.3119	Rhizome	Root	1.33973		92.46	398	0	691	pep	AT3G47520.1	protein_coding	MDH,pNAD-MDH	malate dehydrogenase	Encodes a protein with NAD-dependent malate dehydrogenase activity, located in chloroplasts.
isotig27039	5	4.26685	4.01121	3.72602	3.61608	5.54831	4.35965	4.93745	4.15272		4.13903	3.86862	4.95398	4.54508	Rhizome	Root	0.408896		NA	NA	NA	NA
isotig21474	5	3.02113	2.70413	3.5338	3.61702	5.16704	5.79044	3.90028	4.0326		2.86263	3.11897	5.47874	3.96644	Rhizome	Root	1.5123		95.65	184	5e-114	332	pep	AT3G15540.1	protein_coding	IAA19,MSG2	indole-3-acetic acid inducible 19	Primary auxin-responsive gene. Involved in the regulation stamen filaments development.
isotig27489	5	3.5315	4.04169	4.25524	3.62017	5.14794	4.84908	4.54474	3.62901		3.78659	4.14847	4.99851	4.08687	Rhizome	Shoot	0.850047		93.33	75	3e-44	144	pep	AT2G20585.2	protein_coding	NFD6	nuclear fusion defective 6
isotig15206	5	3.53958	3.54865	3.72704	3.63609	5.30367	5.19151	4.58091	3.97894		3.54412	3.63785	5.24759	4.27993	Rhizome	Root	0.967658		92.03	464	0	755	pep	AT4G26910.2	protein_coding		Dihydrolipoamide succinyltransferase
isotig01827	5	5.25263	4.01613	5.42111	3.63972	5.06727	3.79935	5.37344	3.62994		4.63438	4.71862	4.43331	4.50169	Shoot	Leaf	0.0842436		91.79	195	6e-151	374	pep	AT2G20050.1	protein_coding		protein serine/threonine phosphatases;protein kinases;catalytics;cAMP-dependent protein kinase regulators;ATP binding;protein serine/threonine phosphatases
isotig23842	5	2.78831	3.16113	3.61247	3.64446	4.5988	4.44718	5.04358	4.13917		2.97472	3.3868	4.52299	4.59138	Root	Rhizome	0.0683843		82.93	164	7e-86	257	pep	AT1G24450.1	protein_coding	NFD2	Ribonuclease III family protein
isotig19004	5	2.56964	2.93958	4.28868	3.66757	5.23232	4.87714	4.66271	3.57044		2.75461	3.61413	5.05473	4.11658	Rhizome	Root	0.938154		88.26	298	5e-179	504	pep	AT3G23620.1	protein_coding		Ribosomal RNA processing Brix domain protein
isotig21421	5	3.29836	3.54335	4.1298	3.67173	5.09038	4.48032	4.32137	2.87551		3.42085	3.83658	4.78535	3.59844	Rhizome	Shoot	0.948772		94.69	245	4e-164	461	pep	AT5G66860.1	protein_coding		Ribosomal protein L25/Gln-tRNA synthetase, anti-codon-binding domain
isotig19247	5	3.45391	3.69139	4.06806	3.6725	5.16759	4.93106	4.31838	3.60911		3.57265	3.87972	5.04933	3.96374	Rhizome	Root	1.08559		93.36	271	0	512	pep	AT2G37250.1	protein_coding	ADK,ATPADK1	adenosine kinase	encodes adenylate kinase that is located in the chloroplast involved in the coordination of metabolism and growth
isotig01826	5	4.88995	3.89308	5.19292	3.68493	4.6469	3.71044	4.66872	3.11167		4.39152	4.543	4.17867	3.89019	Shoot	Leaf	0.151481		88.14	312	0	559	pep	AT2G20050.1	protein_coding		protein serine/threonine phosphatases;protein kinases;catalytics;cAMP-dependent protein kinase regulators;ATP binding;protein serine/threonine phosphatases
isotig26656	5	3.91952	3.70474	4.1294	3.69231	5.01418	4.66954	5.1405	4.53756		3.81213	3.91707	4.84186	4.83903	Rhizome	Root	0.00283158		93.55	124	8e-65	199	pep	AT1G22270.1	protein_coding		Trm112p-like protein	Encodes SMO2 (Small Organ 2). Modulates progression of cell division during organ growth.
isotig21965	5	3.44908	3.61304	3.61781	3.70402	5.02315	5.05362	4.85284	4.61183		3.53106	3.61543	5.03838	4.73233	Rhizome	Root	0.30605		96.9	226	5e-154	434	pep	AT5G65270.1	protein_coding	AtRABA4a,RABA4a	RAB GTPase homolog A4A
isotig15983	5	4.44608	4.0517	3.86189	3.70632	5.90414	5.60115	3.51461	3.50697		4.24889	3.95679	5.75265	3.51079	Rhizome	Leaf	1.50376		94.61	408	0	781	pep	AT1G67750.1	protein_coding		Pectate lyase family protein
isotig14259	5	3.10321	3.02753	3.60093	3.70736	5.071	5.07014	3.3761	4.0554		3.06537	3.31423	5.07057	3.71575	Rhizome	Root	1.35482		94.29	490	0	926	pep	AT3G54030.1	protein_coding		Protein kinase protein with tetratricopeptide repeat domain
isotig09463	5	2.46633	3.01715	4.12256	3.72203	5.3327	4.76718	4.88526	3.46247		2.74174	3.56986	5.04994	4.17386	Rhizome	Root	0.876072		86.99	292	2e-173	490	pep	AT2G37990.1	protein_coding		ribosome biogenesis regulatory protein (RRS1) family protein
isotig17514	5	3.02006	2.95447	3.88544	3.72775	4.68106	5.0697	3.39458	2.75194		2.98726	3.41996	4.87538	3.07326	Rhizome	Shoot	1.45542		91.79	402	0	727	pep	AT1G29980.1	protein_coding		Protein of unknown function, DUF642
isotig13634	5	3.38192	3.63641	3.69241	3.73204	5.08804	4.97158	3.96338	3.83097		3.50917	3.66441	5.02981	3.89718	Rhizome	Root	1.13263		95.24	609	0	1156	pep	AT3G18060.1	protein_coding		transducin family protein / WD-40 repeat family protein
isotig20715	5	2.27128	3.04794	3.88675	3.75191	5.13508	5.07953	4.61392	3.55922		2.65961	3.46735	5.10731	4.08657	Rhizome	Root	1.02074		77.87	122	9e-57	190	pep	AT5G57120.1	protein_coding
isotig14652	5	3.87904	3.63278	3.71891	3.75482	5.20648	5.33366	4.03393	4.59538		3.75591	3.67584	5.27007	4.31465	Rhizome	Root	0.955417		88.36	318	0	565	pep	AT5G66920.1	protein_coding	sks17	SKU5 similar 17
isotig04462	5	3.24321	3.64161	3.51227	3.76358	5.95886	5.56718	3.08303	2.22441		3.44241	3.57694	5.76302	2.65372	Rhizome	Shoot	2.18608		91.8	561	0	800	pep	AT5G58960.1	protein_coding	GIL1	Plant protein of unknown function (DUF641)	Mutant plants display impaired light-regulation of the hypocotyl randomization response.
isotig04461	5	3.29335	3.6704	3.55185	3.77375	5.8592	5.47042	3.05484	2.19941		3.48187	3.61113	5.66481	2.62712	Rhizome	Shoot	2.05369		91.67	540	0	759	pep	AT5G58960.1	protein_coding	GIL1	Plant protein of unknown function (DUF641)	Mutant plants display impaired light-regulation of the hypocotyl randomization response.
isotig19098	5	3.82385	4.12739	3.44072	3.78061	5.22332	5.09997	4.11174	4.00556		3.97562	3.78406	5.16164	4.05865	Rhizome	Root	1.10299		95.22	314	0	584	pep	AT2G37790.1	protein_coding	AKR4C10	NAD(P)-linked oxidoreductase superfamily protein
isotig25626	5	4.33416	3.7634	4.64735	3.78096	5.15685	4.53317	4.5761	3.63018		4.04878	4.20537	4.84501	4.10314	Rhizome	Shoot	0.639636		78.74	127	3e-52	167	pep	AT3G01740.1	protein_coding		Mitochondrial ribosomal protein L37
isotig17687	5	3.8766	3.56053	3.25677	3.78164	5.03287	4.62738	3.77528	3.81515		3.71856	3.40865	4.83012	3.79522	Rhizome	Root	1.0349		74.4	332	1e-136	400	pep	AT5G45490.2	protein_coding		P-loop containing nucleoside triphosphate hydrolases superfamily protein
isotig26587	5	3.16615	3.5598	4.08059	3.78954	5.0754	4.66716	4.50942	3.18606		3.36298	3.8202	4.87128	3.84774	Rhizome	Root	1.02354		96.77	93	2e-57	179	pep	AT2G15000.1	protein_coding
isotig15806	5	5.05372	4.5428	3.65377	3.81152	5.25165	4.7415	5.65295	3.99983		4.79826	4.09829	4.99657	4.82639	Rhizome	Root	0.170183		94.32	475	0	876	pep	AT4G27070.1	protein_coding	TSB2	tryptophan synthase beta-subunit 2	Tryptophan synthase beta. Expressed at low levels in all tissues.
isotig18523	5	2.29879	2.04344	4.414	3.81165	5.98829	5.96375	3.4164	1.88919		2.17112	3.22872	5.97602	2.65279	Rhizome	Shoot	2.7473		87.94	315	0	517	pep	AT3G12710.1	protein_coding		DNA glycosylase superfamily protein
isotig22832	5	4.43518	4.47286	3.6923	3.81304	5.06386	4.53143	3.92498	3.23872		4.45402	4.08258	4.79765	3.58185	Rhizome	Leaf	0.343626		79.7	133	2e-70	218	pep	AT1G55265.1	protein_coding		Protein of unknown function, DUF538
isotig03259	5	3.89647	3.93399	3.91151	3.82125	5.004	4.83002	4.28432	3.56306		3.91523	3.92275	4.91701	3.92369	Rhizome	Root	0.993318		94.52	456	0	909	pep	AT5G53430.1	protein_coding	ATX5,SDG29,SET29	SET domain group 29	Homology Subgroup III; Orthology Group 2 - A putative histone methyltransferase (predicted to methylate H3K4) related to the Drosophila trithorax group proteins TRX and TRR and the yeast gene SET1. A plant line expressing an RNAi construct directed against this gene has reduced agrobacterium-mediated tumor formation.
isotig14704	5	2.14277	2.99849	3.93776	3.82557	5.25131	4.98742	4.80811	3.75251		2.57063	3.46812	5.11936	4.28031	Rhizome	Root	0.839052		86.23	552	0	791	pep	AT3G07050.1	protein_coding	NSN1	GTP-binding family protein
isotig14785	5	4.17063	4.09041	3.77168	3.83049	4.9973	5.14164	4.37634	4.69267		4.13052	3.93104	5.06947	4.53451	Rhizome	Root	0.534962		95.63	458	0	735	pep	AT5G06390.1	protein_coding	FLA17	FASCICLIN-like arabinogalactan protein 17 precursor
isotig17754	5	4.99337	4.83472	3.6365	3.83882	5.26949	5.18708	5.1143	4.24785		4.91404	4.23561	5.22828	4.68107	Rhizome	Leaf	0.314241		95.57	384	0	561	pep	AT5G63980.1	protein_coding	ALX8,ATSAL1,FRY1,HOS2,RON1,SAL1,SUPO1	Inositol monophosphatase family protein	Encodes a bifunctional protein that has 3'(2'),5'-bisphosphate nucleotidase and inositol polyphosphate 1-phosphatase activities and rescues sulfur assimilation mutants in yeast. It is involved in the response to cold, drought (negative regulator of drought tolerance), and ABA. Mutants in this gene exhibit enhanced induction of stress genes in response to cold, ABA, salt and dehydration due to hig…
isotig09323	5	3.07362	3.29113	4.22974	3.84035	5.20204	5.00869	4.63405	4.1199		3.18237	3.76043	5.10536	4.37697	Rhizome	Root	0.728388		85.81	444	0	687	pep	AT5G60980.2	protein_coding		Nuclear transport factor 2 (NTF2) family protein with RNA binding (RRM-RBD-RNP motifs) domain
isotig09464	5	2.56286	3.11785	4.27207	3.84113	5.44189	4.88965	5.00292	3.63716		2.84035	3.69496	5.16577	4.32004	Rhizome	Root	0.845728		86.99	292	2e-173	490	pep	AT2G37990.1	protein_coding		ribosome biogenesis regulatory protein (RRS1) family protein
isotig15338	5	3.54191	3.35652	4.02521	3.84508	5.38224	4.96983	5.18506	4.02395		3.44921	3.69086	5.17604	4.60451	Rhizome	Root	0.571533		97.79	498	0	961	pep	AT5G56350.1	protein_coding		Pyruvate kinase family protein
isotig06906	5	2.76397	3.36841	3.87106	3.85099	5.0544	4.87569	4.20333	3.69405		3.06619	3.61974	4.96505	3.94869	Rhizome	Root	1.01636		90.45	555	0	915	pep	AT1G12270.1	protein_coding	Hop1	stress-inducible protein, putative
isotig17128	5	4.09839	4.2504	3.58003	3.85656	5.36654	5.07174	3.84436	3.36326		4.1744	3.91521	5.21914	3.60381	Rhizome	Leaf	1.04475		90	400	0	707	pep	AT1G21880.2	protein_coding	LYM1	lysm domain GPI-anchored protein 1 precursor
isotig14908	5	3.66902	3.55697	3.86488	3.85739	5.31	5.08127	4.57668	4.34712		3.613	3.71093	5.19563	4.4619	Rhizome	Root	0.733732		96.61	443	0	852	pep	AT3G26935.1	protein_coding		DHHC-type zinc finger family protein
isotig26738	5	3.77121	3.7145	4.04861	3.8574	5.00468	4.61082	3.89516	3.08666		3.74286	3.88156	4.80775	3.49091	Rhizome	Shoot	0.926198		97.54	122	1e-82	244	pep	AT2G19680.2	protein_coding		Mitochondrial ATP synthase subunit G protein
isotig19477	5	4.5975	4.38068	4.0924	3.86566	4.6728	5.24025	4.32568	4.30366		4.48909	4.23654	4.95652	4.31467	Rhizome	Leaf	0.467429		94.98	319	0	641	pep	AT4G02340.1	protein_coding		alpha/beta-Hydrolases superfamily protein
isotig26453	5	3.40729	3.73991	3.78347	3.87662	5.10908	5.06958	4.28016	3.2582		3.5736	3.76169	5.08933	3.76918	Rhizome	Root	1.32014		95.77	142	1e-88	260	pep	AT5G02960.1	protein_coding		Ribosomal protein S12/S23 family protein
isotig14805	5	4.192	3.50098	4.17845	3.88049	4.73017	3.94596	5.02055	3.63388		3.84649	3.83972	4.33807	4.32722	Rhizome	Root	0.0108495		94.25	487	0	897	pep	AT1G33110.1	protein_coding		MATE efflux family protein
isotig21943	5	3.55795	3.58402	4.06953	3.88803	5.20005	5.04807	4.46216	3.33893		3.57098	3.82677	5.12406	3.90055	Rhizome	Root	1.22351		91.05	257	1e-166	467	pep	AT2G47130.1	protein_coding	AtSDR3,SDR3	NAD(P)-binding Rossmann-fold superfamily protein
isotig19252	5	1.95649	1.83491	3.77951	3.89992	5.20072	4.8642	4.46751	3.61793		1.8957	2.80721	5.03246	4.04272	Rhizome	Root	0.98974		83.61	299	4e-166	471	pep	AT2G19570.1	protein_coding	AT-CDA1,CDA1,DESZ	cytidine deaminase 1	Encodes a cytidine deaminase that deaminates cytidine and deoxycytidine and is competitively inhibited by cytosine-containing compounds.
isotig23885	5	5.02593	4.03438	4.34216	3.90367	5.56592	5.85085	4.52234	4.67484		4.53015	4.18827	5.70838	4.59859	Rhizome	Root	1.1098		76.67	150	5e-69	213	pep	AT2G01150.1	protein_coding	RHA2B	RING-H2 finger protein 2B	Encodes a RING-H2 finger protein that is expressed in vascular tissue, root tips, embryos and pistils.
isotig24199	5	5.70534	5.04828	4.11292	3.90496	5.79831	5.36111	4.38031	3.90487		5.37681	4.5806	5.57971	4.14259	Rhizome	Leaf	0.202895		90.73	151	3e-97	285	pep	AT2G41475.1	protein_coding		Embryo-specific protein 3, (ATS3)
isotig21150	5	2.63203	3.12623	4.5129	3.91402	5.72811	5.38533	4.94746	3.9305		2.87913	3.81956	5.55672	4.43898	Rhizome	Root	1.11774		87.66	235	6e-142	404	pep	AT1G25260.1	protein_coding		Ribosomal protein L10 family protein
isotig11459	5	4.44036	4.326	4.00767	3.92521	5.06735	4.99598	4.80653	4.14529		4.38318	4.16683	5.03167	4.47591	Rhizome	Root	0.555758		95.71	70	2e-42	140	pep	AT5G55290.2	protein_coding		ATPase, V0 complex, subunit E
isotig11460	5	4.42046	4.31509	3.9871	3.93011	5.05127	4.96951	4.81086	4.13643		4.36777	4.1511	5.01039	4.47364	Rhizome	Root	0.536747		95.71	70	2e-42	140	pep	AT5G55290.2	protein_coding		ATPase, V0 complex, subunit E
isotig23713	5	4.06329	4.03808	3.86712	3.95334	5.18274	4.91925	4.33731	4.00085		4.05068	3.9526	5.051	4.16908	Rhizome	Root	0.881918		99.3	142	2e-96	283	pep	AT1G47830.1	protein_coding		SNARE-like superfamily protein
isotig02555	5	4.64581	4.96731	3.36147	3.96331	5.53922	4.82384	3.94284	3.75508		4.80656	4.16439	5.18153	3.84896	Rhizome	Leaf	0.374966		85.53	228	2e-141	409	pep	AT4G28940.1	protein_coding		Phosphorylase superfamily protein
isotig18834	5	3.76707	4.02076	3.91375	3.97149	5.10486	4.58714	4.64872	3.6513		3.89391	3.96726	4.846	4.15001	Rhizome	Root	0.695989		81.73	323	5e-165	469	pep	AT1G06530.1	protein_coding	PMD2	Tropomyosin-related
isotig15638	5	3.91612	4.05859	4.11957	3.97476	5.13918	5.39325	4.28208	3.86345		3.98735	4.08908	5.26622	4.07277	Rhizome	Shoot	1.17714		93.97	481	0	920	pep	AT1G11680.1	protein_coding	CYP51,CYP51A2,CYP51G1,EMB1738	CYTOCHROME P450 51G1	putative obtusifoliol 14-alpha demethylase involved in sterol biosynthesis.
isotig13328	5	3.54843	3.57138	4.14276	3.98259	5.11765	4.68015	4.48574	3.91232		3.5599	3.85707	4.8989	4.19903	Rhizome	Root	0.699868		96.12	619	0	1165	pep	AT1G79940.3	protein_coding	ATERDJ2A	DnaJ / Sec63 Brl domains-containing protein	J domain protein localized in ER membrane. Mutants have defective pollen germination.
isotig15193	5	2.74803	3.27421	5.00984	3.98522	4.17998	4.36806	3.80062	3.58292		3.01112	4.14203	4.27402	3.69177	Rhizome	Shoot	0.131994		97.65	510	0	950	pep	AT5G63680.1	protein_coding		Pyruvate kinase family protein
isotig21312	5	3.31835	3.74327	4.57016	3.99075	5.13648	4.80584	5.0939	4.72271		3.53081	4.15671	4.97116	4.90831	Rhizome	Root	0.0628489		91.89	148	1e-96	287	pep	AT1G72750.1	protein_coding	ATTIM23-2,TIM23-2	translocase inner membrane subunit 23-2
isotig20442	5	4.06705	4.14366	4.07525	3.99996	5.33034	5.26603	4.48394	4.10134		4.10535	4.10945	5.29819	4.29264	Rhizome	Root	1.00555		97.15	246	5e-174	487	pep	AT2G45790.1	protein_coding	ATPMM,PMM	phosphomannomutase	encodes a phosphomannomutase, involved in ascorbate biosynthesis
isotig18254	5	3.89548	4.32981	4.31937	4.00269	5.91036	5.61693	4.74365	4.42458		4.11264	4.32459	5.76365	4.58412	Rhizome	Root	1.17953		83.2	363	0	599	pep	AT3G14220.1	protein_coding		GDSL-like Lipase/Acylhydrolase superfamily protein
isotig13365	5	3.77934	3.96851	4.37244	4.00392	5.04517	4.86261	4.35474	3.9956		3.87393	4.17047	4.95389	4.17517	Rhizome	Root	0.778719		94.14	665	0	1183	pep	AT3G05420.1	protein_coding	ACBP4	acyl-CoA binding protein 4	Acyl-CoA binding protein with high affinity for oleoyl-CoA. Expressed in all plant organs. Involved in fatty acid transport.
isotig20171	5	2.85017	3.5125	3.97073	4.00856	4.91084	4.68017	5.16486	4.49799		3.18133	3.74161	4.7955	4.83142	Root	Rhizome	0.0359208		95.07	223	1e-150	428	pep	AT1G18800.1	protein_coding	NRP2	NAP1-related protein 2	Double nrp1-1 nrp2-1 mutants show arrest of cell cycle progression at G2/M and disordered cellular organization occurred in root tips. Localize in the nucleus and can form homomeric and heteromeric protein complexes with NRP1. Bind histones Histone2A and Histone2B and associate with chromatin in vivo.
isotig16428	5	3.34744	3.38614	4.65152	4.0126	5.60729	5.18752	4.83986	4.07093		3.36679	4.01883	5.3974	4.45539	Rhizome	Root	0.942011		96.33	381	0	751	pep	AT1G24180.1	protein_coding	IAR4	Thiamin diphosphate-binding fold (THDP-binding) superfamily protein	Arabidopsis thaliana pyruvate dehydrogenase E1a-like subunit. 81% identical to a previously characterized Arabidopsis mitochondrial PDH E1a-subunit, At1g59900
isotig24936	5	3.32995	3.74942	4.03693	4.01488	5.65607	5.30062	4.57468	3.95977		3.53968	3.89318	5.47834	4.26722	Rhizome	Root	1.21112		98.12	160	4e-104	301	pep	AT1G01940.1	protein_coding		Cyclophilin-like peptidyl-prolyl cis-trans isomerase family protein
isotig19884	5	2.85206	3.56147	3.89829	4.01556	5.14115	4.96908	4.92027	4.00318		3.20676	3.72988	5.05512	4.46173	Rhizome	Root	0.59339		81	279	2e-108	322	pep	AT1G15420.1	protein_coding
isotig15547	5	3.91046	3.96293	4.40236	4.01608	5.98986	5.6643	4.00877	3.80589		3.93669	4.18264	5.82708	3.90733	Rhizome	Shoot	1.64443		98.54	480	0	954	pep	AT5G39320.1	protein_coding		UDP-glucose 6-dehydrogenase family protein
isotig09090	5	3.99435	4.34172	4.13257	4.01678	5.22644	5.04805	4.74482	3.58472		4.16803	4.23714	5.13724	4.16477	Rhizome	Shoot	0.900101		70.75	106	2e-42	152	pep	AT4G34550.1	protein_coding
isotig18295	5	2.43198	2.70393	4.85059	4.02136	5.0711	4.74868	3.96671	2.48892		2.56796	3.77726	4.90989	3.22782	Rhizome	Shoot	1.13263		97.81	228	0	434	pep	AT1G61580.1	protein_coding	ARP2,RPL3B	R-protein L3 B
isotig23703	5	4.18203	3.96597	3.67345	4.02645	5.27211	5.2986	4.68247	4.55113		4.074	3.81971	5.28536	4.6168	Rhizome	Root	0.668554		91.43	175	6e-117	336	pep	AT4G32690.1	protein_coding	ATGLB3,GLB3	hemoglobin 3	Encodes a hemoglobin (Hb) with a central domain similar to the 'truncated Hbs of bacteria, protozoa and fungi. The 3D structure of these types of Hbs is a 2-on-2 arrangement of alpha-helices as opposed to the 3-on-3 arrangement of the standard globin fold. This type of Hb is not found in animals or yeast.
isotig26236	5	3.78232	3.84603	4.5311	4.03826	5.27201	4.96245	5.45026	4.46636		3.81417	4.18856	5.11723	4.95831	Rhizome	Root	0.158918		86.78	121	3e-36	125	pep	AT1G30880.1	protein_coding
isotig13376	5	3.8852	3.85224	4.04941	4.03991	5.11184	4.92512	4.21115	4.06161		3.86872	3.95082	5.01848	4.13638	Rhizome	Root	0.882101		95.6	659	0	1264	pep	AT5G35160.2	protein_coding		Endomembrane protein 70 protein family
isotig21232	5	3.66447	4.05365	3.72563	4.04201	5.10815	4.54905	4.14237	3.03944		3.85906	3.88964	4.8286	3.5909	Rhizome	Shoot	0.938959		89.55	220	3e-137	392	pep	AT2G39020.1	protein_coding		Acyl-CoA N-acyltransferases (NAT) superfamily protein
isotig05591	5	4.05428	4.43751	4.2067	4.04264	5.69931	5.36069	5.12706	3.91229		4.2459	4.32211	5.53	4.51967	Rhizome	Root	1.01033		92.5	40	2e-20	75.1	pep	AT2G19730.3	protein_coding		Ribosomal L28e protein family
isotig16468	5	2.63447	3.46796	4.20218	4.04533	5.31337	5.05794	4.48191	3.32861		3.05122	3.83507	5.18565	3.90526	Rhizome	Root	1.2804		80.56	355	9e-157	457	pep	AT3G58660.1	protein_coding		Ribosomal protein L1p/L10e family
isotig26902	5	4.2154	3.99214	4.11957	4.0456	4.50362	4.47593	5.07818	4.14346		4.10377	4.05585	4.48977	4.61082	Root	Rhizome	0.121052		91.94	124	1e-80	239	pep	AT2G04900.1	protein_coding
isotig27598	5	2.92174	3.67688	4.33767	4.04835	5.01776	4.96043	4.52535	3.31672		3.29931	4.00728	4.98909	3.92103	Rhizome	Shoot	0.981817		74.71	87	9e-28	101	pep	AT1G61570.1	protein_coding	TIM13	translocase of the inner mitochondrial membrane 13	Encodes a putative small zinc finger-like protein (TIM13); nucleus-encoded gene whose product is found in the mitochondrial inner membrane space.
isotig26468	5	3.72613	3.87181	4.18897	4.05603	5.60127	5.13455	4.48213	3.2093		3.79897	4.03039	5.36791	3.84571	Rhizome	Shoot	1.33752		95.77	142	5e-94	274	pep	AT5G02960.1	protein_coding		Ribosomal protein S12/S23 family protein
isotig06350	5	4.46103	4.38222	4.14281	4.05986	5.11818	4.92037	3.83088	4.35386		4.42162	4.26251	5.01928	4.09237	Rhizome	Leaf	0.597652		97.3	519	0	983	pep	AT4G30020.1	protein_coding		PA-domain containing subtilase family protein
isotig24656	5	3.29769	4.03702	4.27084	4.0693	5.10897	4.82513	4.42094	3.66112		3.66736	4.15393	4.96705	4.04103	Rhizome	Shoot	0.813117		87.5	152	5e-83	248	pep	AT1G73940.1	protein_coding
isotig27007	5	3.47089	3.87573	3.91202	4.07028	5.39726	5.09739	4.55268	3.4521		3.67331	3.89388	5.24732	4.00239	Rhizome	Root	1.24493		95.77	142	3e-94	274	pep	AT5G02960.1	protein_coding		Ribosomal protein S12/S23 family protein
isotig09909	5	4.04786	3.99794	4.01502	4.07493	4.89609	5.10016	4.22363	4.41991		4.0229	4.00648	4.99812	4.32177	Rhizome	Root	0.676354		95.81	501	0	986	pep	AT1G74920.1	protein_coding	ALDH10A8	aldehyde dehydrogenase 10A8	Arabidopsis thaliana similar to betaine aldehyde dehydrogenase
isotig11526	5	4.63995	4.47547	4.38745	4.10038	5.44911	5.29097	5.48931	5.03965		4.55771	4.43146	5.37004	5.26448	Rhizome	Root	0.105564		93.44	61	1e-35	123	pep	AT5G64350.1	protein_coding	ATFKBP12,FKBP12,FKP12	FK506-binding protein 12
isotig06120	5	4.00685	4.1472	4.17245	4.10208	5.01389	4.57021	3.82018	2.88888		4.07702	4.15982	4.79205	3.35453	Rhizome	Shoot	0.632227		94.57	608	0	1072	pep	AT3G23940.1	protein_coding		dehydratase family
isotig15098	5	3.20874	3.61436	4.54354	4.10571	5.05756	4.55513	4.51706	3.40842		3.41155	4.07895	4.80634	3.96274	Rhizome	Shoot	0.727392		92.26	155	1e-87	281	pep	AT3G07030.1	protein_coding		Alba DNA/RNA-binding protein
isotig27206	5	2.03172	2.98089	4.33496	4.10616	5.41276	5.0948	4.64314	4.294		2.5063	3.65792	5.25378	4.46857	Rhizome	Root	0.785213		94.37	142	6e-62	191	pep	AT1G54690.1	protein_coding	G-H2AX,GAMMA-H2AX,H2AXB,HTA3	gamma histone variant H2AX	Encodes HTA3, a histone H2A protein. H2AX is a meiosis-specific isoform of histone H2A. Upon DSB formation, rapid accumulation of phosphorylated H2AX (&#947;-H2AX) occurs around the break site. _x0001_H2AX foci accumulate in early G2. Immunolocalization studies in spread preparations of wild-type meiocytes at G2/early leptotene revealed the accumulation of numerous rather diffuse &#947;-H2AX foci…
isotig18710	5	4.07644	3.92634	3.66541	4.11	4.94061	4.2909	5.09308	3.77354		4.00139	3.79587	4.61575	4.43331	Rhizome	Root	0.182442		95.55	337	0	652	pep	AT1G74100.1	protein_coding	ATSOT16,ATST5A,CORI-7,SOT16	sulfotransferase 16	encodes a desulfoglucosinolate sulfotransferase, involved in the final step of glucosinolate core structure biosynthesis. Has a broad-substrate specificity with different desulfoglucosinolates, the best substrate is indole-3-methyl-dsGS, followed by benzyl-dsGS. Expression was induced by wounding, jasmonate and ethylene stimulates.
isotig21126	5	3.9415	4.05509	4.14591	4.11614	5.03311	5.04343	4.75765	4.65655		3.9983	4.1005	5.03827	4.7071	Rhizome	Root	0.33117		91.13	248	2e-150	426	pep	AT3G11800.1	protein_coding
isotig23262	5	5.28391	5.23315	3.53119	4.11749	5.06119	4.65457	4.19194	3.9304		5.25853	4.38217	4.85788	4.06117	Leaf	Rhizome	0.400644		86.96	207	6e-99	292	pep	AT2G35960.1	protein_coding	NHL12	NDR1/HIN1-like 12	Encodes a protein whose sequence is similar to tobacco hairpin-induced gene (HIN1) and Arabidopsis non-race specific disease resistance gene (NDR1). Expression is not altered in response to cucumber mosaic virus or spermine.
isotig27611	5	3.78165	4.06952	4.38088	4.12276	5.00341	5.22976	4.38922	4.37072		3.92559	4.2252	5.11659	4.37997	Rhizome	Root	0.73662		100	152	3e-107	307	pep	AT2G47170.1	protein_coding	ARF1A1C	Ras-related small GTP-binding family protein	Gene encoding ADP-ribosylation factor and similar to other ARFs and ARF-like proteins. Members of this family are known to be essential for vesicle coating and uncoating and functions in GTP-binding. The gene is shown to play a role in cell division, cell expansion and cellulose production using antisense construct.
isotig18135	5	3.87751	4.00406	4.4992	4.13064	5.16332	5.14026	5.04065	4.17581		3.94079	4.25163	5.15179	4.60823	Rhizome	Root	0.54356		95.25	358	0	657	pep	AT2G03510.1	protein_coding		SPFH/Band 7/PHB domain-containing membrane-associated protein family
isotig26326	5	4.38363	4.43632	3.52861	4.134	6.11245	5.94832	5.07686	4.42576		4.40997	3.98247	6.03039	4.75131	Rhizome	Root	1.27907		91.74	109	4e-67	204	pep	AT3G17210.1	protein_coding	ATHS1,HS1	heat stable protein 1	Encodes a heat stable protein with antimicrobial and antifungal activity.
isotig21009	5	3.83331	3.888	4.35889	4.1367	5.05063	4.69236	4.43042	3.83816		3.86066	4.12345	4.87149	4.13429	Rhizome	Root	0.737205		96.59	205	3e-138	394	pep	AT3G22320.1	protein_coding	ATRPABC24.3,NRPB5,NRPD5,RPB5A	Eukaryotic rpb5 RNA polymerase subunit family protein	Non-catalytic subunit common to DNA-dependent RNA polymerases I, II, III and IV; homologous to budding yeast RPB5.
isotig26869	5	4.1749	3.92198	4.1663	4.14072	6.3892	5.801	3.62116	4.78301		4.04844	4.04414	6.0951	4.20209	Rhizome	Root	1.89302		56.14	57	2e-14	66.2	pep	AT2G32487.1	protein_coding
isotig26883	5	3.61308	3.90761	4.30288	4.14072	5.47838	5.24995	4.84173	3.47699		3.76035	4.10525	5.36416	4.15936	Rhizome	Root	1.2048		98.44	128	9e-87	254	pep	AT3G52590.1	protein_coding	EMB2167,ERD16,HAP4,UBQ1	ubiquitin extension protein 1	Ubiquitin extension protein
isotig13227	5	4.12766	4.06243	4.33292	4.14357	5.00598	4.61227	4.48984	3.41042		4.09504	4.19768	4.80913	3.95013	Rhizome	Shoot	0.61145		79.4	466	0	733	pep	AT2G16365.2	protein_coding		F-box family protein
isotig03244	5	3.86901	4.12883	4.05977	4.14404	5.03044	4.83662	4.2117	3.99958		3.99892	4.0943	4.93353	4.10564	Rhizome	Root	0.827891		78.46	622	0	813	pep	AT4G11380.1	protein_coding		Adaptin family protein
isotig09123	5	3.99484	4.08118	4.11041	4.15097	5.04837	4.82864	3.69845	3.57642		4.03801	4.0958	4.9385	3.63743	Rhizome	Shoot	0.842708		91.54	331	0	582	pep	AT1G13440.1	protein_coding	GAPC-2,GAPC2	glyceraldehyde-3-phosphate dehydrogenase C2
isotig14068	5	3.43033	3.78248	4.25347	4.15297	5.12048	4.74903	4.23695	3.13855		3.60641	4.01798	4.93476	3.68775	Rhizome	Shoot	0.916779		95.94	591	0	1014	pep	AT4G20980.4	protein_coding		Eukaryotic translation initiation factor 3 subunit 7 (eIF-3)
isotig21067	5	4.63445	4.28536	4.3625	4.15659	5.06319	4.89182	4.25019	4.36676		4.45991	4.32393	4.9775	4.30848	Rhizome	Leaf	0.517598		98.72	312	0	602	pep	AT5G61240.1	protein_coding		Leucine-rich repeat (LRR) family protein
isotig06392	5	3.51997	3.97869	4.17295	4.16527	5.13336	4.81436	4.57531	3.64778		3.74933	4.07582	4.97386	4.11154	Rhizome	Root	0.862314		81.82	220	1e-94	296	pep	AT2G40430.3	protein_coding
isotig15529	5	4.11901	4.4674	4.09777	4.17159	5.67085	5.36773	5.09783	4.35041		4.2932	4.28259	5.51929	4.72412	Rhizome	Root	0.795166		85.02	247	3e-72	234	pep	AT3G26420.1	protein_coding	ATRZ-1A,RZ-1A	RNA-binding (RRM/RBD/RNP motifs) family protein with retrovirus zinc finger-like domain	Zinc finger-containing glycine-rich RNA-binding protein. Cold-inducible. Contributes to the enhancement of freezing tolerance.
isotig09495	5	4.2715	4.19203	4.35387	4.17387	5.40427	5.30382	5.41413	4.957		4.23177	4.27295	5.35405	5.18557	Rhizome	Root	0.168479		85.45	110	1e-60	198	pep	AT3G52560.4	protein_coding	MMZ4,UEV1D,UEV1D-4	ubiquitin E2 variant 1D-4
isotig27279	5	3.33549	3.69116	4.40061	4.17471	5.86151	5.5968	5.04388	4.00868		3.51333	4.04589	5.72916	4.52628	Rhizome	Root	1.20287		96.77	93	5e-60	185	pep	AT3G46560.1	protein_coding	emb2474,TIM9	Tim10/DDP family zinc finger protein	Encodes a small zinc finger-like protein that is a component of the mitochondrial protein import apparatus.
isotig18537	5	4.29566	4.27199	4.30786	4.17863	5.11026	4.86417	4.56656	3.89955		4.28383	4.28993	4.98722	4.23305	Rhizome	Shoot	0.697291		95.54	336	0	647	pep	AT2G42910.1	protein_coding		Phosphoribosyltransferase family protein
isotig27118	5	3.83984	4.48651	5.0349	4.18238	4.87133	4.82202	4.17132	3.25736		4.16318	4.7607	4.84667	3.71434	Rhizome	Shoot	0.08597		99.21	126	2e-85	251	pep	AT1G16740.1	protein_coding		Ribosomal protein L20
isotig22305	5	2.89382	3.98731	4.17032	4.19272	5.24025	5.11744	4.36492	3.36958		3.44057	4.07881	5.17885	3.86725	Rhizome	Shoot	1.10003		98.48	263	0	509	pep	AT1G07370.1	protein_coding	ATPCNA1,PCNA1	proliferating cellular nuclear antigen 1	Encodes putative proliferating cell nuclear antigen involved in cell cycle regulation.
isotig20375	5	4.07477	4.05724	4.32172	4.1929	5.15713	4.93281	4.29446	3.99425		4.06601	4.18948	5.04497	4.14436	Rhizome	Shoot	0.855491		97.86	281	0	536	pep	AT3G05280.1	protein_coding		Integral membrane Yip1 family protein
isotig02566	5	4.67567	4.58202	4.35852	4.19293	5.1865	5.26443	5.0614	4.62772		4.62884	4.47027	5.22546	4.84456	Rhizome	Root	0.380904		82.07	145	3e-83	255	pep	AT1G52910.1	protein_coding		Protein of unknown function (DUF1218)
isotig16391	5	3.71234	3.78848	4.36186	4.19302	6.25031	6.10573	4.97549	4.69053		3.75041	4.07517	6.17802	4.83301	Rhizome	Root	1.34502		93.09	405	0	756	pep	AT5G19550.1	protein_coding	AAT2,ASP2	aspartate aminotransferase 2	Nitrogen metabolism. Major cytosolic isoenzyme controlling aspartate biosynthesis in the light.
isotig03657	5	3.30486	3.70559	4.34097	4.19672	5.42297	5.19525	4.41037	3.65444		3.50523	4.02328	5.30911	4.03241	Rhizome	Root	1.2767		97.01	535	0	1021	pep	AT3G02530.1	protein_coding		TCP-1/cpn60 chaperonin family protein
isotig03656	5	3.48291	3.79644	4.42073	4.20081	5.5822	5.33338	4.54229	3.8021		3.63968	4.10859	5.45779	4.17219	Rhizome	Root	1.28559		96.64	535	0	1018	pep	AT3G02530.1	protein_coding		TCP-1/cpn60 chaperonin family protein
isotig08315	5	3.75462	3.98443	4.07412	4.20312	5.03236	5.00651	4.77937	4.17581		3.86952	4.02927	5.01943	4.47759	Rhizome	Root	0.541842		82.17	387	8e-178	512	pep	AT4G38710.1	protein_coding		glycine-rich protein
isotig08316	5	3.75868	3.99986	4.11859	4.2039	5.06307	5.00444	4.81288	4.08261		3.87927	4.05922	5.03375	4.44774	Rhizome	Root	0.586007		82.01	389	7e-179	514	pep	AT4G38710.1	protein_coding		glycine-rich protein
isotig19434	5	4.44399	4.49426	4.17223	4.20715	5.19951	5.09751	4.32444	3.87753		4.46913	4.33325	5.14851	4.10098	Rhizome	Leaf	0.679383		93.36	226	3e-109	323	pep	AT1G16210.1	protein_coding
isotig14176	5	4.15414	4.34176	4.0707	4.20914	5.05618	4.86774	3.95839	4.14661		4.24795	4.20623	4.96196	4.0525	Rhizome	Leaf	0.714014		87.2	586	0	897	pep	AT1G74690.1	protein_coding	IQD31	IQ-domain 31
isotig22613	5	5.05406	4.57694	4.49341	4.21106	5.62768	5.2873	4.27624	4.07364		4.8155	4.53518	5.45749	4.17494	Rhizome	Leaf	0.641993		88.33	240	6e-131	375	pep	AT1G13280.1	protein_coding	AOC4	allene oxide cyclase 4	Encodes allene oxide cyclase. One of four genes in Arabidopsis that encode this enzyme, which catalyzes an essential step in jasmonic acid biosynthesis. Gene expression is reduced during senescence, a process that involves jasmonic acid signalling pathway.
isotig13850	5	2.37814	2.59212	3.94259	4.21213	4.55129	5.19368	3.37803	3.806		2.48513	3.26735	4.87248	3.59202	Rhizome	Root	1.28047		93.03	617	0	1132	pep	AT1G76550.1	protein_coding		Phosphofructokinase family protein
isotig04590	5	4.35396	4.48046	4.18995	4.21678	5.10709	4.64709	4.40576	3.81817		4.41721	4.33521	4.87709	4.11197	Rhizome	Leaf	0.45988		NA	NA	NA	NA
isotig09317	5	4.48148	4.31816	4.36461	4.21932	5.05762	5.00112	4.73121	4.33243		4.39982	4.34139	5.02937	4.53182	Rhizome	Root	0.49755		91.15	226	4e-108	324	pep	AT5G58640.1	protein_coding		Selenoprotein, Rdx type
isotig09124	5	4.04441	4.15321	4.19085	4.22843	5.10604	4.89483	3.76372	3.62615		4.09881	4.17203	5.00043	3.69494	Rhizome	Shoot	0.828405		91.54	331	0	582	pep	AT1G13440.1	protein_coding	GAPC-2,GAPC2	glyceraldehyde-3-phosphate dehydrogenase C2
isotig02112	5	5.02111	5.35742	4.13981	4.2286	5.3651	5.64531	4.44336	4.69447		5.18927	4.74861	5.50521	4.56891	Rhizome	Leaf	0.315941		79.86	288	4e-48	193	cdna	AT1G69295.1	protein_coding	PDCB4	plasmodesmata callose-binding protein 4	Encodes a member of the X8-GPI family of proteins. It localizes to the plasmodesmata and is predicted to bind callose.
isotig14744	5	4.45874	4.22012	4.41292	4.22987	5.57672	5.17328	3.94476	3.80274		4.33943	4.31652	5.375	3.87375	Rhizome	Leaf	1.03557		92.69	479	0	788	pep	AT4G34490.1	protein_coding	ATCAP1,CAP 1,CAP1	cyclase associated protein 1	CYCLASE ASSOCIATED PROTEIN
isotig16313	5	3.19056	3.6155	4.4729	4.2317	5.34343	5.00285	4.72339	3.85171		3.40303	4.0442	5.17314	4.28755	Rhizome	Root	0.88559		89.19	444	0	673	pep	AT4G32720.1	protein_coding	AtLa1,La1	La protein 1	Encodes AtLa1, a member of the highly abundant phosphoprotein La proteins. Predominantly localized to the nucleoplasm and was also detected in the nucleolar cavity. Has RNA binding activity. Required for normal ribosome biogenesis and embryogenesis.
isotig13495	5	4.42007	4.34827	3.93692	4.23328	5.06755	5.26198	4.53482	4.88782		4.38417	4.1426	5.16477	4.71132	Rhizome	Root	0.453443		94.3	561	0	1051	pep	AT4G35310.1	protein_coding	ATCPK5,CPK5	calmodulin-domain protein kinase 5	calmodulin-domain protein kinase CDPK isoform 5 (CPK5)
isotig02564	5	4.68956	4.62288	4.36577	4.23971	5.19737	5.31039	5.07989	4.66839		4.65622	4.49433	5.25388	4.87414	Rhizome	Root	0.379741		81.38	145	1e-83	256	pep	AT1G52910.1	protein_coding		Protein of unknown function (DUF1218)
isotig02565	5	4.68956	4.62159	4.36577	4.23971	5.19737	5.30967	5.07989	4.66839		4.65558	4.49368	5.25352	4.87414	Rhizome	Root	0.379383		81.38	145	2e-83	255	pep	AT1G52910.1	protein_coding		Protein of unknown function (DUF1218)
isotig18874	5	4.37222	5.09874	4.33447	4.24256	4.72854	4.60976	4.26918	3.98576		4.73548	4.7166	4.66915	4.12747	Leaf	Shoot	0.0188753		97.34	338	0	677	pep	AT3G19590.1	protein_coding	BUB3.1	Transducin/WD40 repeat-like superfamily protein	Encodes a protein that may have a role in the spindle assembly checkpoint.
isotig10059	5	3.89606	4.4124	4.20416	4.24429	4.66694	5.21775	3.6589	4.05693		4.15423	4.30828	4.94234	3.85791	Rhizome	Shoot	0.634064		NA	NA	NA	NA
isotig09111	5	4.17915	4.49013	4.18583	4.24446	5.21554	5.18181	5.02309	4.62636		4.33464	4.33798	5.19867	4.82473	Rhizome	Root	0.373947		88.05	251	9e-106	317	pep	AT5G59950.1	protein_coding		RNA-binding (RRM/RBD/RNP motifs) family protein
isotig17181	5	4.28515	4.40669	4.23005	4.24704	5.27267	4.97584	4.52945	3.53841		4.34592	4.31837	5.12426	4.03393	Rhizome	Leaf	0.778342		93.5	354	0	622	pep	AT2G17420.1	protein_coding	ATNTRA,NTR2,NTRA	NADPH-dependent thioredoxin reductase A	NADPH-dependent thioredoxin reductase, major cytosolic isoform
isotig05867	5	3.97679	4.05158	4.41029	4.25174	5.08912	4.74288	4.93624	3.88827		4.01418	4.23093	4.916	4.41226	Rhizome	Root	0.503743		75.9	195	8e-49	170	pep	AT3G13570.1	protein_coding	At-SCL30A,SCL30A	SC35-like splicing factor 30A	encodes an SC35-like splicing factor of 30 kD that is localized to the nuclear specks.
isotig16342	5	3.36716	3.80038	4.1708	4.2565	5.41618	5.23192	5.68727	3.47347		3.58377	3.98559	5.32405	4.58037	Rhizome	Root	0.743681		74.72	439	0	670	pep	AT5G60390.3	protein_coding		GTP binding Elongation factor Tu family protein
isotig20018	5	4.219	5.14754	3.96649	4.25709	4.57347	4.6095	3.88483	3.70654		4.68327	4.55702	4.59148	3.79569	Leaf	Rhizome	0.0917867		96.13	310	0	612	pep	AT1G76540.1	protein_coding	CDKB2;1	cyclin-dependent kinase B2;1	Encodes a cyclin-dependent protein kinase involved in regulation of the G2/M transition of the mitotic cell cycle. Specifically binds to the cyclin CYCD4;1, expressed in shoot meristem, young leaves and vascular tissue during the G2/M phase. Required for proper organization of the shoot apical meristem and for hormone signaling.
isotig15604	5	4.30968	4.29589	4.15599	4.26112	5.25559	5.39149	4.87488	4.85491		4.30278	4.22594	5.32354	4.86489	Rhizome	Root	0.458647		90	60	8e-32	124	pep	AT2G05590.1	protein_coding		TLD-domain containing nucleolar protein
isotig14659	5	3.8734	3.88055	3.89707	4.26413	5.3452	5.32705	4.49036	4.82888		3.87698	3.88881	5.33612	4.65962	Rhizome	Root	0.676505		85.78	436	0	564	pep	AT2G35880.1	protein_coding		TPX2 (targeting protein for Xklp2) protein family
isotig13729	5	4.45875	4.88424	3.55275	4.26507	5.50895	5.97357	4.80021	5.29438		4.6715	4.21849	5.74126	5.0473	Rhizome	Root	0.693962		93.74	607	0	1172	pep	AT5G54960.1	protein_coding	PDC2	pyruvate decarboxylase-2	pyruvate decarboxylase-2
isotig13844	5	3.90832	4.01005	4.0948	4.26689	6.22691	6.00439	3.5448	3.58341		3.95919	4.05243	6.11565	3.56411	Rhizome	Shoot	2.06322		90.66	396	0	722	pep	AT4G18670.1	protein_coding		Leucine-rich repeat (LRR) family protein
isotig15353	5	3.90975	4.02557	4.56414	4.26765	5.00419	4.78639	4.2485	3.89303		3.96766	4.29486	4.89529	4.07077	Rhizome	Shoot	0.600436		94.19	482	0	860	pep	AT1G51710.1	protein_coding	ATUBP6,UBP6	ubiquitin-specific protease 6	Ubiquitin-specific protease 6 (UBP6). Deubiquinating enzyme. Interacts with calmodulin.
isotig24095	5	4.47018	4.51832	4.58001	4.27428	5.45291	5.06991	4.8528	4.17967		4.49425	4.54916	5.26141	4.51623	Rhizome	Shoot	0.712244		99.3	142	4e-82	246	pep	AT5G23290.1	protein_coding	PFD5	prefoldin 5
isotig03655	5	3.37135	3.76108	4.44549	4.27483	5.52865	5.34983	4.47377	3.72514		3.56621	4.10329	5.43924	4.09946	Rhizome	Shoot	1.33595		98.5	535	0	1038	pep	AT3G02530.1	protein_coding		TCP-1/cpn60 chaperonin family protein
isotig22605	5	5.09141	4.27686	5.41628	4.27498	5.47436	4.61552	5.49356	4.02658		4.68413	4.84657	5.04494	4.76007	Rhizome	Shoot	0.198371		89.02	164	2e-97	287	pep	AT3G06110.3	protein_coding	ATMKP2,DSPTP1B,MKP2	MAPK phosphatase 2	Encodes a nuclear-localized MAP kinase phosphatase. Plants with reduced levels of MKP2 transcripts are hypersensitive to ozone and ozone-mediated activation of MPK3 and MPK6 is prolonged in these plants.
isotig01406	5	3.39422	4.00881	4.1592	4.27543	5.04041	4.97158	4.96402	4.69179		3.70152	4.08401	5.006	4.8279	Rhizome	Root	0.178091		81.5	227	2e-148	286	pep	AT1G63980.2	protein_coding		D111/G-patch domain-containing protein
isotig19586	5	4.49955	4.82468	4.73197	4.27717	5.07942	4.96572	4.32762	3.40237		4.66211	4.77833	5.02257	3.865	Rhizome	Shoot	0.244241		86.55	290	8e-149	427	pep	AT5G66230.1	protein_coding		Chalcone-flavanone isomerase family protein
isotig00786	5	4.34356	4.32605	4.6347	4.27721	5.29146	4.30611	4.61042	3.33827		4.3348	4.48038	4.79878	3.97435	Rhizome	Shoot	0.318408		83.77	228	6e-122	358	pep	AT1G52370.3	protein_coding		Ribosomal protein L22p/L17e family protein
isotig03654	5	3.53812	3.84907	4.52175	4.27786	5.67073	5.46805	4.59811	3.86187		3.6936	4.18541	5.56939	4.22999	Rhizome	Root	1.3394		98.13	535	0	1035	pep	AT3G02530.1	protein_coding		TCP-1/cpn60 chaperonin family protein
isotig13936	5	4.44948	3.65987	4.6386	4.28075	5.16727	5.06801	4.93999	4.48508		4.05467	4.14923	5.11764	4.71253	Rhizome	Root	0.405106		86.12	353	4e-179	523	pep	AT5G09330.4	protein_coding	ANAC082,NAC082,VNI1	NAC domain containing protein 82
isotig20316	5	3.03943	3.8712	3.86306	4.28421	5.05304	5.01267	4.40762	3.39078		3.45531	3.86713	5.03285	3.8992	Rhizome	Root	1.13365		98.48	263	6e-178	498	pep	AT2G29570.1	protein_coding	ATPCNA2,PCNA2	proliferating cell nuclear antigen 2	Functionally interacts with POLH to repair DNA damaged by UVB damage.
isotig09930	5	4.56864	4.37189	5.02356	4.28433	4.79123	4.72168	4.73401	4.78915		4.47026	4.69773	4.75645	4.76158	Root	Rhizome	0.00512667		94.84	155	3e-94	282	pep	AT2G19830.1	protein_coding	SNF7.2,VPS32	SNF7 family protein
isotig09142	5	4.40318	4.00903	3.21814	4.28644	5.09266	5.10458	4.69894	4.52876		4.2061	3.61358	5.09862	4.61385	Rhizome	Root	0.48477		89.22	306	1e-177	501	pep	AT1G04770.1	protein_coding		Tetratricopeptide repeat (TPR)-like superfamily protein
isotig26504	5	4.27572	3.78648	5.1331	4.28714	5.90735	4.91539	5.07458	3.32523		4.0311	4.45979	5.41137	4.1999	Rhizome	Shoot	0.951577		34.17	120	8e-13	66.2	pep	AT2G19890.1	protein_coding
isotig09890	5	3.98323	3.85378	4.54466	4.29121	5.09138	4.78685	4.44169	3.98569		3.91851	4.19922	4.93911	4.21369	Rhizome	Root	0.725425		96.09	179	3e-114	332	pep	AT3G09800.1	protein_coding		SNARE-like superfamily protein
isotig21219	5	3.8675	4.15609	4.65754	4.29264	5.00926	4.70329	4.50748	3.79827		4.01179	4.40681	4.85627	4.15287	Rhizome	Shoot	0.449459		82.25	231	9e-104	307	pep	AT5G11750.1	protein_coding		Ribosomal protein L19 family protein
isotig14317	5	4.28209	4.354	4.2609	4.29287	4.99217	5.1066	4.28818	4.70614		4.31805	4.30745	5.04938	4.49716	Rhizome	Root	0.552221		98.3	529	0	1026	pep	AT4G10840.1	protein_coding		Tetratricopeptide repeat (TPR)-like superfamily protein
isotig01405	5	3.40258	4.03772	4.16319	4.29512	5.04919	4.99576	4.96718	4.7135		3.72015	4.10046	5.02248	4.84034	Rhizome	Root	0.182137		83.7	227	2e-151	296	pep	AT1G63980.2	protein_coding		D111/G-patch domain-containing protein
isotig13902	5	3.69425	3.67326	4.23558	4.29614	5.13613	4.90304	4.2684	3.88416		3.68376	3.95442	5.01958	4.07628	Rhizome	Root	0.943307		91.84	539	0	874	pep	AT1G54220.2	protein_coding		Dihydrolipoamide acetyltransferase, long form protein
isotig06393	5	3.64591	4.11675	4.33859	4.29681	5.25357	4.96088	4.74218	3.75974		3.88133	4.22767	5.10723	4.25096	Rhizome	Root	0.856266		65.51	287	8e-95	296	pep	AT2G40430.3	protein_coding
isotig22794	5	4.7035	4.40953	4.75745	4.29704	6.13626	5.97037	5.89164	5.51785		4.55651	4.58349	6.05332	5.70475	Rhizome	Root	0.348572		94.23	156	2e-101	297	pep	AT2G35120.1	protein_coding		Single hybrid motif superfamily protein
isotig20980	5	4.58541	4.61891	4.7169	4.29711	5.10918	5.18085	5.18971	4.38004		4.60216	4.66791	5.14501	4.78488	Rhizome	Root	0.360137		90.73	259	0	520	pep	AT2G39780.1	protein_coding	RNS2	ribonuclease 2	S-like ribonuclease
isotig16514	5	4.88417	4.58126	4.46928	4.29774	5.20756	4.66123	4.42641	3.70449		4.73272	4.52527	4.9344	4.06545	Rhizome	Leaf	0.201682		91.12	428	0	631	pep	AT3G59760.3	protein_coding	ATCS-C,OASC	O-acetylserine (thiol) lyase isoform C	Arabidopsis thaliana O-acetylserine (thiol) lyase (OAS-TL) isoform oasC
isotig10100	5	4.91404	5.01661	4.55452	4.29795	4.99981	4.79429	4.18302	3.67812		4.96532	4.78556	4.89705	3.93057	Leaf	Rhizome	0.0682715		90.41	73	2e-43	142	pep	AT1G14450.1	protein_coding		NADH dehydrogenase (ubiquinone)s
isotig21713	5	4.26342	4.36227	4.32488	4.29811	5.36301	5.28302	4.86608	4.46533		4.31284	4.34357	5.32302	4.6657	Rhizome	Root	0.657311		92.67	191	1e-129	372	pep	AT2G23310.1	protein_coding	ATRER1C1	Rer1 family protein	Encodes AtRER1C1, a Golgi membrane protein involved in returning the molecules that are exported from the endoplasmic reticulum (ER) to the Golgi apparatus back to the ER (a mechanism known as retrieval). There are two Arabidopsis homologues of AtRERC1: AtRER1A and AtRER1B.
contig07989	5	4.00167	3.93435	4.4968	4.30141	5.28748	5.4013	5.78079	4.76757		3.96801	4.21558	5.34439	5.27418	Rhizome	Root	0.0702079		92.71	96	7e-46	149	pep	AT5G27760.1	protein_coding		Hypoxia-responsive family protein
isotig20910	5	3.19825	3.60961	4.19461	4.30256	5.34478	5.10742	4.92852	3.77485		3.40393	3.90211	5.2261	4.35169	Rhizome	Root	0.874416		91.09	247	8e-147	417	pep	AT1G80750.1	protein_coding		Ribosomal protein L30/L7 family protein
isotig19260	5	4.15613	4.43876	4.15275	4.3079	5.02818	4.88521	4.60836	4.55658		4.29744	4.29575	4.9567	4.58247	Rhizome	Root	0.374227		86.69	323	0	519	pep	AT5G24400.1	protein_coding	EMB2024,PGL3	NagB/RpiA/CoA transferase-like superfamily protein	Encodes a protein with 6-phosphoglucunolactonase activity that localizes to the chloroplasts and the peroxisome. However, mutant phenotypes observed in pgl3 mutant plants can be complemented with a chloroplast-targeted version of the protein. PGL3 likely functions in the oxidative branch of the pentose phosphate pathway. pgl3 mutant phenotypes suggest that it is important in pathogen defense and …
isotig07081	5	3.67457	3.48387	4.66066	4.30827	5.28712	5.03018	3.58357	2.5586		3.57922	4.07227	5.15865	3.07109	Rhizome	Shoot	1.08638		97.77	1254	0	2241	pep	AT3G28860.1	protein_coding	ABCB19,ATABCB19,ATMDR1,ATMDR11,ATPGP19,MDR1,MDR11,PGP19	ATP binding cassette subfamily B19	Belongs to the family of ATP-binding cassette (ABC) transporters. Also known as AtMDR11 and PGP19. Possibly regulates auxin-dependent responses by influencing basipetal auxin transport in the root. Acts upstream of phyA in regulating hypocotyl elongation and gravitropic response. Exerts nonredundant, partially overlapping functions with the ABC transporter encoded by AtPGP1.
isotig04589	5	4.39461	4.53233	4.30142	4.30866	5.20352	4.74295	4.41746	3.84385		4.46347	4.41688	4.97324	4.13066	Rhizome	Leaf	0.509766		NA	NA	NA	NA
isotig12449	5	3.76649	4.22091	4.12796	4.31243	5.00594	4.91144	4.26504	4.00128		3.9937	4.17443	4.95869	4.13316	Rhizome	Shoot	0.784257		97.81	914	0	1528	pep	AT1G10290.1	protein_coding	ADL6,DRP2A	dynamin-like protein 6	involved in trafficking from the trans-Golgi Network to the central vacuole.
isotig24177	5	4.34954	4.26504	4.32142	4.31289	5.06446	4.79689	4.8202	4.27286		4.30729	4.29323	4.93067	4.54653	Rhizome	Root	0.384142		88.98	127	2e-64	200	pep	AT1G08780.1	protein_coding	AIP3,PFD4	ABI3-interacting protein 3
isotig20437	5	5.08404	4.6092	4.91844	4.3132	5.14188	4.45138	5.14406	3.89084		4.84662	4.76382	4.79663	4.51745	Leaf	Rhizome	0.0499883		90.97	144	5e-57	185	pep	AT1G16810.2	protein_coding
isotig19050	5	5.34905	4.76448	4.50296	4.31328	7.06821	7.17405	5.39759	4.32702		5.05677	4.63372	7.12113	4.8623	Rhizome	Leaf	2.06436		92.86	294	0	587	pep	AT2G06850.1	protein_coding	EXGT-A1,EXT,XTH4	xyloglucan endotransglucosylase/hydrolase 4	endoxyloglucan transferase (EXGT-A1) gene
isotig14867	5	4.89057	4.85673	4.08333	4.31829	5.37021	5.30437	4.5792	5.02474		4.87365	4.47003	5.33729	4.80197	Rhizome	Leaf	0.463644		89.29	504	0	851	pep	AT1G75680.1	protein_coding	AtGH9B7,GH9B7	glycosyl hydrolase 9B7
isotig25894	5	4.1077	4.24242	4.55727	4.31885	5.94296	5.46432	5.0314	3.67069		4.17506	4.39984	5.70364	4.35105	Rhizome	Shoot	1.3038		95.74	141	4e-93	272	pep	AT5G02960.1	protein_coding		Ribosomal protein S12/S23 family protein
isotig15512	5	1.9057	3.35945	4.31727	4.32165	5.05273	5.00826	5.03718	4.07934		2.63257	3.83836	5.0305	4.55826	Rhizome	Root	0.472235		93.61	407	0	692	pep	AT1G79530.1	protein_coding	GAPCP-1	glyceraldehyde-3-phosphate dehydrogenase of plastid 1	Encodes one of the chloroplast/plastid localized GAPDH isoforms (GAPCp1/At1g79530 and GAPCp2/At1g16300). gapcp double mutants display a drastic phenotype of arrested root development, dwarfism and sterility. GAPCps are important for the synthesis of serine in roots.
isotig03243	5	3.9792	4.26317	4.24209	4.32424	5.13063	4.93786	4.25852	4.09168		4.12118	4.25263	5.03424	4.1751	Rhizome	Shoot	0.781617		78.46	622	0	813	pep	AT4G11380.1	protein_coding		Adaptin family protein
isotig04672	5	3.85562	4.1209	4.37552	4.32889	5.10532	5.01909	3.85678	3.20934		3.98826	4.24821	5.06221	3.53306	Rhizome	Shoot	0.813995		93.26	341	0	565	pep	AT3G15020.1	protein_coding	mMDH2	Lactate/malate dehydrogenase family protein
isotig11397	5	4.04821	4.15489	4.27948	4.33044	5.32518	5.23349	4.59778	4.29503		4.10155	4.21718	5.27934	4.4464	Rhizome	Root	0.832935		96.49	114	1e-72	220	pep	AT5G49540.1	protein_coding		Rab5-interacting family protein
isotig18181	5	3.66723	3.91362	4.41766	4.33202	5.12173	4.93369	4.36844	3.76632		3.79042	4.16564	5.02771	4.06738	Rhizome	Shoot	0.862071		89.32	365	0	619	pep	AT3G20920.1	protein_coding		translocation protein-related
isotig14880	5	4.37649	4.64471	4.57678	4.33206	5.15403	5.04562	3.91422	3.90429		4.5106	4.61074	5.09982	3.90926	Rhizome	Shoot	0.489082		94.65	449	0	880	pep	AT3G61580.1	protein_coding	AtSLD1,SLD1	Fatty acid/sphingolipid desaturase
isotig09268	5	2.80158	3.1803	4.53676	4.33237	5.16804	4.92463	4.87361	3.62038		2.99094	3.85853	5.04633	4.24699	Rhizome	Root	0.799341		95.83	120	8e-70	225	pep	AT5G61030.1	protein_coding	GR-RBP3	glycine-rich RNA-binding protein 3	encodes a glycine-rich RNA binding protein. Gene expression is induced by cold.
isotig13482	5	4.11618	4.40463	4.21936	4.3341	5.05423	5.19257	4.53185	4.20871		4.2604	4.31199	5.1234	4.37028	Rhizome	Root	0.753113		95.09	672	0	1286	pep	AT1G29880.1	protein_coding		glycyl-tRNA synthetase / glycine--tRNA ligase
isotig20473	5	5.39206	4.724	4.41345	4.33481	4.95538	4.69297	5.05256	4.34414		5.05803	4.56872	4.82418	4.69835	Leaf	Rhizome	0.23385		84.47	264	1e-149	426	pep	AT1G07080.1	protein_coding		Thioredoxin superfamily protein
isotig05532	5	4.52177	4.62095	4.18455	4.33523	5.29334	4.98715	5.10718	4.56503		4.57136	4.40275	5.14025	4.83611	Rhizome	Root	0.304139		97.25	218	1e-132	387	pep	AT5G04740.1	protein_coding	ACR12	ACT domain-containing protein
isotig03260	5	4.41232	4.47754	4.54304	4.34113	5.76	5.528	4.93606	4.07448		4.44493	4.51029	5.644	4.50527	Rhizome	Shoot	1.13372		97.22	503	0	874	pep	AT3G17240.3	protein_coding	mtLPD2	lipoamide dehydrogenase 2	lipoamide dehydrogenase precursor
isotig04144	5	4.14376	4.2777	4.44441	4.34428	4.93353	4.90752	5.08984	4.68835		4.21073	4.36105	4.92052	4.8891	Rhizome	Root	0.0314282		94.05	252	5e-103	308	pep	AT4G25500.4	protein_coding	At-RS40,AT-SRP40,ATRSP35,ATRSP40,RS40,RSP35	arginine/serine-rich splicing factor 35	encodes an arginine/serine-rich splicing factor. transcript is alternatively spliced and is differentially expressed in different tissues (flowers, roots, stems, and leaves) examined.
isotig20777	5	3.64864	4.12677	4.15716	4.34684	4.88818	5.00615	4.53194	4.07639		3.8877	4.14197	4.94717	4.30417	Rhizome	Root	0.642999		97.28	184	7e-121	350	pep	AT5G49510.2	protein_coding	PFD3	prefoldin 3
isotig20877	5	4.58437	4.55593	4.28309	4.35335	5.35969	5.3254	4.80796	4.6901		4.57015	4.41951	5.34255	4.74903	Rhizome	Root	0.593513		94.51	182	3e-130	374	pep	AT2G39900.1	protein_coding	WLIM2a	GATA type zinc finger transcription factor family protein
isotig10607	5	3.84309	3.84479	4.54036	4.35404	4.99403	5.01799	4.41453	4.36287		3.84394	4.19258	5.00601	4.3887	Rhizome	Root	0.617309		99.07	214	2e-137	393	pep	AT5G45750.1	protein_coding	AtRABA1c,RABA1c	RAB GTPase homolog A1C
isotig02111	5	5.13959	5.53058	4.26086	4.35897	5.46707	5.74375	4.54634	4.83588		5.33509	4.89572	5.60541	4.69111	Rhizome	Leaf	0.270321		79.01	262	3e-39	163	cdna	AT1G69295.1	protein_coding	PDCB4	plasmodesmata callose-binding protein 4	Encodes a member of the X8-GPI family of proteins. It localizes to the plasmodesmata and is predicted to bind callose.
isotig23694	5	4.4777	4.61905	4.50995	4.35913	5.05604	4.83967	4.54091	3.97955		4.54837	4.5645	4.94786	4.26023	Rhizome	Shoot	0.383358		99.01	202	2e-141	399	pep	AT3G22630.1	protein_coding	PBD1,PRCGB	20S proteasome beta subunit D1	Encodes 20S proteasome beta subunit PBD1 (PBD1).
isotig13417	5	3.76186	3.94108	4.46521	4.36105	5.20814	4.97345	4.17646	3.74306		3.85147	4.20314	5.09079	3.95976	Rhizome	Shoot	0.887649		87.14	622	0	920	pep	AT5G56360.1	protein_coding	PSL4	calmodulin-binding protein	Encodes PSL4, beat-subunit of endoplasmic reticulum-resident glucosidase II, which is essential for stable accumulation and quality control of the elf18 receptor EFR but not the flg22 receptor FLS2.
isotig15693	5	4.24557	4.68098	4.73695	4.36259	6.25344	5.89293	5.27013	4.30515		4.46328	4.70897	6.07318	4.78764	Rhizome	Root	1.28555		88.68	380	0	620	pep	AT1G49600.1	protein_coding	ATRBP47A,RBP47A	RNA-binding protein 47A
isotig16937	5	4.31393	3.95657	4.62156	4.36451	5.44711	5.15322	5.08382	4.54835		4.13525	4.28907	5.30016	4.81609	Rhizome	Root	0.484075		97.06	374	0	727	pep	AT5G03290.1	protein_coding	IDH-V	isocitrate dehydrogenase V	Encodes a catalytic subunit of the mitochondrially-localized NAD+- dependent isocitrate dehydrogenase.
isotig23692	5	4.56119	4.72636	4.70595	4.36776	5.25607	5.01975	4.47383	4.0604		4.64377	4.71615	5.13791	4.26711	Rhizome	Shoot	0.421755		87.77	188	5e-69	214	pep	AT3G06040.3	protein_coding		Ribosomal protein L12/ ATP-dependent Clp protease adaptor protein ClpS family protein
isotig17850	5	4.16472	4.49987	4.33978	4.37091	5.28164	5.08861	4.60788	3.75336		4.33229	4.41982	5.18512	4.18062	Rhizome	Shoot	0.765298		94.43	341	0	585	pep	AT5G23250.1	protein_coding		Succinyl-CoA ligase, alpha subunit
isotig23172	5	3.58846	4.44995	4.04154	4.37666	4.9462	5.05944	4.60541	4.14131		4.0192	4.24574	5.00282	4.37336	Rhizome	Root	0.629463		91.71	205	2e-107	313	pep	AT3G01790.2	protein_coding		Ribosomal protein L13 family protein
isotig06261	5	4.02161	4.16741	4.53664	4.37687	5.26432	5.04134	4.55925	4.5974		4.09451	4.35203	5.15283	4.57832	Rhizome	Root	0.574504		96.32	353	0	577	pep	AT1G06890.3	protein_coding		nodulin MtN21 /EamA-like transporter family protein
isotig07485	5	3.99916	4.24182	4.31029	4.37795	4.64233	5.12722	3.85395	5.0322		4.12049	4.27606	4.88477	4.44308	Rhizome	Root	0.441696		98.41	378	0	718	pep	AT5G65470.1	protein_coding		O-fucosyltransferase family protein
isotig18434	5	3.75174	4.20337	4.43018	4.37987	5.69497	5.54589	4.86404	4.9007		3.97755	4.31678	5.62043	4.88237	Rhizome	Root	0.738056		99.08	217	2e-137	395	pep	AT3G46830.1	protein_coding	ATRAB-A2C,ATRAB11A,ATRABA2C,RAB-A2C,RABA2c	RAB GTPase homolog A2C
isotig20720	5	4.1934	3.936	5.05021	4.38212	4.589	4.31267	3.74386	3.31146		4.0647	4.4931	4.45083	3.52766	Shoot	Rhizome	0.0422705		94.82	251	2e-135	389	pep	AT2G46170.1	protein_coding		Reticulon family protein
isotig21108	5	4.3295	4.5951	4.541	4.38269	5.70439	5.33913	4.81253	4.02818		4.4623	4.56805	5.52176	4.42036	Rhizome	Shoot	0.953711		98.25	228	1e-160	451	pep	AT1G47640.1	protein_coding
isotig13615	5	4.55844	4.23222	3.79601	4.38694	5.08423	5.7253	3.79189	4.63492		4.39533	4.01411	5.40476	4.21341	Rhizome	Leaf	1.00944		87.36	609	0	989	pep	AT5G06700.1	protein_coding	TBR,TBR	Plant protein of unknown function (DUF828)	Encodes a member of the TBL (TRICHOME BIREFRINGENCE-LIKE) gene family containing a plant-specific DUF231 (domain of unknown function) domain. TBL gene family has 46 members, two of which (TBR/AT5G06700 and TBL3/AT5G01360) have been shown to be involved in the synthesis and deposition of secondary wall cellulose, presumably by influencing the esterification state of pectic polymers. A nomenclature…
isotig15875	5	4.13745	4.22656	4.59318	4.3892	5.21082	4.85676	4.51685	3.95531		4.18201	4.40987	5.03379	4.23608	Rhizome	Shoot	0.623917		98.19	443	0	796	pep	AT4G29040.1	protein_coding	RPT2a	regulatory particle AAA-ATPase 2A	26S proteasome AAA-ATPase subunit RPT2a (RPT2a) mRNA,
isotig13243	5	3.44345	3.96505	4.07209	4.39214	5.04612	5.00496	4.02362	3.95427		3.70425	4.01857	5.02554	3.98895	Rhizome	Shoot	1.00697		81.88	629	0	870	pep	AT1G14710.2	protein_coding		hydroxyproline-rich glycoprotein family protein
isotig20415	5	3.53766	3.99691	4.75489	4.39236	5.49467	5.17862	4.56195	3.32307		3.76729	4.3759	5.33664	3.94251	Rhizome	Shoot	0.960743		97.83	277	1e-173	487	pep	AT5G40770.1	protein_coding	ATPHB3,PHB3	prohibitin 3	prohibitin 3
isotig05879	5	4.00002	4.04223	4.48869	4.39405	5.03883	4.97344	4.57698	4.22788		4.02113	4.26546	5.00614	4.40243	Rhizome	Root	0.603708		98.45	258	0	518	pep	AT5G40580.2	protein_coding	PBB2	20S proteasome beta subunit PBB2	Encodes 20S proteasome beta subunit PBB2 (PBB2).
isotig20706	5	4.42837	4.25477	5.10362	4.39454	5.74639	5.31541	5.07165	4.77572		4.34157	4.67919	5.5309	4.92368	Rhizome	Root	0.607212		91.58	202	1e-135	387	pep	AT2G33470.2	protein_coding	ATGLTP1,GLTP1	glycolipid transfer protein 1
isotig17811	5	4.4827	4.76715	4.38616	4.39787	5.14567	4.93023	4.37554	4.20899		4.62492	4.57666	5.03795	4.29226	Rhizome	Leaf	0.413027		83.58	341	2e-156	450	pep	AT2G38550.1	protein_coding		Transmembrane proteins 14C
isotig08264	5	4.26305	4.49473	4.35146	4.39836	5.42722	5.18263	4.19562	4.05615		4.37889	4.4231	5.30492	4.12589	Rhizome	Shoot	0.881828		96.32	299	0	604	pep	AT3G09300.1	protein_coding	ORP3B	OSBP(oxysterol binding protein)-related protein 3B
isotig24321	5	5.47029	5.84911	4.16872	4.39844	6.25734	6.38353	5.45767	5.94067		5.6597	5.00892	6.32043	5.69917	Rhizome	Root	0.621262		NA	NA	NA	NA
isotig13061	5	3.53588	3.77462	4.49431	4.39899	5.09463	4.97679	4.15615	4.01685		3.65525	4.13447	5.03571	4.0865	Rhizome	Shoot	0.901243		94.9	549	0	966	pep	AT4G04910.1	protein_coding	NSF	AAA-type ATPase family protein	N-ethylmaleimide sensitive factor
isotig23598	5	5.10384	5.18956	4.51139	4.3998	4.94836	5.56879	4.17498	4.82688		5.1467	4.85047	5.25858	4.50093	Rhizome	Leaf	0.111874		92.31	130	8e-82	246	pep	AT1G16840.1	protein_coding
isotig13999	5	3.91381	4.18147	4.39481	4.40421	5.35203	5.27616	4.64573	4.60197		4.04764	4.28814	5.3141	4.62385	Rhizome	Root	0.690247		92.35	536	0	972	pep	AT3G06720.2	protein_coding	AIMP ALPHA,AT-IMP,ATKAP ALPHA,IMPA-1,IMPA1	importin alpha isoform 1	Encodes importin alpha involved in nuclear import.
isotig02110	5	5.21735	5.58667	4.32203	4.40484	5.5386	5.77284	4.63238	4.87226		5.40201	4.95435	5.65572	4.75232	Rhizome	Leaf	0.253708		78.99	276	2e-41	171	cdna	AT1G69295.1	protein_coding	PDCB4	plasmodesmata callose-binding protein 4	Encodes a member of the X8-GPI family of proteins. It localizes to the plasmodesmata and is predicted to bind callose.
isotig12479	5	4.00574	4.20173	4.44309	4.40519	5.16183	5.113	4.14879	3.98449		4.10373	4.32241	5.13742	4.06664	Rhizome	Shoot	0.815009		97.65	936	0	1700	pep	AT4G31480.2	protein_coding		Coatomer, beta subunit
isotig06260	5	4.06713	4.19811	4.52384	4.41006	5.27071	5.06587	4.54882	4.59492		4.13262	4.36097	5.16829	4.57187	Rhizome	Root	0.59642		96.36	357	0	587	pep	AT1G06890.2	protein_coding		nodulin MtN21 /EamA-like transporter family protein
isotig05880	5	4.05682	4.06229	4.53713	4.41067	5.09687	5.03014	4.58751	4.25459		4.05956	4.29971	5.0635	4.42105	Rhizome	Root	0.642454		98.45	258	0	518	pep	AT5G40580.2	protein_coding	PBB2	20S proteasome beta subunit PBB2	Encodes 20S proteasome beta subunit PBB2 (PBB2).
isotig06236	5	2.60945	3.13219	4.89187	4.41332	5.69231	5.06247	5.21384	3.72467		2.87082	4.01203	5.37739	4.46926	Rhizome	Root	0.908134		71.73	481	2e-168	491	pep	AT4G25340.1	protein_coding	ATFKBP53,FKBP53	FK506 BINDING PROTEIN 53	Encodes a member of the FKBP-type immunophilin family that functions as a histone chaparone. Binds to 18S rDNA and represses its expression.
isotig02113	5	5.19593	5.56924	4.37978	4.41369	5.56102	5.73712	4.61024	4.77345		5.38259	4.97451	5.64907	4.69184	Rhizome	Leaf	0.266483		79.35	276	4e-43	176	cdna	AT1G69295.1	protein_coding	PDCB4	plasmodesmata callose-binding protein 4	Encodes a member of the X8-GPI family of proteins. It localizes to the plasmodesmata and is predicted to bind callose.
isotig15560	5	4.27602	4.10871	4.58811	4.41378	5.08182	4.80459	4.93644	4.70697		4.19237	4.34841	4.9432	4.8217	Rhizome	Root	0.121501		89.43	265	0	491	pep	AT4G36195.3	protein_coding		Serine carboxypeptidase S28 family protein
isotig11289	5	4.29657	4.44044	4.44335	4.41464	5.01895	4.65616	4.953	4.27225		4.36851	4.4419	4.83755	4.61262	Rhizome	Root	0.224931		95.83	144	6e-82	244	pep	AT5G51940.1	protein_coding	NRPB6A,NRPD6A,NRPE6A	RNA polymerase Rpb6	One of two highly similar proteins that can serve as a non-catalytic subunit of nuclear DNA-dependent RNA polymerases II, IV and V; homologous to budding yeast RPB6 and the E. coli RNA polymerase omega subunit. Probably redundant with At2g04630.
isotig27352	5	3.40139	3.9737	4.44965	4.41502	5.90305	5.65692	5.29607	4.35703		3.68755	4.21167	5.77998	4.82655	Rhizome	Root	0.953435		93.83	81	1e-52	166	pep	AT2G29530.2	protein_coding	TIM10	Tim10/DDP family zinc finger protein	Encodes a small zinc finger-like protein that is a component of the mitochondrial protein import apparatus.
isotig03245	5	4.20275	4.45458	4.28856	4.41769	5.31398	5.14401	4.54585	4.28352		4.32867	4.37157	5.229	4.41468	Rhizome	Root	0.814315		93.14	583	0	971	pep	AT4G11380.2	protein_coding		Adaptin family protein
isotig07340	5	4.88397	4.92872	4.48366	4.4226	5.43876	5.29978	4.17711	4.49302		4.90634	4.70619	5.36927	4.33506	Rhizome	Leaf	0.462923		95.89	584	0	1186	pep	AT4G18030.1	protein_coding		S-adenosyl-L-methionine-dependent methyltransferases superfamily protein
isotig11612	5	4.42065	4.5148	4.55249	4.42618	5.81683	5.54613	5.19411	4.62609		4.46772	4.53365	5.68148	4.9101	Rhizome	Root	0.771383		96.88	96	4e-62	191	pep	AT5G07960.1	protein_coding
isotig06580	5	2.12364	3.10103	4.45878	4.42619	5.71748	5.4198	4.95771	3.51026		2.61234	3.77991	5.56864	4.23398	Rhizome	Root	1.33466		90.38	447	0	796	pep	AT3G05060.1	protein_coding		NOP56-like pre RNA processing ribonucleoprotein	SAR DNA-binding protein, putative, strong similarity to SAR DNA-binding protein-1 (Pisum sativum) GI:3132696; contains Pfam profile PF01798: Putative snoRNA binding domain; encodes NOP58-like protein
isotig13369	5	4.35749	4.50462	4.63592	4.42712	5.1367	4.91208	3.33651	3.04963		4.43106	4.57027	5.02439	3.19307	Rhizome	Shoot	0.454115		83.77	616	0	940	pep	AT2G01570.1	protein_coding	RGA,RGA1	GRAS family transcription factor family protein	Member of the VHIID/DELLA regulatory family. Contains homopolymeric serine and threonine residues, a putative nuclear localization signal, leucine heptad repeats, and an LXXLL motif. Putative transcriptional regulator repressing the gibberellin response and integration of phytohormone signalling. DELLAs repress cell proliferation and expansion that drives plant growth. The protein undergoes degra…
isotig24994	5	4.45713	4.70943	4.45532	4.42732	5.47839	5.53206	4.89577	4.42823		4.58328	4.58238	5.50523	4.662	Rhizome	Root	0.843225		78.79	165	3e-83	248	pep	AT5G49480.1	protein_coding	ATCP1,CP1	Ca2+-binding protein 1	AtCP1 encodes a novel Ca2+-binding protein, which shares sequence similarities with calmodulins. The expression of AtCP1 is induced by NaCl.
isotig14472	5	3.33209	3.84438	4.03279	4.42902	5.03059	4.91183	3.50385	2.54012		3.58824	3.93858	4.97121	3.02198	Rhizome	Shoot	1.03263		97.48	556	0	1088	pep	AT5G62530.1	protein_coding	ALDH12A1,ATP5CDH,P5CDH	aldehyde dehydrogenase 12A1	Encodes mitochondrial Delta-pyrroline-5- carboxylate dehydrogenase. Involved in the catabolism of proline to glutamate. Involved in protection from proline toxicity. Induced at pathogen infection sites. P5CDH and SRO5 (an overlapping gene in the sense orientation) generate 24-nt and 21-nt siRNAs, which together are components of a regulatory loop controlling reactive oxygen species (ROS) producti…
isotig13734	5	4.07554	4.11251	4.49885	4.42954	5.69076	5.57129	4.35376	3.9839		4.09403	4.30568	5.63103	4.16883	Rhizome	Shoot	1.32534		97.8	592	0	1071	pep	AT1G14670.1	protein_coding		Endomembrane protein 70 protein family
isotig15861	5	3.58723	3.76218	4.46359	4.42961	5.20532	5.14428	4.81234	4.1412		3.67471	4.11289	5.1748	4.47677	Rhizome	Root	0.698035		99.54	434	0	861	pep	AT1G12920.1	protein_coding	ERF1-2	eukaryotic release factor 1-2	Encodes a eukaryotic release factor one homolog.
isotig06055	5	4.96356	4.77286	4.45218	4.43115	5.38952	5.1842	4.43545	4.63704		4.86821	4.61252	5.28686	4.53624	Rhizome	Leaf	0.41865		94.62	595	0	1185	pep	AT1G29470.2	protein_coding		S-adenosyl-L-methionine-dependent methyltransferases superfamily protein
isotig05869	5	4.09403	4.2382	4.57673	4.43206	5.27589	4.94636	5.08439	4.02607		4.16611	4.40747	5.11112	4.55523	Rhizome	Root	0.555892		81.85	270	3e-86	266	pep	AT3G13570.1	protein_coding	At-SCL30A,SCL30A	SC35-like splicing factor 30A	encodes an SC35-like splicing factor of 30 kD that is localized to the nuclear specks.
isotig26288	5	4.69136	4.87848	4.54846	4.43507	5.16109	5.01604	4.56314	4.20963		4.78492	4.71347	5.08857	4.38639	Rhizome	Leaf	0.303646		95.69	116	5e-77	230	pep	AT3G52090.1	protein_coding	ATRPB13.6,NRPB11,NRPD11,NRPE11	DNA-directed RNA polymerase, RBP11-like	Non-catalytic subunit common to nuclear DNA-dependent RNA polymerases II, IV and V; homologous to budding yeast RPB11 and the E. oli RNA polymerase alpha subunit.
isotig19951	5	3.90884	3.84235	4.106	4.43517	4.73918	5.01815	4.75655	4.74391		3.8756	3.97417	4.87867	4.75023	Rhizome	Root	0.128437		88.04	209	7e-92	277	pep	AT5G02040.2	protein_coding	PRA1.A1	prenylated RAB acceptor 1.A1
isotig09852	5	4.73004	4.01842	5.11421	4.43565	5.36185	5.7543	4.10911	4.81267		4.37423	4.56632	5.55808	4.46089	Rhizome	Shoot	0.99176		79.74	232	1e-116	343	pep	AT5G45280.1	protein_coding		Pectinacetylesterase family protein
isotig23126	5	5.12046	4.70929	4.7538	4.43646	5.18002	5.00245	5.09531	4.46236		4.91487	4.73155	5.09124	4.77883	Rhizome	Leaf	0.176361		94.12	170	4e-89	265	pep	AT3G57090.1	protein_coding	BIGYIN,FIS1A	Tetratricopeptide repeat (TPR)-like superfamily protein	Encodes a protein with similarity to yeast FIS proteins. These membrane anchored proteins bind DRP proteins and function during organelle division. FIS1B is expressed ubiquitously and appears to be involved in peroxisome division.
isotig21303	5	1.3205	1.89101	5.00064	4.43888	3.36527	4.36387	3.36016	3.29998		1.60576	3.44583	3.86457	3.33007	Rhizome	Shoot	0.41874		83.18	214	5e-101	299	pep	AT4G25480.1	protein_coding	ATCBF3,CBF3,DREB1A	dehydration response element B1A	encodes a member of the DREB subfamily A-1 of ERF/AP2 transcription factor family (CBF3). The protein contains one AP2 domain. There are six members in this subfamily, including CBF1, CBF2, and CBF3. This gene is involved in response to low temperature and abscisic acid.
isotig17672	5	4.07162	4.36838	4.59594	4.44016	5.01737	5.05333	4.5561	4.20147		4.22	4.48216	5.03535	4.37879	Rhizome	Shoot	0.553188		95.11	348	0	586	pep	AT3G02420.1	protein_coding
isotig06056	5	4.9561	4.79754	4.44079	4.44053	5.37132	5.19922	4.43293	4.65074		4.87682	4.61917	5.28527	4.54183	Rhizome	Leaf	0.408449		94.62	595	0	1185	pep	AT1G29470.2	protein_coding		S-adenosyl-L-methionine-dependent methyltransferases superfamily protein
isotig21210	5	4.09603	4.38408	4.66569	4.44367	5.32645	5.26646	4.62315	4.13201		4.24006	4.52489	5.29646	4.37758	Rhizome	Shoot	0.771574		98.48	197	1e-125	361	pep	AT5G11900.1	protein_coding		Translation initiation factor SUI1 family protein
isotig05600	5	6.02336	5.09441	5.0303	4.44411	6.03143	4.90973	5.63566	4.29519		5.55889	5.06236	5.47058	4.96542	Leaf	Rhizome	0.0883078		78.98	176	8e-93	276	pep	AT5G19250.1	protein_coding		Glycoprotein membrane precursor GPI-anchored
isotig05533	5	4.62712	4.72472	4.29846	4.45177	5.40798	5.09229	5.18789	4.65179		4.67592	4.51159	5.25014	4.91984	Rhizome	Root	0.3303		94.91	275	2e-168	477	pep	AT5G04740.1	protein_coding	ACR12	ACT domain-containing protein
isotig07208	5	4.55738	4.6093	4.54054	4.45186	5.1596	5.23955	5.19017	4.47376		4.58334	4.57492	5.19958	4.83197	Rhizome	Root	0.367611		94.91	432	0	841	pep	AT1G50430.1	protein_coding	7RED,DWF5,LE,PA,ST7R	Ergosterol biosynthesis ERG4/ERG24 family	Mutants are defective in Brassinosteroid biosynthesis (delta7-sterol-C7 reduction step) and have a dwarf phenotype.
isotig26877	5	3.72599	3.81295	4.34932	4.45339	5.82905	5.29815	5.33614	4.4293		3.76947	4.08113	5.5636	4.88272	Rhizome	Root	0.68088		90.74	54	3e-29	105	pep	AT1G49410.1	protein_coding	TOM6	translocase of the outer mitochondrial membrane 6
isotig10502	5	4.66959	5.00416	4.1717	4.45368	5.35672	5.41878	5.08415	4.73874		4.83687	4.58793	5.38775	4.91145	Rhizome	Root	0.476305		89.47	114	1e-58	190	pep	AT2G40060.1	protein_coding	CLC2	Clathrin light chain protein
isotig25234	5	4.35568	3.67679	2.07017	4.45414	3.47989	3.60798	5.17953	0.202245		4.01624	2.87348	3.54393	2.69089	Leaf	Rhizome	0.472302		90.62	224	4e-157	440	pep	AT2G43590.1	protein_coding		Chitinase family protein
isotig13464	5	4.36827	4.50559	4.42249	4.455	5.12688	4.97853	4.58439	3.89208		4.43693	4.46404	5.0527	4.23823	Rhizome	Shoot	0.588667		91.84	613	0	1142	pep	AT4G26300.1	protein_coding	emb1027	Arginyl-tRNA synthetase, class Ic
isotig04145	5	4.24719	4.39637	4.54731	4.45505	5.08567	5.05983	5.20558	4.83282		4.32178	4.47184	5.07275	5.0192	Rhizome	Root	0.053547		94.05	252	3e-104	308	pep	AT4G25500.3	protein_coding	At-RS40,AT-SRP40,ATRSP35,ATRSP40,RS40,RSP35	arginine/serine-rich splicing factor 35	encodes an arginine/serine-rich splicing factor. transcript is alternatively spliced and is differentially expressed in different tissues (flowers, roots, stems, and leaves) examined.
isotig17895	5	3.83795	4.24231	4.77356	4.4555	5.94252	5.58256	5.07054	3.892		4.04013	4.50793	5.76254	4.48127	Rhizome	Shoot	1.25461		89.64	309	0	550	pep	AT3G20000.1	protein_coding	TOM40	translocase of the outer mitochondrial membrane 40	Encodes a component of the TOM receptor complex responsible for the recognition and translocation of cytosolically synthesized mitochondrial preproteins. With TOM22, functions as the transit peptide receptor at the surface of the mitochondrial outer membrane and facilitates the movement of preproteins into the translocation pore.
isotig04842	5	4.3558	4.54523	4.57456	4.45851	5.65537	5.2959	4.89319	3.97239		4.45051	4.55989	5.47564	4.43279	Rhizome	Shoot	0.915741		73.19	138	2e-93	202	pep	AT5G35620.1	protein_coding	EIF(ISO)4E,EIF4E2,eIFiso4E,LSP,LSP1	Eukaryotic initiation factor 4E protein	Cap-binding protein, binds to the 5' cap structure of nuclear-encoded mRNAs. Mutant is resistant to potyvirus infection.
isotig15645	5	4.85221	5.0112	4.73397	4.45975	5.354	5.11944	5.11608	4.74262		4.93171	4.87259	5.23672	4.92935	Rhizome	Leaf	0.305014		94.18	395	0	752	pep	AT4G38520.2	protein_coding		Protein phosphatase 2C family protein
isotig04146	5	4.28846	4.42304	4.56047	4.46169	5.15202	5.12641	5.28537	4.89601		4.35575	4.49176	5.13922	5.09069	Rhizome	Root	0.0485274		94.05	252	4e-103	308	pep	AT4G25500.4	protein_coding	At-RS40,AT-SRP40,ATRSP35,ATRSP40,RS40,RSP35	arginine/serine-rich splicing factor 35	encodes an arginine/serine-rich splicing factor. transcript is alternatively spliced and is differentially expressed in different tissues (flowers, roots, stems, and leaves) examined.
isotig16028	5	4.14553	4.50324	4.92114	4.46224	5.90888	5.56307	5.46762	4.33815		4.32438	4.71219	5.73598	4.90288	Rhizome	Root	0.833094		95.6	432	0	790	pep	AT4G35630.1	protein_coding	PSAT	phosphoserine aminotransferase	Encodes a phosphoserine aminotransferase which is involved in serine biosynthesis in the chloroplast which operates via the phosphorylated pathway.
isotig05393	5	4.94412	5.08085	4.56408	4.46357	5.94131	5.6742	4.91853	4.21754		5.01248	4.82246	5.80776	4.56803	Rhizome	Leaf	0.795274		96.49	171	5e-111	327	pep	AT5G04430.1	protein_coding	BTR1,BTR1L,BTR1S	binding to TOMV RNA 1L (long form)	Gene model AT5G04430.1 produces active protein. (BTS1S). Binds to ToMV genomic RNA and prevents viral multiplication.
isotig04593	5	4.0541	4.33961	4.61469	4.46585	5.02227	4.78123	4.91138	4.34577		4.19686	4.47715	4.90175	4.62857	Rhizome	Root	0.273177		75.08	297	4e-102	311	pep	AT3G53500.2	protein_coding	At-RS2Z,RS2Z32,RSZ32	RNA-binding (RRM/RBD/RNP motifs) family protein with retrovirus zinc finger-like domain
isotig06396	5	3.70731	4.19522	4.3549	4.46638	5.75488	5.44711	4.70747	4.07555		3.95127	4.27506	5.60099	4.39151	Rhizome	Root	1.20948		96.68	271	0	547	pep	AT5G20080.1	protein_coding		FAD/NAD(P)-binding oxidoreductase
isotig06237	5	2.6525	3.1709	4.93685	4.46645	5.74221	5.11618	5.28893	3.7852		2.9117	4.05387	5.42919	4.53706	Rhizome	Root	0.892131		71.73	481	1e-168	491	pep	AT4G25340.1	protein_coding	ATFKBP53,FKBP53	FK506 BINDING PROTEIN 53	Encodes a member of the FKBP-type immunophilin family that functions as a histone chaparone. Binds to 18S rDNA and represses its expression.
isotig07339	5	4.93771	4.99185	4.50989	4.46669	5.48278	5.34039	4.26698	4.53765		4.96478	4.75087	5.41159	4.40231	Rhizome	Leaf	0.446808		95.89	584	0	1186	pep	AT4G18030.1	protein_coding		S-adenosyl-L-methionine-dependent methyltransferases superfamily protein
isotig05304	5	4.48465	4.55766	4.96308	4.46716	5.1346	4.83904	4.41107	3.9746		4.52116	4.76037	4.98682	4.19284	Rhizome	Shoot	0.226454		94.5	218	2e-140	417	pep	AT4G01100.1	protein_coding	ADNT1	adenine nucleotide transporter 1
isotig14656	5	4.25958	4.22619	4.50304	4.47066	5.8093	5.89564	4.51266	5.18718		4.24288	4.36461	5.85247	4.84992	Rhizome	Root	1.00254		97.56	246	3e-140	419	pep	AT4G39840.1	protein_coding
isotig16180	5	4.669	4.86886	4.52425	4.47517	5.13775	4.91677	4.63928	4.09155		4.76893	4.69656	5.02726	4.36541	Rhizome	Leaf	0.258335		93.95	430	0	817	pep	AT3G27740.1	protein_coding	CARA,VEN6	carbamoyl phosphate synthetase A	carbamoyl phosphate synthetase small subunit mRNA (carA),
isotig26440	5	3.61751	4.39027	4.22606	4.47541	5.15319	5.33491	4.9575	4.45793		4.00389	4.30816	5.24405	4.70771	Rhizome	Root	0.536333		87.91	91	2e-52	166	pep	AT2G43810.2	protein_coding		Small nuclear ribonucleoprotein family protein
isotig19056	5	3.84989	3.6503	4.31308	4.47605	5.73506	4.54279	3.14779	3.16015		3.75009	3.98169	5.13892	3.15397	Rhizome	Shoot	1.15723		91.54	319	0	548	pep	AT2G38750.1	protein_coding	ANNAT4	annexin 4	Annexins are a family of calcium dependent membrane binding proteins though to be involved in Golgi mediated secretion. This is one of four annexins identified in Arabidopsis.
isotig13608	5	4.2042	4.36721	4.83269	4.47918	5.32105	5.09712	4.15938	3.65356		4.28571	4.59995	5.20908	3.90647	Rhizome	Shoot	0.60913		99.19	614	0	1139	pep	AT1G14830.1	protein_coding	ADL1C,ADL5,DL1C,DRP1C	DYNAMIN-like 1C	Encodes a dynamin-like protein that is involved in mitochondrial morphogenesis and pollen development. Protein is localized as speckles in the cytoplasm, partially co-localizes with mitochondrial markers, cell plate of dividing cells, and the tip of root hairs, root cap cells, and expanding part of trichoblasts.
isotig13139	5	4.1971	4.35745	4.7326	4.47978	5.46899	5.02905	4.65021	3.98395		4.27727	4.54502	5.24902	4.31708	Rhizome	Shoot	0.704		96.61	738	0	1343	pep	AT1G34130.1	protein_coding	STT3B	staurosporin and temperature sensitive 3-like b	Encodes homolog of yeast STT3, a subunit of oligosaccharyltransferase.
isotig13787	5	4.05382	5.09503	4.54416	4.4817	6.60176	6.24647	5.26048	3.93602		4.57442	4.81959	6.42412	4.59825	Rhizome	Shoot	1.60452		96.21	580	0	1036	pep	AT4G34200.1	protein_coding	EDA9	D-3-phosphoglycerate dehydrogenase
isotig20608	5	4.71043	4.6712	4.58756	4.4847	5.18645	5.03951	4.74334	4.23025		4.69081	4.62938	5.11298	4.4868	Rhizome	Leaf	0.422166		95.55	247	1e-161	456	pep	AT4G12590.1	protein_coding		Protein of unknown function DUF106, transmembrane
isotig24332	5	3.57631	4.25054	4.91869	4.48535	6.17811	5.78985	5.95084	4.1811		3.91343	4.58462	5.98398	5.06597	Rhizome	Root	0.918009		90	100	2e-58	187	pep	AT3G03920.1	protein_coding		H/ACA ribonucleoprotein complex, subunit Gar1/Naf1 protein
isotig06519	5	5.48437	5.28391	4.55723	4.48824	5.84441	5.56142	4.43317	3.98942		5.38414	4.92057	5.70292	4.21129	Rhizome	Leaf	0.318778		92.23	309	0	593	pep	AT2G21250.1	protein_coding		NAD(P)-linked oxidoreductase superfamily protein
isotig27350	5	3.09456	3.38151	5.67149	4.49158	4.60739	4.40182	4.17746	2.72379		3.23804	4.5265	4.50461	3.45063	Shoot	Rhizome	0.0218951		92.62	149	6e-96	278	pep	AT5G43640.1	protein_coding		Ribosomal protein S19 family protein
isotig23820	5	4.14915	4.69164	4.74044	4.4942	5.00924	4.83758	4.71438	3.80686		4.42039	4.71604	4.92341	4.26062	Rhizome	Shoot	0.207372		91.22	148	2e-82	247	pep	AT3G13882.1	protein_coding		Ribosomal protein L34
isotig13292	5	4.27717	4.32863	4.20628	4.49519	5.67531	5.42704	4.38444	4.29303		4.3029	4.26746	5.55118	4.33874	Rhizome	Root	1.21244		95.06	607	0	1077	pep	AT4G00570.1	protein_coding	NAD-ME2	NAD-dependent malic enzyme 2	Encodes an NAD-dependent malic enzyme (NAD-ME) that does not act on oxaloacetate, indicating that it belongs to EC 1.1.1.39. It is a member of the beta family of NAD-MEs in plants. It appears to function as a homodimer or as a heterodimer with the alpha-type NAD-ME2 (At2g13560). NAD-ME2 transcript and protein levels are higher during the night than during the day.
isotig09178	5	5.26603	5.1278	3.68308	4.49634	6.09824	6.19942	4.78616	5.39212		5.19692	4.40544	6.14883	5.08914	Rhizome	Leaf	0.951914		91.67	72	1e-42	144	pep	AT1G76160.1	protein_coding	sks5	SKU5 similar 5
isotig15162	5	3.9181	4.09548	4.24274	4.50262	5.09537	5.10103	4.28881	4.08357		4.00679	4.16911	5.0982	4.18619	Rhizome	Root	0.912008		91.15	497	0	842	pep	AT3G53110.1	protein_coding	LOS4	P-loop containing nucleoside triphosphate hydrolases superfamily protein	Encodes a putative DEAD-Box RNA Helicase and has RNA-dependent ATPase activity. Mutant is Sensitive to chilling stress and heat stress. Germination of the mutant is inhibited by ABA. LOS4 may be involved in temperature sensing. Is enriched in the nuclear envelope and also located in the cytoplasm. LOS4 is involved in export of poly A RNA.
isotig08369	5	3.86628	4.11117	4.22167	4.50273	5.04651	5.10542	4.64348	4.46722		3.98873	4.16642	5.07596	4.55535	Rhizome	Root	0.520615		91.99	387	0	616	pep	AT2G23070.1	protein_coding		Protein kinase superfamily protein
isotig23646	5	4.63089	4.57959	5.02455	4.5039	5.69241	5.43249	5.00651	4.61352		4.60524	4.80207	5.56245	4.81002	Rhizome	Root	0.752436		87.65	170	2e-101	296	pep	AT1G05720.1	protein_coding		selenoprotein family protein
isotig00787	5	4.58207	4.53666	4.93687	4.5066	5.59833	4.50731	4.86547	3.55028		4.55936	4.73677	5.05282	4.20787	Rhizome	Shoot	0.316055		84.39	269	6e-152	432	pep	AT1G52370.3	protein_coding		Ribosomal protein L22p/L17e family protein
isotig10670	5	5.76101	4.74132	5.29058	4.50769	7.09385	5.00983	6.41195	4.8765		5.25116	5.01595	6.05184	5.64423	Rhizome	Root	0.407618		NA	NA	NA	NA
isotig22074	5	4.28616	4.55303	4.84514	4.51071	5.9472	5.71581	5.32374	4.42957		4.41959	4.69908	5.83151	4.87665	Rhizome	Root	0.954853		78.12	160	6e-68	213	pep	AT3G15640.1	protein_coding		Rubredoxin-like superfamily protein
isotig19392	5	3.25756	4.05128	4.64224	4.51257	5.36136	5.17592	5.20387	4.23104		3.65442	4.34676	5.26864	4.71745	Rhizome	Root	0.551188		91.25	320	0	572	pep	AT1G52930.1	protein_coding		Ribosomal RNA processing Brix domain protein
isotig27168	5	4.24055	4.53039	4.75325	4.51556	5.37046	5.02927	4.80161	3.89083		4.38547	4.64182	5.19987	4.34622	Rhizome	Shoot	0.558045		93.91	115	6e-72	216	pep	AT2G35520.1	protein_coding	DAD2	Defender against death (DAD family) protein
isotig22447	5	3.28195	3.26901	4.80341	4.516	5.67453	5.11349	4.99795	3.59001		3.27548	4.03621	5.39401	4.29398	Rhizome	Root	1.10003		97.87	141	1e-86	260	pep	AT3G56070.2	protein_coding	ROC2	rotamase cyclophilin 2	rotamase cyclophilin 2 (ROC2) exhibiting peptidyl-prolyl cis-trans isomerase activity involved in signal transduction.
isotig16981	5	3.7944	4.18643	4.50325	4.51642	5.14899	5.02328	4.58302	4.12198		3.99041	4.34484	5.08613	4.3525	Rhizome	Root	0.73363		84.88	344	0	538	pep	AT5G54900.1	protein_coding	ATRBP45A,RBP45A	RNA-binding protein 45A
isotig13350	5	3.90291	3.94718	4.36494	4.52015	5.59606	5.52727	5.07855	5.25322		3.92505	4.15606	5.56166	5.16588	Rhizome	Root	0.395781		95.85	603	0	1232	pep	AT1G31850.2	protein_coding		S-adenosyl-L-methionine-dependent methyltransferases superfamily protein
isotig02552	5	5.3252	5.62791	3.91964	4.52365	6.09972	5.43626	4.93723	4.39817		5.47655	4.77377	5.76799	4.6677	Rhizome	Leaf	0.291433		90.46	241	5e-157	453	pep	AT4G28940.1	protein_coding		Phosphorylase superfamily protein
isotig04841	5	4.34678	4.602	4.59513	4.5255	5.66937	5.35696	4.91709	4.01899		4.47439	4.59856	5.51317	4.46804	Rhizome	Shoot	0.914601		76.52	230	7e-119	345	pep	AT5G35620.1	protein_coding	EIF(ISO)4E,EIF4E2,eIFiso4E,LSP,LSP1	Eukaryotic initiation factor 4E protein	Cap-binding protein, binds to the 5' cap structure of nuclear-encoded mRNAs. Mutant is resistant to potyvirus infection.
isotig26967	5	4.48179	4.60448	4.81836	4.52755	5.17231	4.81095	4.74889	3.77033		4.54314	4.71142	4.99163	4.25961	Rhizome	Shoot	0.280207		95.73	117	1e-78	233	pep	AT3G59650.1	protein_coding		mitochondrial ribosomal protein L51/S25/CI-B8 family protein
isotig14018	5	5.76988	5.4381	4.61643	4.52868	6.21333	5.89872	4.47156	5.02107		5.60399	5.02726	6.05603	4.74632	Rhizome	Leaf	0.452038		90.07	604	0	956	pep	AT3G49220.1	protein_coding		Plant invertase/pectin methylesterase inhibitor superfamily
isotig21023	5	4.57049	4.60255	5.14863	4.53014	5.33203	5.19813	5.03297	4.51992		4.58652	4.87559	5.26508	4.77644	Rhizome	Shoot	0.389488		90.65	214	2e-116	339	pep	AT5G52240.1	protein_coding	AtMAPR5,ATMP1,MSBP1	membrane steroid binding protein 1	Encodes a protein with similarity to progesterone-binding proteins in animals. Has been shown to bind steroids in vitro. Expressed in aerial portions of the plant excluding mature flowers and siliques. Antisense experiments suggest a role in inhibition of hypocotyl cell elongation. Expression is suppressed light grown seedlings transferred to the dark.
isotig05391	5	4.97949	5.06715	4.79174	4.53443	5.96004	5.66363	4.74107	4.17656		5.02332	4.92945	5.81183	4.45882	Rhizome	Leaf	0.788514		95.21	334	0	612	pep	AT5G04430.2	protein_coding	BTR1,BTR1L,BTR1S	binding to TOMV RNA 1L (long form)	Gene model AT5G04430.1 produces active protein. (BTS1S). Binds to ToMV genomic RNA and prevents viral multiplication.
isotig19994	5	4.35595	4.60218	4.73922	4.5378	5.04954	4.85554	4.52031	3.69343		4.47907	4.6707	4.95254	4.10687	Rhizome	Shoot	0.281834		96.88	256	7e-170	478	pep	AT3G48680.1	protein_coding	AtCAL2,GAMMA CAL2	gamma carbonic anhydrase-like 2	Encodes a mitochondrial gamma carbonic anhydrase-like protein. Component of the NADH dehydrogenase complex.
isotig15095	5	4.19083	4.27236	4.5755	4.54005	5.86535	5.62206	5.0182	4.71643		4.2316	4.42393	5.74371	4.86731	Rhizome	Root	0.876396		96.41	473	0	838	pep	AT2G44350.1	protein_coding	ATCS,CSY4	Citrate synthase family protein	encodes a mitochrondrion targeted citrate synthase, the first enzyme of the tricarboxylic acid cycle, catalyzing the condensation of acetyl-CoA and oxaloacetate, finally yielding citrate and CoA.
isotig27750	5	3.69034	4.24191	4.44479	4.54047	5.63411	5.4949	5.56371	4.13237		3.96612	4.34335	5.56451	4.84804	Rhizome	Root	0.716465		80.33	183	2e-29	128	cdna	AT4G27090.1	protein_coding		Ribosomal protein L14
isotig05392	5	4.98694	5.07088	4.78963	4.5425	5.98704	5.67493	4.76243	4.15228		5.02891	4.93026	5.83099	4.45735	Rhizome	Leaf	0.802076		95.21	313	0	569	pep	AT5G04430.1	protein_coding	BTR1,BTR1L,BTR1S	binding to TOMV RNA 1L (long form)	Gene model AT5G04430.1 produces active protein. (BTS1S). Binds to ToMV genomic RNA and prevents viral multiplication.
isotig12429	5	3.98593	4.30369	4.42484	4.54575	5.37785	5.30821	4.59486	4.43773		4.14481	4.36426	5.34303	4.5163	Rhizome	Root	0.826733		98.13	1016	0	2038	pep	AT3G55410.1	protein_coding		2-oxoglutarate dehydrogenase, E1 component
isotig19573	5	4.03729	4.20415	4.71739	4.54589	6.09306	5.54667	4.75817	5.05304		4.12072	4.46077	5.81986	4.9056	Rhizome	Root	0.914262		NA	NA	NA	NA
isotig27682	5	5.18624	4.74915	4.97768	4.54638	6.30463	5.90207	5.43984	4.47411		4.96769	4.86342	6.10335	4.95698	Rhizome	Leaf	1.13566		98.18	55	2e-35	120	pep	AT5G59613.2	protein_coding
isotig27735	5	4.99528	5.8205	3.89116	4.54704	5.33856	5.45734	5.06588	4.45708		5.40789	4.85583	5.39795	4.76148	Leaf	Rhizome	0.00993751		94.12	85	2e-42	141	pep	AT3G61440.3	protein_coding	ARATH;BSAS3;1,ATCYSC1,CYSC1	cysteine synthase C1	Encodes a cysteine synthase isomer CysC1. The isomer is however less effective in cysteine biosynthesis. It is involved in beta-cyanoalanine biosynthesis, an intermediate of cyanide detoxification pathway.
isotig07048	5	3.91061	3.90823	4.84623	4.54768	5.17223	5.32858	4.63092	4.55391		3.90942	4.37723	5.25041	4.59242	Rhizome	Root	0.657991		98.26	288	6e-166	473	pep	AT3G15530.2	protein_coding		S-adenosyl-L-methionine-dependent methyltransferases superfamily protein
isotig14456	5	3.89309	4.24224	4.65938	4.54772	5.13918	4.85489	4.50018	3.56689		4.06766	4.45081	4.99704	4.03353	Rhizome	Shoot	0.546225		92.55	510	0	868	pep	AT1G52980.1	protein_coding	AtNug2,Nug2	GTP-binding family protein
isotig21574	5	4.32546	4.39775	4.66453	4.54804	5.15451	4.96183	4.67796	4.46864		4.36161	4.53114	5.05817	4.5733	Rhizome	Root	0.484864		97.24	181	2e-124	357	pep	AT1G09150.1	protein_coding		pseudouridine synthase and archaeosine transglycosylase (PUA) domain-containing protein
isotig21468	5	4.01663	4.394	4.05138	4.54841	5.00902	5.18705	4.50218	4.21456		4.20532	4.22269	5.09803	4.35837	Rhizome	Root	0.739663		97.31	186	2e-112	327	pep	AT1G09330.1	protein_coding
isotig18562	5	3.48416	3.5418	5.12505	4.54955	5.37556	5.11916	5.50608	5.15592		3.51298	4.33343	5.24736	5.331	Root	Rhizome	0.0836391		90.19	377	0	665	pep	AT3G51160.1	protein_coding	GMD2,MUR1,MUR_1	NAD(P)-binding Rossmann-fold superfamily protein	Catalyzes the first step in the de novo synthesis of GDP-L-fucose.
isotig17684	5	4.41255	4.5237	4.59136	4.55117	5.41528	5.2662	4.13456	4.04468		4.46812	4.55753	5.34074	4.08962	Rhizome	Shoot	0.783211		91.94	335	0	589	pep	AT3G04120.1	protein_coding	GAPC,GAPC-1,GAPC1	glyceraldehyde-3-phosphate dehydrogenase C subunit 1	encodes cytosolic GADPH (C subunit) involved in the glycolytic pathway but also interacts with H2O2 potentially placing it in a signalling cascade induced by ROS.
isotig19745	5	4.59437	4.73711	4.71651	4.55324	5.21961	5.16536	4.83067	4.22178		4.66574	4.72681	5.19248	4.52622	Rhizome	Shoot	0.465675		95.2	250	8e-160	452	pep	AT3G22110.1	protein_coding	PAC1	20S proteasome alpha subunit C1	Encodes the alpha-3 subunit of 20s proteasome.
isotig15243	5	4.18961	4.44416	4.80274	4.55349	5.41722	5.07746	4.74182	3.80529		4.31688	4.62345	5.24734	4.27355	Rhizome	Shoot	0.62389		87.32	481	0	701	pep	AT4G24330.1	protein_coding		Protein of unknown function (DUF1682)
isotig27526	5	4.48735	4.82068	4.89464	4.55463	5.81578	5.74661	5.4758	4.67043		4.65401	4.85766	5.78119	5.07312	Rhizome	Root	0.708078		96.94	98	2e-59	183	pep	AT5G43970.1	protein_coding	ATTOM22-V,TOM22-V,TOM9-2	translocase of outer membrane 22-V	Subunit of the TOM complex, a translocase in the outer mitochondrial membrane that selectively allows proteins with a mitochondrial targeting sequence to enter the mitochondrion.
isotig10325	5	4.22663	4.416	4.07845	4.557	5.04319	4.80334	4.04883	4.07296		4.32131	4.24722	4.92326	4.06089	Rhizome	Leaf	0.60195		99	100	4e-70	220	pep	AT5G59300.1	protein_coding	ATUBC7,UBC7	ubiquitin carrier protein 7	ubiquitin conjugating enzyme E2
isotig10472	5	4.62962	4.90811	4.49515	4.55785	5.99937	5.93569	5.35433	4.67401		4.76886	4.70163	5.96753	5.01417	Rhizome	Root	0.953363		84.36	243	4e-142	403	pep	AT1G01050.1	protein_coding	AtPPa1,PPa1	pyrophosphorylase 1	Encodes a soluble protein with inorganic pyrophosphatase activity that is highly specific for Mg-inorganic pyrophosphate.
isotig05468	5	4.43987	4.42963	4.66584	4.55898	5.10417	4.9997	4.75492	4.5942		4.43475	4.54774	5.05193	4.67456	Rhizome	Root	0.377373		99	201	5e-135	386	pep	AT1G43890.3	protein_coding	ATRAB-C1,ATRAB18,ATRABC1,RAB18,RAB18-1,RABC1	RAB GTPASE HOMOLOG B18	ras-related small GTPase
isotig20778	5	4.92756	5.08456	4.66137	4.55911	6.16909	5.77522	4.98264	4.25392		5.00606	4.87296	5.97216	4.61828	Rhizome	Leaf	0.966097		99.44	180	6e-119	344	pep	AT1G50490.1	protein_coding	UBC20	ubiquitin-conjugating enzyme 20	Encodes one of two ubiquitin-conjugating enzymes belonging to the E2-C gene family (the other being UBC19). Transcript is always found in diving cells, but also in other non-dividing cells.
isotig04844	5	4.44783	4.6194	4.70779	4.56009	5.76686	5.38975	4.97491	4.04387		4.53361	4.66359	5.5783	4.50939	Rhizome	Shoot	0.91471		86.32	117	5e-96	211	pep	AT5G35620.1	protein_coding	EIF(ISO)4E,EIF4E2,eIFiso4E,LSP,LSP1	Eukaryotic initiation factor 4E protein	Cap-binding protein, binds to the 5' cap structure of nuclear-encoded mRNAs. Mutant is resistant to potyvirus infection.
isotig15406	5	4.73477	4.54002	4.6696	4.56042	5.25406	5.07238	4.75462	4.29082		4.63739	4.60481	5.16322	4.52272	Rhizome	Leaf	0.525828		93.41	182	3e-113	341	pep	AT1G47420.1	protein_coding	SDH5	succinate dehydrogenase 5
isotig16092	5	4.06112	4.4776	4.52441	4.56184	5.00852	4.94101	4.57522	4.0699		4.26936	4.501	4.97477	4.32256	Rhizome	Shoot	0.473764		94.24	486	0	900	pep	AT4G15900.1	protein_coding	PRL1	pleiotropic regulatory locus 1	Mutations confer hypersensitivity to glucose and sucrose and augments sensitivity to cytokinin, ethylene, ABA and auxin. Encodes a nuclear WD40 protein that is imported into the nucleus. Essential for plant innate immunity. Interacts with MOS4 and AtCDC5. It is also predicted to have two DWD motifs. It can bind to DDB1a in Y2H assays, and DDB1b in co-IP assays, and may be involved in the formatio…
isotig13654	5	5.09088	5.09256	4.53098	4.56389	5.16579	5.00293	4.33589	4.07592		5.09172	4.81177	5.08436	4.2059	Leaf	Rhizome	0.00735971		91.82	428	0	711	pep	AT3G48560.1	protein_coding	AHAS,ALS,CSR1,IMR1,TZP5	chlorsulfuron/imidazolinone resistant 1	Catalyzes the formation of acetolactate from pyruvate, the first step in valine and isoleucine biosynthesis. Requires FAD, thiamine pyrophosphate and Mg. Inhibited by the sulphonylurea herbicide, chlorsulphuron, and the imidazolinone herbicide, imazapyr. The obtained crystal structure of acetohydroxyacid synthase AHAS, EC 2.2.1.6)in complex with herbicides of the sulphonylurea and imidazolinone f…
isotig27610	5	4.17401	4.44783	4.77499	4.56465	5.22086	5.19598	5.14305	4.31789		4.31092	4.61141	5.20842	4.73047	Rhizome	Root	0.477953		100	50	5e-28	101	pep	AT5G03850.1	protein_coding		Nucleic acid-binding, OB-fold-like protein
isotig12497	5	4.15854	4.27978	4.67438	4.56656	5.3545	5.10985	4.32327	4.32212		4.21916	4.47708	5.23218	4.32269	Rhizome	Shoot	0.755099		95.1	919	0	1705	pep	AT3G15980.3	protein_coding		Coatomer, beta' subunit
isotig09318	5	4.64969	4.61234	4.69492	4.56659	5.53646	5.44127	5.09033	4.61216		4.63101	4.65363	5.48887	4.85124	Rhizome	Root	0.637622		91.15	226	2e-110	324	pep	AT5G58640.1	protein_coding		Selenoprotein, Rdx type
isotig02556	5	5.28364	5.55879	3.8111	4.56869	5.94883	5.41299	5.32845	4.5958		5.42122	4.68494	5.68091	4.96213	Rhizome	Leaf	0.259695		87.39	111	1e-61	198	pep	AT4G28940.1	protein_coding		Phosphorylase superfamily protein
isotig04147	5	4.39629	4.53236	4.66023	4.5703	5.28024	5.26513	5.43034	5.0333		4.46432	4.59629	5.27268	5.23182	Rhizome	Root	0.040865		94.05	252	3e-104	308	pep	AT4G25500.3	protein_coding	At-RS40,AT-SRP40,ATRSP35,ATRSP40,RS40,RSP35	arginine/serine-rich splicing factor 35	encodes an arginine/serine-rich splicing factor. transcript is alternatively spliced and is differentially expressed in different tissues (flowers, roots, stems, and leaves) examined.
isotig20365	5	2.44742	3.41102	4.95186	4.57104	5.45785	5.00265	4.65854	2.9176		2.92922	4.18144	5.23025	3.78807	Rhizome	Shoot	1.04881		73.41	267	4e-110	325	pep	AT5G02050.1	protein_coding		Mitochondrial glycoprotein family protein
isotig19289	5	4.95857	5.02968	4.65656	4.57575	6.60698	6.08279	5.21638	5.30264		4.99413	4.84312	6.34488	5.25951	Rhizome	Root	1.08537		96	300	0	583	pep	AT1G63000.1	protein_coding	NRS/ER,UER1	nucleotide-rhamnose synthase/epimerase-reductase
isotig20748	5	4.27565	4.71906	4.58598	4.57604	5.04941	4.9366	4.79808	4.41254		4.49735	4.65252	4.993	4.60531	Rhizome	Shoot	0.340486		92.76	221	2e-147	418	pep	AT5G18110.1	protein_coding	NCBP	novel cap-binding protein
isotig14936	5	4.6442	4.48844	4.61376	4.57743	5.77264	5.53288	5.33581	4.99856		4.56632	4.5511	5.65276	5.16718	Rhizome	Root	0.485577		89.88	425	0	726	pep	AT4G31340.1	protein_coding		myosin heavy chain-related
isotig01976	5	4.7113	4.77684	4.40747	4.57841	5.34811	5.16634	5.02259	4.75736		4.74407	4.59216	5.25723	4.88998	Rhizome	Root	0.367251		92.57	296	0	547	pep	AT4G08390.2	protein_coding	SAPX	stromal ascorbate peroxidase	Encodes a chloroplastic stromal ascorbate peroxidase sAPX. Ascorbate peroxidases are enzymes that scavenge hydrogen peroxide in plant cells. Eight types of APX have been described for Arabidopsis: three cytosolic (APX1, APX2, APX6), two chloroplastic types (stromal sAPX, thylakoid tAPX), and three microsomal (APX3, APX4, APX5) isoforms.
isotig17809	5	4.13236	4.43191	4.51913	4.58009	5.37446	5.35591	4.81882	4.15942		4.28214	4.47552	5.36518	4.48912	Rhizome	Root	0.876065		98.74	238	1e-165	471	pep	AT5G42790.1	protein_coding	ARS5,ATPSM30,PAF1	proteasome alpha subunit F1	encodes a protein with extensive homology to the largest subunit of the multicatalytic proteinase complex (proteasome). Negatively regulates thiol biosynthesis and arsenic tolerance.
isotig12473	5	5.0009	5.28621	4.16811	4.58013	5.96085	5.81792	4.83154	4.43344		5.14355	4.72716	5.88939	4.63249	Rhizome	Leaf	0.745834		91.89	1024	0	1928	pep	AT5G13980.2	protein_coding		Glycosyl hydrolase family 38 protein
isotig09672	5	3.62623	3.76635	3.59919	4.58307	6.23637	5.03672	3.45529	3.6164		3.69629	3.68277	5.63654	3.53584	Rhizome	Leaf	1.94026		79.25	265	9e-151	433	pep	AT3G20370.1	protein_coding		TRAF-like family protein
isotig07207	5	4.61779	4.70698	4.69458	4.58452	5.22684	5.33868	5.22548	4.55121		4.66239	4.70078	5.28276	4.88834	Rhizome	Root	0.394415		94.91	432	0	841	pep	AT1G50430.1	protein_coding	7RED,DWF5,LE,PA,ST7R	Ergosterol biosynthesis ERG4/ERG24 family	Mutants are defective in Brassinosteroid biosynthesis (delta7-sterol-C7 reduction step) and have a dwarf phenotype.
isotig04594	5	4.1635	4.44541	4.75624	4.58614	5.14618	4.91969	5.01609	4.4523		4.30446	4.60082	5.03294	4.73419	Rhizome	Root	0.298744		86.43	258	4e-110	331	pep	AT3G53500.2	protein_coding	At-RS2Z,RS2Z32,RSZ32	RNA-binding (RRM/RBD/RNP motifs) family protein with retrovirus zinc finger-like domain
isotig05129	5	3.68247	3.95616	4.70128	4.58639	5.54331	5.17701	4.74023	4.69337		3.81932	4.32872	5.36016	4.7168	Rhizome	Root	0.64336		96.61	443	0	841	pep	AT3G52990.1	protein_coding		Pyruvate kinase family protein
isotig15232	5	5.64173	5.31864	3.42715	4.58799	5.14462	4.85219	5.40715	4.40644		5.48019	4.37289	4.99841	4.90679	Leaf	Rhizome	0.48178		92.61	433	0	778	pep	AT1G62180.1	protein_coding	APR2,APSR,ATAPR2,PRH,PRH43	5'adenylylphosphosulfate reductase 2	encodes a adenosine 5'-phosphosulfate reductase, involved in sulfate assimilation. Is a major effect locus for natural variation of shoot sulfate content in Arabidopsis.
isotig10250	5	4.70498	5.1263	4.75922	4.58851	4.91951	4.8491	4.6969	4.33213		4.91564	4.94276	4.8843	4.51452	Shoot	Leaf	0.027124		88.94	208	4e-113	329	pep	AT5G55940.1	protein_coding	emb2731	Uncharacterised protein family (UPF0172)
isotig18654	5	4.55078	4.30949	5.16304	4.58982	5.61618	5.21002	4.34049	3.57759		4.43013	4.73626	5.4131	3.95904	Rhizome	Shoot	0.676838		93.37	332	0	694	pep	AT2G42570.1	protein_coding	TBL39	TRICHOME BIREFRINGENCE-LIKE 39	Encodes a member of the TBL (TRICHOME BIREFRINGENCE-LIKE) gene family containing a plant-specific DUF231 (domain of unknown function) domain. TBL gene family has 46 members, two of which (TBR/AT5G06700 and TBL3/AT5G01360) have been shown to be involved in the synthesis and deposition of secondary wall cellulose, presumably by influencing the esterification state of pectic polymers. A nomenclature…
isotig15589	5	4.29013	4.41001	4.61607	4.59241	5.30062	5.06459	4.43892	3.86415		4.35007	4.51304	5.18261	4.15154	Rhizome	Shoot	0.669566		89.41	321	1e-46	167	pep	AT2G25670.2	protein_coding
isotig17716	5	3.43046	3.3791	4.8254	4.59291	5.01424	4.86451	4.71041	5.06935		3.40478	4.10225	4.93937	4.88988	Rhizome	Root	0.0494957		89.16	286	0	514	pep	AT1G35780.1	protein_coding
isotig07359	5	5.34014	5.01361	4.50616	4.59342	5.4783	5.36794	5.09245	5.212		5.17687	4.75988	5.42312	5.15222	Rhizome	Leaf	0.246248		89.01	537	0	847	pep	AT4G14900.1	protein_coding		FRIGIDA-like protein
isotig16130	5	4.00228	4.39944	4.87766	4.59711	5.56519	5.31099	4.97511	3.9684		4.20086	4.63855	5.43809	4.47176	Rhizome	Shoot	0.79954		92.7	452	0	855	pep	AT5G27470.1	protein_coding		seryl-tRNA synthetase / serine--tRNA ligase
isotig10669	5	5.76277	4.7745	5.41542	4.59761	7.11708	5.07293	6.36617	4.91814		5.26863	5.09496	6.09501	5.64215	Rhizome	Root	0.452854		NA	NA	NA	NA
isotig09671	5	3.64008	3.79828	3.7433	4.59894	6.28567	5.05933	3.46754	3.6488		3.71918	3.77079	5.6725	3.55817	Rhizome	Shoot	1.90171		78.23	372	0	597	pep	AT3G20370.1	protein_coding		TRAF-like family protein
isotig17504	5	4.67993	4.65867	4.6	4.6008	5.39237	5.32748	4.77442	4.53302		4.6693	4.62933	5.35993	4.65372	Rhizome	Leaf	0.690629		90.65	321	0	533	pep	AT3G13410.1	protein_coding
isotig12657	5	3.86976	4.19412	4.67699	4.60131	5.3716	5.1647	4.23522	3.93282		4.03194	4.43556	5.26815	4.08402	Rhizome	Shoot	0.832592		91.02	880	0	1539	pep	AT4G34450.1	protein_coding		coatomer gamma-2 subunit, putative / gamma-2 coat protein, putative / gamma-2 COP, putative
isotig01775	5	4.56613	4.62099	4.50771	4.606	5.58837	5.58399	4.65677	4.19823		4.59356	4.56435	5.58618	4.4275	Rhizome	Leaf	0.992621		97.08	137	7e-101	241	pep	AT1G30630.1	protein_coding		Coatomer epsilon subunit
isotig08370	5	3.98621	4.24486	4.3444	4.60707	5.14821	5.21273	4.76751	4.55663		4.11553	4.29463	5.18047	4.66207	Rhizome	Root	0.518399		94.08	422	0	702	pep	AT2G23070.1	protein_coding		Protein kinase superfamily protein
isotig15268	5	4.765	4.72231	4.91397	4.61174	5.25424	5.10238	4.83319	4.46782		4.74366	4.81814	5.17831	4.65051	Rhizome	Shoot	0.360175		98.39	435	0	811	pep	AT2G27600.1	protein_coding	ATSKD1,SKD1,VPS4	AAA-type ATPase family protein	Encodes a SKD1 (Suppressor of K+ Transport Growth Defect1) homolog. Localized to the cytoplasm and to multivesicular endosomes. Involved in multivesicular endosome function.
isotig14768	5	4.85621	4.75134	4.74176	4.61261	5.09274	5.05916	4.63391	4.45116		4.80377	4.74655	5.07595	4.54253	Rhizome	Leaf	0.272177		88.77	463	0	729	pep	AT5G03040.3	protein_coding	iqd2	IQ-domain 2
isotig26400	5	4.70591	4.81528	4.69388	4.61292	5.40554	5.1738	5.24836	4.59094		4.7606	4.75458	5.28967	4.91965	Rhizome	Root	0.370023		100	98	9e-64	196	pep	AT4G02840.1	protein_coding		Small nuclear ribonucleoprotein family protein
isotig12410	5	3.67267	4.04436	4.7182	4.61292	5.46788	5.23051	4.57458	3.66366		3.85852	4.38128	5.3492	4.11912	Rhizome	Shoot	0.967913		89.59	961	0	1271	pep	AT4G11420.1	protein_coding	ATEIF3A-1,ATTIF3A1,EIF3A,EIF3A-1,TIF3A1	eukaryotic translation initiation factor 3A	Encodes a subunit of eukaryotic initiation factor 3 (eIF3), a multisubunit complex that is required for binding of mRNA to 40 S ribosomal subunits, stabilization of ternary complex binding to 40 S subunits, and dissociation of 40 and 60 S subunits.
isotig01975	5	4.69631	4.7955	4.40766	4.61356	5.33315	5.17258	5.03167	4.86628		4.74591	4.60158	5.25287	4.94898	Rhizome	Root	0.303889		92.57	296	0	547	pep	AT4G08390.2	protein_coding	SAPX	stromal ascorbate peroxidase	Encodes a chloroplastic stromal ascorbate peroxidase sAPX. Ascorbate peroxidases are enzymes that scavenge hydrogen peroxide in plant cells. Eight types of APX have been described for Arabidopsis: three cytosolic (APX1, APX2, APX6), two chloroplastic types (stromal sAPX, thylakoid tAPX), and three microsomal (APX3, APX4, APX5) isoforms.
isotig14152	5	3.77562	3.76124	4.88316	4.614	5.10475	4.79629	4.50381	3.94378		3.76843	4.3222	4.95052	4.22379	Rhizome	Shoot	0.62832		98	551	0	1122	pep	AT1G35580.2	protein_coding	A/N-InvG,CINV1	cytosolic invertase 1	Encodes a protein with cytosolic (alkaline/neutral) invertase activity. The protein was shown to interact with PIP5K9.
isotig08155	5	4.31846	4.52921	4.75566	4.61451	5.07069	5.16856	4.59224	4.29812		4.42383	4.64243	5.11962	4.44518	Rhizome	Shoot	0.477191		90.11	374	0	714	pep	AT4G24220.2	protein_coding	5[beta]-StR,AWI31,VEP1	NAD(P)-binding Rossmann-fold superfamily protein	encodes a novel protein containing mammalian death domain involved in programmed cell death. Gene is expressed in vascular system and mutants carrying dominant mutation in the gene have defective vascular patterning. Gene expression is induced specifically by wounding.
isotig08263	5	4.68493	4.80444	4.66501	4.61572	5.80987	5.54791	4.83938	4.54562		4.74468	4.73473	5.67889	4.6925	Rhizome	Leaf	0.934205		97.45	432	0	884	pep	AT3G09300.1	protein_coding	ORP3B	OSBP(oxysterol binding protein)-related protein 3B
isotig19131	5	4.41996	4.56541	4.87515	4.61669	5.53923	5.41363	4.85679	4.10992		4.49268	4.72028	5.47643	4.48335	Rhizome	Shoot	0.756151		95.61	296	0	610	pep	AT2G30050.1	protein_coding		transducin family protein / WD-40 repeat family protein
isotig27484	5	3.88435	4.44797	4.53409	4.61733	5.83528	5.66502	5.15517	4.39016		4.16616	4.49103	5.75015	4.77267	Rhizome	Root	0.977484		87.23	47	5e-25	94.4	pep	AT5G41685.1	protein_coding		Mitochondrial outer membrane translocase complex, subunit Tom7
isotig04595	5	4.15955	4.44567	4.77688	4.62028	5.20327	4.99837	5.10097	4.46164		4.30261	4.61128	5.10082	4.7813	Rhizome	Root	0.319516		78.66	328	1e-130	382	pep	AT3G53500.2	protein_coding	At-RS2Z,RS2Z32,RSZ32	RNA-binding (RRM/RBD/RNP motifs) family protein with retrovirus zinc finger-like domain
isotig17806	5	4.39597	4.34309	4.71719	4.62129	5.99116	6.03514	4.95991	5.32912		4.36953	4.53014	6.01315	5.14451	Rhizome	Root	0.868639		98.83	343	0	692	pep	AT5G59290.2	protein_coding	ATUXS3,UXS3	UDP-glucuronic acid decarboxylase 3	Encodes an isoform of UDP-glucuronic acid decarboxylase, which is predicted to be cytosolic by PSORT. This enzyme produces UDP-xylose, which is a substrate for many cell wall carbohydrates including hemicellulose and pectin. UDP-xylose is also known to feedback regulate several cell wall biosynthetic enzymes.
isotig04843	5	4.43609	4.6798	4.73025	4.62159	5.77708	5.44535	5.00124	4.08845		4.55794	4.70502	5.61121	4.54485	Rhizome	Shoot	0.906193		84.21	209	2e-122	353	pep	AT5G35620.1	protein_coding	EIF(ISO)4E,EIF4E2,eIFiso4E,LSP,LSP1	Eukaryotic initiation factor 4E protein	Cap-binding protein, binds to the 5' cap structure of nuclear-encoded mRNAs. Mutant is resistant to potyvirus infection.
isotig21812	5	2.61512	3.38329	5.25716	4.62167	5.34384	4.9808	5.14639	3.32523		2.99921	4.32022	5.16232	4.23581	Rhizome	Shoot	0.842098		89.53	258	5e-157	444	pep	AT3G04770.2	protein_coding	RPSAb	40s ribosomal protein SA B
isotig13138	5	4.11731	4.35955	4.65769	4.62274	5.11751	4.9116	4.30109	4.13032		4.23843	4.50862	5.01456	4.21571	Rhizome	Shoot	0.505936		91.47	598	0	942	pep	AT1G10950.1	protein_coding	AtTMN1,TMN1	transmembrane nine 1	Encodes an Arabidopsis Transmembrane nine (TMN) protein. Transmembrane nine (TM9) proteins are localized in the secretory pathway of eukaryotic cells and are involved in cell adhesion and phagocytosis.
isotig13171	5	3.79197	4.4999	4.70916	4.62351	5.90397	5.6739	4.92978	4.00637		4.14594	4.60453	5.78894	4.46808	Rhizome	Shoot	1.1844		90.98	610	0	1005	pep	AT1G49760.2	protein_coding	PAB8,PABP8	poly(A) binding protein 8	polyadenylate-binding protein, putative / PABP, putative, similar to poly(A)-binding protein GB:AAF66825 GI:7673359 from (Nicotiana tabacum). Highly and ubiquitously expressed. Member of the class II PABP family.
isotig09940	5	4.41313	4.49396	4.96383	4.62881	5.69606	5.28724	5.10347	5.14782		4.45354	4.72889	5.49165	5.12564	Rhizome	Root	0.366002		80.47	215	1e-95	286	pep	AT5G36290.2	protein_coding		Uncharacterized protein family (UPF0016)
isotig11153	5	4.23376	4.19212	4.57478	4.63066	5.01277	4.57678	3.36998	3.66145		4.21294	4.38345	4.79478	3.51572	Rhizome	Shoot	0.411323		91.22	148	1e-98	289	pep	AT2G06925.1	protein_coding	ATSPLA2-ALPHA,PLA2-ALPHA	Phospholipase A2 family protein	Encodes a secretory phospholipase A2 enzyme, which specifically hydrolyzes the sn-2 position of phospholipids. The enzyme has a preference towards linoleoyl acyl chain over palmitoyl acyl chain. It also has a slight preference for phosphatidylcholine over phosphatidylethanolamine.
isotig14924	5	3.58453	3.50166	4.42131	4.63321	6.27286	6.11903	4.71128	4.83862		3.5431	3.96148	6.19594	4.77495	Rhizome	Root	1.421		85.03	314	1e-166	481	pep	AT5G65310.1	protein_coding	ATHB-5,ATHB5,HB5	homeobox protein 5	Encodes a class I HDZip (homeodomain-leucine zipper) protein that is a positive regulator of ABA-responsiveness, mediating the inhibitory effect of ABA on growth during seedling establishment.
isotig23351	5	4.40083	4.36138	4.89095	4.63514	5.48271	5.39867	4.3893	4.14732		4.38111	4.62616	5.44069	4.26831	Rhizome	Shoot	0.814528		96.69	181	2e-118	340	pep	AT3G20060.1	protein_coding	UBC19	ubiquitin-conjugating enzyme19	Encodes one of two ubiquitin-conjugating enzymes belonging to the E2-C gene family (the other being UBC19). Transcript is always found in dividing cells, but also in other non-dividing cells. Protein is localized to the cytoplasm as well as to the nucleus.
isotig01978	5	4.76582	4.85179	4.47391	4.63571	5.40411	5.22144	5.08095	4.84855		4.80881	4.66285	5.31278	4.96475	Rhizome	Root	0.34803		92.57	296	0	547	pep	AT4G08390.2	protein_coding	SAPX	stromal ascorbate peroxidase	Encodes a chloroplastic stromal ascorbate peroxidase sAPX. Ascorbate peroxidases are enzymes that scavenge hydrogen peroxide in plant cells. Eight types of APX have been described for Arabidopsis: three cytosolic (APX1, APX2, APX6), two chloroplastic types (stromal sAPX, thylakoid tAPX), and three microsomal (APX3, APX4, APX5) isoforms.
isotig05606	5	4.37114	4.77432	3.79215	4.63658	5.73708	4.67653	4.67456	4.48266		4.57273	4.28324	5.2068	4.57861	Rhizome	Root	0.628193		NA	NA	NA	NA
isotig15078	5	6.23761	5.77245	4.76028	4.63708	6.24529	5.66268	4.54886	4.57117		6.00503	5.26637	5.95399	4.56001	Leaf	Rhizome	0.0510399		96.75	431	0	780	pep	AT1G04680.1	protein_coding		Pectin lyase-like superfamily protein
isotig15076	5	3.43343	4.00127	4.81669	4.63782	5.18796	4.99994	4.56336	4.09862		3.71735	4.40898	5.09395	4.33099	Rhizome	Shoot	0.684965		88.62	545	0	846	pep	AT1G31970.1	protein_coding	STRS1	DEA(D/H)-box RNA helicase family protein
isotig13725	5	3.1335	3.90197	4.90016	4.64004	5.81614	5.4272	5.17244	4.47615		3.51773	4.40106	5.62167	4.8243	Rhizome	Root	0.797368		79.39	495	0	754	pep	AT5G61020.1	protein_coding	ECT3	evolutionarily conserved C-terminal region 3
isotig12737	5	4.65243	4.54421	4.86436	4.6405	5.40752	5.29258	4.08321	4.27288		4.59832	4.70429	5.35005	4.17804	Rhizome	Shoot	0.645764		94.88	821	0	1466	pep	AT2G21410.1	protein_coding	VHA-A2	vacuolar proton ATPase A2	Vacuolar proton ATPase subunit VHA-a isoform 2. Localized in the tonoplast. Required for efficient nutrient storage but not for sodium accumulation.
isotig21429	5	5.69258	5.40546	4.98868	4.64068	5.51108	5.31625	5.05855	4.04235		5.54902	5.19707	5.41366	4.55045	Leaf	Rhizome	0.135356		91.79	134	1e-100	201	pep	AT2G44050.1	protein_coding	COS1,COS1	6,7-dimethyl-8-ribityllumazine synthase / DMRL synthase / lumazine synthase / riboflavin synthase	6,7-dimethyl-8-ribityllumazine synthase / DMRL synthase / lumazine synthase / riboflavin synthase [Arabidopsis thaliana]. Acts in the jasmonic acid signaling pathway.
isotig05305	5	4.65626	4.71495	5.12141	4.64291	5.28713	5.01618	4.57495	4.11582		4.68561	4.91818	5.15165	4.34538	Rhizome	Shoot	0.233469		92.96	355	0	654	pep	AT4G01100.1	protein_coding	ADNT1	adenine nucleotide transporter 1
isotig13058	5	4.02197	4.32916	4.95709	4.64328	5.74222	5.44493	4.70081	3.91575		4.17556	4.64312	5.59357	4.30828	Rhizome	Shoot	0.950448		94.66	712	0	1357	pep	AT5G27640.1	protein_coding	ATEIF3B-1,ATTIF3B1,EIF3B,EIF3B-1,TIF3B1	translation initiation factor 3B1	encodes a member of eukaryotic translation initiation factor 3B family.
isotig13536	5	2.58348	3.09948	5.20163	4.64332	6.18422	5.74901	5.2875	4.01223		2.84148	4.15056	5.96661	4.64987	Rhizome	Root	1.31674		92.67	682	0	1177	pep	AT4G37910.1	protein_coding	mtHsc70-1	mitochondrial heat shock protein 70-1
isotig13919	5	4.67506	4.64036	4.78572	4.64341	6.24614	6.07882	4.6261	3.81809		4.65771	4.71304	6.16248	4.22209	Rhizome	Shoot	1.44944		94.4	571	0	1086	pep	AT4G12420.2	protein_coding	SKU5	Cupredoxin superfamily protein	Encodes a protein of unknown function involved in directed root tip growth. It is a member of 19-member gene family and is distantly related structurally to the multiple-copper oxidases ascorbate oxidase and laccase, though it lacks the copper-binding domains. The protein is glycosylated and GPI-anchored. It is localized to the plasma membrane and the cell wall. The gene is expressed most strongl…
isotig27187	5	4.06125	4.70441	4.85779	4.64629	6.1181	5.73956	5.21078	4.11255		4.38283	4.7811	5.92883	4.66167	Rhizome	Shoot	1.14773		98.44	128	6e-87	254	pep	AT3G52590.1	protein_coding	EMB2167,ERD16,HAP4,UBQ1	ubiquitin extension protein 1	Ubiquitin extension protein
isotig13918	5	5.14475	5.26176	4.14249	4.64902	6.07048	5.88283	4.74629	4.64074		5.20325	4.70213	5.97665	4.69351	Rhizome	Leaf	0.773401		97.31	632	0	1211	pep	AT1G50480.1	protein_coding	THFS	10-formyltetrahydrofolate synthetase	10-formyltetrahydrofolate synthetase (THFS) mRNA, complete
isotig14430	5	4.21183	4.42726	4.77251	4.65515	5.49014	5.32067	5.0538	4.17454		4.31954	4.59988	5.4054	4.61417	Rhizome	Root	0.791236		89.17	508	0	900	pep	AT4G31180.2	protein_coding		Class II aminoacyl-tRNA and biotin synthetases superfamily protein
isotig19206	5	4.54584	4.62734	5.08921	4.65574	5.49581	5.33398	4.83968	4.08772		4.58659	4.85828	5.41489	4.4637	Rhizome	Shoot	0.556618		96.04	303	0	574	pep	AT3G04830.1	protein_coding		Protein prenylyltransferase superfamily protein
isotig12484	5	4.36565	4.76425	4.5641	4.6559	5.57752	5.40002	4.54522	3.9383		4.56495	4.66417	5.48877	4.24176	Rhizome	Shoot	0.824594		96.9	967	0	1826	pep	AT1G53310.3	protein_coding	ATPEPC1,ATPPC1,PEPC1,PPC1	phosphoenolpyruvate carboxylase 1	Encodes one of four Arabidopsis phosphoenolpyruvate carboxylase proteins.
isotig01776	5	4.58896	4.67198	4.54717	4.6565	5.63625	5.62316	4.71047	4.26844		4.63047	4.60958	5.62971	4.48946	Rhizome	Leaf	0.999239		97.08	137	7e-101	241	pep	AT1G30630.1	protein_coding		Coatomer epsilon subunit
isotig27755	5	2.72299	4.05368	3.97616	4.6573	4.7731	5.11338	4.16375	4.10752		3.38834	4.01492	4.94324	4.13564	Rhizome	Root	0.807607		78.05	41	3e-15	66.6	pep	AT4G34870.1	protein_coding	ATCYP1,ROC5	rotamase cyclophilin 5	belongs to cyclophilin family
isotig04213	5	5.17594	5.21771	4.40808	4.66595	5.15781	5.32413	4.52652	4.42369		5.19683	4.8129	5.24097	4.4751	Rhizome	Leaf	0.0441433		93.94	198	0	380	pep	AT1G41830.1	protein_coding	SKS6,SKS6	SKU5-similar 6
isotig14288	5	4.50646	4.76146	4.37557	4.66781	5.52552	5.61243	4.85057	4.5845		4.63396	4.56851	5.56898	4.71753	Rhizome	Root	0.851441		94.19	499	0	940	pep	AT3G24170.3	protein_coding	ATGR1,GR1	glutathione-disulfide reductase	Encodes a cytosolic glutathione reductase.
isotig16217	5	3.89323	4.30041	4.53836	4.67161	5.41696	5.25306	4.82213	4.5244		4.09682	4.41939	5.33501	4.67326	Rhizome	Root	0.661748		98.82	424	0	808	pep	AT4G01320.1	protein_coding	ATSTE24,STE24	Peptidase family M48 family protein	CAAX protease with broad substrate specificity. Localized exclusively to the endoplasmic reticulum.
isotig01977	5	4.75033	4.87114	4.47327	4.67191	5.38765	5.22719	5.08853	4.94864		4.81073	4.6722	5.30742	5.01858	Rhizome	Root	0.288837		92.57	296	0	547	pep	AT4G08390.2	protein_coding	SAPX	stromal ascorbate peroxidase	Encodes a chloroplastic stromal ascorbate peroxidase sAPX. Ascorbate peroxidases are enzymes that scavenge hydrogen peroxide in plant cells. Eight types of APX have been described for Arabidopsis: three cytosolic (APX1, APX2, APX6), two chloroplastic types (stromal sAPX, thylakoid tAPX), and three microsomal (APX3, APX4, APX5) isoforms.
isotig20691	5	3.7067	4.65957	4.61876	4.67228	5.01124	4.93066	3.89816	3.23265		4.18313	4.63916	4.97095	3.5654	Rhizome	Shoot	0.331787		97.49	319	0	610	pep	AT3G27060.1	protein_coding	ATTSO2,TSO2	Ferritin/ribonucleotide reductase-like family protein	Encodes one of the 3 ribonucleotide reductase (RNR) small subunit genes. TSO2 transcription occurs predominantly at the S-phase of the cell cycle and its expression pattern is consistent with its role in dNDP biosynthesis during DNA replication in actively dividing cells. Critical for cell cycle progression, DNA damage repair and plant development.
isotig23272	5	3.91965	4.84754	5.04813	4.67228	4.80764	5.04581	4.68074	4.23595		4.38359	4.94783	4.92672	4.45834	Shoot	Rhizome	0.0211115		NA	NA	NA	NA
isotig14747	5	4.61627	4.79651	4.61766	4.67363	5.12839	4.99896	4.40643	4.3474		4.70639	4.70708	5.06368	4.37691	Rhizome	Shoot	0.356596		96.86	477	0	895	pep	AT1G63940.2	protein_coding	MDAR6	monodehydroascorbate reductase 6
isotig14591	5	4.22532	4.21624	5.11657	4.6748	5.65475	5.21448	4.73903	3.92793		4.22078	4.6664	5.43461	4.33348	Rhizome	Shoot	0.768211		97.42	465	0	900	pep	AT1G04170.1	protein_coding	EIF2 GAMMA	eukaryotic translation initiation factor 2 gamma subunit	protein synthesis initiation factor eIF2 gamma
isotig15856	5	5.16898	5.13859	4.9778	4.67782	5.50081	5.40637	3.80987	4.47101		5.15378	5.05819	5.45359	4.14044	Rhizome	Leaf	0.29981		86.87	457	0	818	pep	AT3G52500.1	protein_coding		Eukaryotic aspartyl protease family protein
isotig17486	5	4.03331	4.42745	4.8453	4.67933	5.80649	5.46	5.01043	4.35926		4.23038	4.63637	5.63324	4.68484	Rhizome	Root	0.948403		95.93	344	0	573	pep	AT2G40290.1	protein_coding		Eukaryotic translation initiation factor 2 subunit 1
isotig12462	5	4.59049	4.44976	4.9096	4.6805	5.64232	5.13834	4.79236	3.97318		4.52013	4.67968	5.39033	4.38277	Rhizome	Shoot	0.710653		94.38	960	0	1761	pep	AT5G11560.1	protein_coding		catalytics
isotig12687	5	2.19495	2.64167	5.01804	4.68124	4.33164	4.24176	2.87944	3.00841		2.41831	3.82986	4.2867	2.94393	Rhizome	Shoot	0.456843		78.46	831	0	1244	pep	AT5G37020.1	protein_coding	ARF8,ATARF8	auxin response factor 8	Encodes a member of the auxin response factor family. Mediates auxin response via expression of auxin regulated genes. Acts redundantly with ARF6 to control stamen elongation and flower maturation. Expression of ARF8 is controlled by miR167.
isotig07486	5	4.27301	4.50596	4.60909	4.68331	4.92453	5.39312	4.11424	5.28462		4.38948	4.55752	5.15883	4.69943	Rhizome	Root	0.459395		98.41	378	0	718	pep	AT5G65470.1	protein_coding		O-fucosyltransferase family protein
isotig05777	5	4.31236	4.81886	4.66527	4.68487	4.74657	4.74029	5.08194	4.11103		4.56561	4.74207	4.74343	4.59648	Rhizome	Shoot	0.00136143		98.46	65	2e-43	135	pep	AT3G62840.1	protein_coding		Small nuclear ribonucleoprotein family protein
isotig04148	5	4.53152	4.6364	4.83685	4.68663	5.53143	5.47159	5.63191	5.1876		4.58396	4.73663	5.50151	5.40975	Rhizome	Root	0.0917604		94.05	252	7e-125	308	pep	AT4G25500.4	protein_coding	At-RS40,AT-SRP40,ATRSP35,ATRSP40,RS40,RSP35	arginine/serine-rich splicing factor 35	encodes an arginine/serine-rich splicing factor. transcript is alternatively spliced and is differentially expressed in different tissues (flowers, roots, stems, and leaves) examined.
isotig08156	5	4.36814	4.61055	4.86745	4.68957	5.13512	5.23948	4.63781	4.36014		4.48934	4.739	5.1873	4.49898	Rhizome	Shoot	0.448302		90.11	374	0	714	pep	AT4G24220.2	protein_coding	5[beta]-StR,AWI31,VEP1	NAD(P)-binding Rossmann-fold superfamily protein	encodes a novel protein containing mammalian death domain involved in programmed cell death. Gene is expressed in vascular system and mutants carrying dominant mutation in the gene have defective vascular patterning. Gene expression is induced specifically by wounding.
isotig10686	5	4.51774	4.71283	4.682	4.69031	5.07436	4.92681	4.55537	3.9885		4.61529	4.69742	5.00059	4.27194	Rhizome	Shoot	0.303169		96.59	176	4e-111	322	pep	AT2G24765.1	protein_coding	ARF3,ARL1,ATARL1	ADP-ribosylation factor 3	GTPase required for Golgi targeting of GRIP domain proteins. AtARL1 binds directly to the GRIP domain of AtGRIP in a GTP-dependent manner
isotig05157	5	4.82248	4.67095	4.71872	4.69323	5.4198	5.36549	4.48537	4.40046		4.74671	4.69483	5.39265	4.44292	Rhizome	Leaf	0.645933		86.08	424	0	690	pep	AT4G32330.3	protein_coding		TPX2 (targeting protein for Xklp2) protein family
isotig21332	5	5.13704	4.96038	4.76901	4.69661	5.61397	5.31543	4.65456	3.81386		5.04871	4.86469	5.4647	4.23421	Rhizome	Leaf	0.415994		90.08	252	7e-170	476	pep	AT5G20060.3	protein_coding		alpha/beta-Hydrolases superfamily protein
isotig18085	5	4.16011	4.47215	4.82125	4.69839	5.6982	5.36127	4.97731	4.19478		4.31613	4.6467	5.52974	4.58604	Rhizome	Shoot	0.883033		68.92	296	5e-115	345	pep	AT4G25210.1	protein_coding		DNA-binding storekeeper protein-related transcriptional regulator
isotig27281	5	5.09176	5.11448	4.54561	4.6994	5.301	5.17053	5.38543	4.37637		5.10312	4.83005	5.23577	4.8809	Rhizome	Leaf	0.132647		96.55	87	1e-57	179	pep	AT4G14342.1	protein_coding		Splicing factor 3B subunit 5/RDS3 complex subunit 10
isotig06884	5	3.9209	4.20686	4.95466	4.70091	5.38799	5.1301	4.16145	4.36679		4.06388	4.58076	5.25904	4.26412	Rhizome	Shoot	0.678283		96.33	926	0	1745	pep	AT1G52360.1	protein_coding		Coatomer, beta' subunit
isotig16058	5	3.48367	4.26915	4.70095	4.70097	5.35882	5.37801	4.69164	3.69187		3.87641	4.48505	5.36842	4.19176	Rhizome	Shoot	0.883365		96.04	454	0	785	pep	AT4G02930.1	protein_coding		GTP binding Elongation factor Tu family protein
isotig15279	5	4.20518	4.2658	5.06747	4.70134	5.63238	5.34061	4.79298	4.27332		4.23549	4.66664	5.4865	4.53315	Rhizome	Shoot	0.819859		96.99	366	0	669	pep	AT5G50850.1	protein_coding	MAB1	Transketolase family protein
isotig12704	5	4.04046	4.5759	4.47518	4.70313	4.99254	5.00527	4.2181	4.37999		4.30818	4.52554	4.99891	4.29904	Rhizome	Shoot	0.473366		96.25	801	0	1436	pep	AT3G13870.1	protein_coding	GOM8,RHD3	Root hair defective 3 GTP-binding protein (RHD3)	required for regulated cell expansion and normal root hair development. Encodes an evolutionarily conserved protein with putative GTP-binding motifs that is implicated in the control of vesicle trafficking between the endoplasmic reticulum and the Golgi compartments.
isotig16903	5	4.11874	4.17671	4.61147	4.70319	4.78708	5.1861	4.44554	3.90522		4.14772	4.39409	4.98659	4.17538	Rhizome	Shoot	0.592495		95.79	356	0	719	pep	AT1G66200.1	protein_coding	ATGSR2,GLN1;2,GSR2	glutamine synthase clone F11	encodes a cytosolic glutamate synthetase, this enzyme has low affinity with substrate ammonium
isotig16851	5	4.45528	4.75989	4.80866	4.70374	5.12148	4.95543	4.63699	4.25234		4.60758	4.78428	5.03846	4.44466	Rhizome	Shoot	0.25418		93.78	402	0	741	pep	AT3G04600.3	protein_coding		Nucleotidylyl transferase superfamily protein
isotig12326	5	3.88463	4.33561	4.50409	4.70388	5.07976	5.0275	4.49324	4.32018		4.11012	4.41985	5.05363	4.40671	Rhizome	Shoot	0.633781		92.44	1085	0	1986	pep	AT2G30110.1	protein_coding	ATUBA1,MOS5,UBA1	ubiquitin-activating enzyme 1	Encodes a ubiquitin-activating enzyme (E1), involved in the first step in conjugating multiple ubiquitins to proteins targeted for degradation. Gene is expressed in most tissues examined. Mutant is able to revert the constitutive defense responses phenotype of snc1, which indicates the gene is involved in defense response. It also indicates that ubiquitination plays a role in plant defense signal…
isotig10326	5	4.28646	4.50534	4.30337	4.70424	5.20616	4.9887	4.23106	4.26005		4.3959	4.40436	5.09743	4.24556	Rhizome	Shoot	0.693078		98.66	149	7e-99	292	pep	AT5G59300.1	protein_coding	ATUBC7,UBC7	ubiquitin carrier protein 7	ubiquitin conjugating enzyme E2
isotig10255	5	4.61469	4.27445	5.0707	4.7047	5.29843	4.86646	4.0792	4.45401		4.44457	4.67257	5.08244	4.26661	Rhizome	Shoot	0.409871		95.34	236	6e-146	419	pep	AT3G04730.1	protein_coding	IAA16	indoleacetic acid-induced protein 16	early auxin-induced (IAA16)
isotig24224	5	4.74807	4.82883	4.67601	4.70563	5.11076	5.23184	4.84898	4.60755		4.78845	4.75242	5.1713	4.72827	Rhizome	Leaf	0.382847		98.6	143	2e-101	295	pep	AT2G33220.1	protein_coding		GRIM-19 protein
isotig12628	5	4.39942	4.53155	4.87652	4.70595	5.29739	5.01092	4.31905	4.03985		4.46548	4.70404	5.15415	4.17945	Rhizome	Shoot	0.450119		95.55	877	0	1720	pep	AT5G63840.1	protein_coding	PSL5,RSW3	Glycosyl hydrolases family 31 protein	radial swelling mutant shown to be specifically impaired in cellulose production. Encodes the alpha-subunit of a glucosidase II enzyme.
isotig26934	5	5.19609	5.43449	4.99729	4.70613	5.77165	5.63414	4.85667	4.06162		5.31529	5.21589	5.70289	4.45915	Rhizome	Leaf	0.387598		91.07	112	8e-58	180	pep	AT3G05810.1	protein_coding
isotig07082	5	4.34607	4.06804	4.94742	4.70712	5.891	5.5582	4.42209	3.25354		4.20706	4.50773	5.7246	3.83781	Rhizome	Shoot	1.21686		98.01	403	0	760	pep	AT3G28860.1	protein_coding	ABCB19,ATABCB19,ATMDR1,ATMDR11,ATPGP19,MDR1,MDR11,PGP19	ATP binding cassette subfamily B19	Belongs to the family of ATP-binding cassette (ABC) transporters. Also known as AtMDR11 and PGP19. Possibly regulates auxin-dependent responses by influencing basipetal auxin transport in the root. Acts upstream of phyA in regulating hypocotyl elongation and gravitropic response. Exerts nonredundant, partially overlapping functions with the ABC transporter encoded by AtPGP1.
isotig21620	5	3.96532	4.15239	4.57054	4.70864	5.26861	5.43333	4.88151	5.14879		4.05886	4.36147	5.35097	5.01515	Rhizome	Root	0.33582		100	215	5e-159	446	pep	AT5G45550.1	protein_coding	MOB1-like	Mob1/phocein family protein
isotig10484	5	4.64299	4.53732	4.48907	4.71003	5.19335	5.02208	4.76553	4.11388		4.59015	4.51319	5.10771	4.43971	Rhizome	Leaf	0.51756		96.48	142	1e-94	281	pep	AT3G22845.1	protein_coding		emp24/gp25L/p24 family/GOLD family protein
isotig12020	5	4.72191	4.95466	4.60552	4.71015	5.87264	5.62062	4.95256	4.19546		4.83828	4.78009	5.74663	4.57401	Rhizome	Leaf	0.908347		95.38	65	4e-36	121	pep	AT2G46540.1	protein_coding
isotig24911	5	4.52303	4.73354	5.29356	4.71044	5.95595	5.67049	4.85018	3.90807		4.62829	5.01355	5.81322	4.37913	Rhizome	Shoot	0.799672		87.6	121	4e-72	219	pep	AT2G32060.2	protein_coding		Ribosomal protein L7Ae/L30e/S12e/Gadd45 family protein
isotig20661	5	5.07164	5.30516	4.52089	4.71396	5.88045	5.63365	4.72997	3.91912		5.1884	4.91302	5.75705	4.32455	Rhizome	Leaf	0.56865		92.76	290	4e-175	491	pep	AT5G16440.1	protein_coding	IPP1	isopentenyl diphosphate isomerase 1	Encodes a protein with isopentenyl diphosphate:dimethylallyl diphosphate isomerase activity. There is genetic evidence that it functions in the mevalonate, but not the MEP biosynthetic pathway.
isotig11078	5	4.16802	4.54637	5.1347	4.7175	5.39963	4.99727	4.34287	3.42922		4.3572	4.84054	5.19845	3.88604	Rhizome	Shoot	0.357916		92.78	97	1e-55	177	pep	AT1G48830.2	protein_coding		Ribosomal protein S7e family protein
isotig08010	5	2.1024	1.98811	5.05899	4.71765	4.91194	4.9592	2.9468	1.82366		2.04525	3.52355	4.93557	2.38523	Rhizome	Shoot	1.41202		92.8	472	0	882	pep	AT1G21400.1	protein_coding		Thiamin diphosphate-binding fold (THDP-binding) superfamily protein
isotig17662	5	4.39196	4.74131	4.94559	4.72209	4.90499	4.74847	5.13814	4.02856		4.56663	4.84345	4.82673	4.58335	Shoot	Rhizome	0.0167147		85.76	330	0	523	pep	AT3G08640.1	protein_coding		Protein of unknown function (DUF3411)
isotig24920	5	4.88578	5.21011	4.70382	4.72276	5.80535	5.82664	5.00419	4.75306		5.04794	4.95697	5.81599	4.87863	Rhizome	Leaf	0.768049		88.37	129	5e-67	206	pep	AT1G48440.1	protein_coding		B-cell receptor-associated 31-like
isotig17744	5	4.29134	4.46745	4.76064	4.72282	5.63492	5.41292	5.02867	4.16178		4.3794	4.61405	5.52392	4.59523	Rhizome	Shoot	0.909873		97.33	337	0	642	pep	AT1G10840.1	protein_coding	TIF3H1	translation initiation factor 3 subunit H1	Encodes eukaryotic initiation factor 3H1 subunit (TIF3H1).
isotig22444	5	3.90385	4.4972	4.87261	4.72302	5.84868	5.60684	5.36957	4.22701		4.20052	4.6849	5.72776	4.79829	Rhizome	Root	0.929471		90.4	198	1e-115	335	pep	AT5G04600.1	protein_coding		RNA-binding (RRM/RBD/RNP motifs) family protein
isotig21817	5	4.07571	4.36937	4.61037	4.72309	5.65272	5.46226	5.13078	4.41015		4.22254	4.48987	5.55749	4.77047	Rhizome	Root	0.787022		97.54	122	2e-108	257	pep	AT4G18040.1	protein_coding	AT.EIF4E1,CUM1,EIF4E,eIF4E1	eukaryotic translation initiation factor 4E	eIF4E protein. The cum1 mutation affects the local spreading of CMV within the inoculated leaf, delaying accumulation of cucumber mosaic virus coat protein.
isotig06397	5	3.94649	4.44886	4.61579	4.72505	5.99525	5.6645	4.96731	4.30385		4.19768	4.53233	5.82987	4.63558	Rhizome	Root	1.19429		95.12	328	0	642	pep	AT5G20080.1	protein_coding		FAD/NAD(P)-binding oxidoreductase
isotig24769	5	3.62799	4.18151	4.91782	4.72532	6.00982	5.66929	5.45347	4.05415		3.90475	4.54967	5.83955	4.75381	Rhizome	Root	1.08575		98.2	111	2e-69	212	pep	AT1G29250.1	protein_coding		Alba DNA/RNA-binding protein
isotig11873	5	4.76533	4.82778	4.60729	4.72782	4.98534	5.01957	4.38569	4.01515		4.79655	4.71754	5.00246	4.20042	Rhizome	Leaf	0.205905		95.71	70	5e-42	138	pep	AT4G26710.2	protein_coding		ATPase, V0 complex, subunit E
isotig26430	5	4.46434	4.72097	4.89529	4.72799	5.03743	5.05688	4.59453	4.02745		4.59266	4.80813	5.04716	4.31099	Rhizome	Shoot	0.239026		90.53	95	4e-33	117	pep	AT1G22520.1	protein_coding		Domain of unknown function (DUF543)
isotig24247	5	4.09955	4.52052	4.48338	4.72827	5.37339	5.27466	5.12642	4.07227		4.31004	4.50195	5.32403	4.59935	Rhizome	Root	0.724678		95.24	105	2e-51	166	pep	AT3G06610.1	protein_coding		DNA-binding enhancer protein-related
isotig20632	5	4.51356	4.69122	5.12642	4.72892	6.04828	5.66801	5.38581	4.09305		4.60239	4.90882	5.85814	4.73943	Rhizome	Shoot	0.949322		93.42	228	8e-149	422	pep	AT4G33250.1	protein_coding	ATTIF3K1,EIF3K,TIF3K1	eukaryotic translation initiation factor 3K	Encodes initiation factor 3k (EIF3k).
isotig03497	5	4.64103	4.87251	4.59262	4.72939	5.12416	5.09602	4.48713	4.78238		4.75677	4.73256	5.11009	4.63475	Rhizome	Leaf	0.353317		88.46	286	2e-162	481	pep	AT5G53140.1	protein_coding		Protein phosphatase 2C family protein
isotig14810	5	5.07731	5.15931	4.80448	4.73053	6.16969	5.96255	4.61803	4.3037		5.11831	4.98189	6.06612	4.46086	Rhizome	Leaf	0.947816		100	488	0	965	pep	AT4G38510.5	protein_coding		ATPase, V1 complex, subunit B protein
isotig24971	5	4.5097	4.85658	4.48327	4.7307	5.01526	4.87115	4.68846	4.64941		4.68314	4.66992	4.9432	4.66894	Rhizome	Leaf	0.260064		85.52	145	6e-61	191	pep	AT3G05070.1	protein_coding
isotig16345	5	4.81345	4.78349	4.94173	4.73234	5.44636	5.44006	5.28117	4.56866		4.79847	4.86261	5.44321	4.92491	Rhizome	Root	0.518296		74.35	191	1e-82	258	pep	AT1G27300.1	protein_coding
isotig05604	5	3.74072	4.66007	2.98913	4.73257	5.36762	4.48961	4.05599	4.30176		4.2004	3.8246	4.92862	4.17888	Rhizome	Leaf	0.728216		NA	NA	NA	NA
isotig20552	5	4.62147	4.94828	4.8359	4.73495	5.48598	5.24794	4.81638	4.32065		4.78487	4.89209	5.36696	4.56851	Rhizome	Shoot	0.474869		99.16	237	7e-165	463	pep	AT1G53850.2	protein_coding	ATPAE1,PAE1	20S proteasome alpha subunit E1	Encodes alpha5 subunit of 20s proteosome involved in protein degradation.
isotig25584	5	4.99519	5.0529	5.01589	4.73571	5.69678	5.69919	4.83593	5.03982		5.02405	5.0344	5.69799	4.93788	Rhizome	Shoot	0.663588		91.51	106	1e-50	163	pep	AT4G23710.1	protein_coding	VAG2,VATG2,VHA-G2	vacuolar ATP synthase subunit G2
isotig20986	5	4.103	4.29829	4.96943	4.73608	5.36323	5.30353	4.80095	4.3227		4.20065	4.63386	5.33338	4.56183	Rhizome	Shoot	0.699523		74.51	204	3e-91	275	pep	AT1G27390.1	protein_coding	TOM20-2	translocase outer membrane 20-2	Form of TOM20, which is a component of the TOM complex, involved in transport of nuclear-encoded mitochondrial proteins
isotig17657	5	4.01084	4.25591	4.83455	4.73643	6.01728	5.84222	5.24967	4.41123		4.13338	4.54523	5.92975	4.83045	Rhizome	Root	1.0993		97.98	347	0	654	pep	AT5G08300.1	protein_coding		Succinyl-CoA ligase, alpha subunit
isotig04917	5	1.33954	3.12312	4.43609	4.73698	6.90422	6.40317	4.02308	3.47003		2.23133	3.7796	6.6537	3.74655	Rhizome	Shoot	2.87409		90	70	4e-43	145	pep	AT2G43520.1	protein_coding	ATTI2,TI2	trypsin inhibitor protein 2	Encodes putative trypsin inhibitor protein which may function in defense against herbivory. Member of the defensin-like (DEFL) family.
isotig19995	5	5.33668	5.22499	5.08122	4.73719	5.833	5.4781	4.56182	4.30003		5.28084	5.15311	5.65555	4.43092	Rhizome	Leaf	0.374711		93.05	187	7e-122	353	pep	AT5G43700.1	protein_coding	ATAUX2-11,IAA4	AUX/IAA transcriptional regulator family protein	Auxin inducible protein similar to transcription factors.
isotig19191	5	4.40963	4.92115	4.32541	4.73883	4.8366	6.04565	3.94274	5.20091		4.66539	4.62328	5.44112	4.57183	Rhizome	Leaf	0.775737		63.45	197	8e-48	163	pep	AT1G53170.1	protein_coding	ATERF-8,ATERF8,ERF8	ethylene response factor 8	encodes a member of the ERF (ethylene response factor) subfamily B-1 of ERF/AP2 transcription factor family (ATERF-8). The protein contains one AP2 domain. There are 15 members in this subfamily including ATERF-3, ATERF-4, ATERF-7, and leafy petiole.
isotig21516	5	4.41518	4.83331	4.63998	4.74114	5.12645	4.81897	4.58806	4.26163		4.62425	4.73665	4.97271	4.42484	Rhizome	Shoot	0.236063		89.52	248	6e-145	412	pep	AT2G47580.1	protein_coding	U1A	spliceosomal protein U1A	encodes spliceosomal protein U1A
isotig27043	5	4.77461	4.77966	5.0646	4.74121	5.42702	5.12452	4.87222	4.1248		4.77714	4.92213	5.27577	4.49851	Rhizome	Shoot	0.353636		92.97	128	2e-78	233	pep	AT2G07340.1	protein_coding	PFD1	PREFOLDIN 1
isotig17663	5	4.5968	4.7215	4.23713	4.74152	5.38657	5.29879	4.32463	5.06262		4.65915	4.47931	5.34268	4.69363	Rhizome	Root	0.649053		93.19	382	0	723	pep	AT3G24480.1	protein_coding		Leucine-rich repeat (LRR) family protein
isotig14242	5	3.69721	4.25205	5.03357	4.74703	6.39995	6.10437	5.51636	4.52139		3.97463	4.64281	6.25216	5.01888	Rhizome	Root	1.23328		97.16	528	0	996	pep	AT3G03960.1	protein_coding		TCP-1/cpn60 chaperonin family protein
isotig19451	5	4.87444	5.11615	4.7149	4.7502	5.92865	5.90139	4.54536	3.92996		4.9953	4.91552	5.91502	4.23766	Rhizome	Leaf	0.919725		89	291	1e-169	479	pep	AT3G02780.1	protein_coding	IDI2,IPIAT1,IPP2	isopentenyl pyrophosphate:dimethylallyl pyrophosphate isomerase 2	Encodes a protein with isopentenyl diphosphate:dimethylallyl diphosphate isomerase activity. There is genetic evidence that it functions in the mevalonate, but not the MEP biosynthetic pathway.
isotig15300	5	2.55625	2.72944	5.10267	4.75049	4.48908	4.92473	4.66614	3.53756		2.64284	3.91605	4.7069	4.10185	Rhizome	Root	0.605053		98.05	411	0	826	pep	AT5G07440.2	protein_coding	GDH2	glutamate dehydrogenase 2	Encodes the alpha-subunit of the glutamate dehydrogenase. The enzyme is almost exclusively found in the mitochondria of stem and leaf companion cells.
isotig13649	5	4.21964	5.1983	4.45637	4.75209	4.80213	4.64633	4.01644	3.17159		4.70897	4.82734	4.72423	3.59401	Shoot	Rhizome	0.103108		65.19	675	0	679	pep	AT3G23890.2	protein_coding	ATTOPII,TOPII	topoisomerase II	Encodes a topoisomerase II that is highly expressed in young seedlings. The protein is localized in the nucleus and gene expression levels are increased in proliferative tissues.
isotig20042	5	4.43205	4.55808	4.80267	4.75211	5.16503	5.03288	4.37856	4.20519		4.49507	4.68038	5.09896	4.29187	Rhizome	Shoot	0.418583		95.12	246	1e-166	469	pep	AT4G12590.1	protein_coding		Protein of unknown function DUF106, transmembrane
isotig07655	5	4.05816	3.96962	4.59398	4.75232	4.21603	5.13947	4.36918	4.15444		4.01389	4.2818	4.67775	4.26181	Rhizome	Shoot	0.395949		85.69	517	0	676	pep	AT2G30500.2	protein_coding		Kinase interacting (KIP1-like) family protein
isotig27276	5	4.29604	4.26637	4.60005	4.75454	5.43378	5.13516	4.90855	4.36626		4.28121	4.43321	5.28447	4.63741	Rhizome	Root	0.647063		94.44	72	3e-45	146	pep	AT5G05370.1	protein_coding		Cytochrome b-c1 complex, subunit 8 protein
isotig15699	5	4.0762	4.51545	4.81495	4.75463	6.1498	5.859	4.89503	4.16605		4.29582	4.6652	6.0044	4.53054	Rhizome	Shoot	1.3392		97.48	436	0	864	pep	AT5G60390.3	protein_coding		GTP binding Elongation factor Tu family protein
isotig23621	5	4.58186	5.05319	4.87661	4.7565	5.19346	5.05812	4.65806	3.69569		4.81753	4.9649	5.12579	4.17688	Rhizome	Shoot	0.16089		88.95	172	2e-98	289	pep	AT3G51010.1	protein_coding
isotig06883	5	4.00363	4.31354	5.00448	4.75738	5.48112	5.24179	4.35598	4.51113		4.15859	4.65901	5.36145	4.43355	Rhizome	Shoot	0.702437		96.33	926	0	1745	pep	AT1G52360.1	protein_coding		Coatomer, beta' subunit
isotig03498	5	4.7005	4.94686	4.61785	4.76166	5.17158	5.16956	4.59961	4.86847		4.82368	4.78236	5.17057	4.73404	Rhizome	Leaf	0.346885		87.38	420	0	703	pep	AT5G53140.1	protein_coding		Protein phosphatase 2C family protein
isotig24296	5	4.89527	4.77745	4.72529	4.76501	5.69222	5.32905	4.52949	4.09113		4.83636	4.75137	5.51064	4.31031	Rhizome	Leaf	0.67428		97.6	167	5e-118	338	pep	AT5G27430.1	protein_coding		Signal peptidase subunit
isotig13811	5	4.08189	3.97502	4.78137	4.76539	5.09341	5.66435	4.84722	5.36652		4.02845	4.3782	5.37888	5.10687	Rhizome	Root	0.272012		97.33	561	0	1024	pep	AT3G02350.1	protein_coding	GAUT9	galacturonosyltransferase 9	Encodes a protein with putative galacturonosyltransferase activity.
isotig10631	5	4.41023	4.553	4.52583	4.7676	5.29217	5.29882	4.95579	4.50441		4.48162	4.53942	5.2955	4.7301	Rhizome	Root	0.565396		99.08	218	7e-154	434	pep	AT1G11890.1	protein_coding	ATSEC22,SEC22	Synaptobrevin family protein	member of SEC22 Gene Family
isotig27062	5	4.81273	4.54457	5.11647	4.76794	5.45854	5.14378	5.00341	4.08975		4.67865	4.83052	5.30116	4.54658	Rhizome	Shoot	0.47064		88.51	87	4e-52	166	pep	AT2G47690.1	protein_coding		NADH-ubiquinone oxidoreductase-related
isotig05095	5	4.99199	4.90909	4.58688	4.7694	5.08057	4.8813	4.73789	4.42877		4.95054	4.74799	4.98094	4.58333	Rhizome	Leaf	0.0303981		94.83	348	0	610	pep	AT4G21660.2	protein_coding		proline-rich spliceosome-associated (PSP) family protein
isotig17501	5	5.24804	5.09594	4.78371	4.77077	5.56276	5.3507	4.26625	4.45166		5.17199	4.93983	5.45673	4.35895	Rhizome	Leaf	0.284745		81.82	319	5e-132	391	pep	AT5G55730.2	protein_coding	FLA1	FASCICLIN-like arabinogalactan 1	fasciclin-like arabinogalactan-protein 1 (Fla1)
isotig08616	5	4.08186	4.25566	4.57867	4.77263	6.34901	6.06335	5.97109	4.99873		4.16876	4.41716	6.20618	5.48491	Rhizome	Root	0.721263		NA	NA	NA	NA
isotig26136	5	4.33462	4.64555	4.49887	4.7766	4.87472	5.08597	4.79104	4.35093		4.49009	4.57221	4.98035	4.57098	Rhizome	Shoot	0.408136		89.78	137	4e-91	267	pep	AT1G65820.1	protein_coding		microsomal glutathione s-transferase, putative
isotig07656	5	4.12254	4.02405	4.61722	4.77983	4.25976	5.18821	4.41999	4.22326		4.07329	4.32064	4.72398	4.32163	Rhizome	Root	0.402358		85.6	514	0	671	pep	AT2G30500.2	protein_coding		Kinase interacting (KIP1-like) family protein
isotig26214	5	2.80914	3.17417	4.56097	4.77994	5.53192	5.38125	5.14378	3.9645		2.99165	3.86757	5.45659	4.55414	Rhizome	Root	0.902443		91.06	123	2e-21	87.4	pep	AT1G08580.1	protein_coding
isotig18330	5	4.87634	5.20562	4.64615	4.7807	5.24283	5.47424	4.81468	4.6643		5.04098	4.92588	5.35854	4.73949	Rhizome	Leaf	0.317557		98.12	266	5e-180	506	pep	AT3G09740.1	protein_coding	ATSYP71,SYP71	syntaxin of plants 71	syntaxin of plants 71 (SYP71)
isotig04596	5	4.28894	4.57501	4.96008	4.78146	5.36521	5.14442	5.21097	4.59059		4.43197	4.76754	5.25482	4.90078	Rhizome	Root	0.354039		91	289	7e-139	401	pep	AT3G53500.2	protein_coding	At-RS2Z,RS2Z32,RSZ32	RNA-binding (RRM/RBD/RNP motifs) family protein with retrovirus zinc finger-like domain
isotig03378	5	4.71521	5.10408	4.99908	4.782	5.17887	5.21674	4.92151	4.8317		4.90965	5.05158	5.1978	4.8766	Rhizome	Shoot	0.146223		95.96	99	5e-61	189	pep	AT2G03870.1	protein_coding	EMB2816	Small nuclear ribonucleoprotein family protein
isotig12329	5	5.24746	5.15002	4.61165	4.78464	5.8812	5.84506	4.96498	5.58597		5.19874	4.88084	5.86313	5.27547	Rhizome	Root	0.587656		98.31	1065	0	2098	pep	AT5G05170.1	protein_coding	ATCESA3,ATH-B,CESA3,CEV1,IXR1	Cellulose synthase family protein	Encodes a cellulose synthase isomer. CESA3 mutants have cellulose defect in the primary cell wall. Multiple lines of evidence suggest that CESA3, along with CESA1 and CESA6 are present in the same plasma membrane complex for cellulose biosynthesis. As inferred from the null role of secondary wall-type CesAs, included in a set of five primary wall-type CesAs that may support trichome cell wall thi…
isotig23622	5	4.49213	4.73013	4.85987	4.7852	5.22551	5.18943	4.95863	4.54863		4.61113	4.795	5.20747	4.75363	Rhizome	Shoot	0.412469		94.03	134	3e-88	262	pep	AT3G59600.1	protein_coding	NRPB8B,NRPD8B,NRPE8B	RNA polymerase Rpb8	One of two highly similar proteins that can serve as non-catalytic subunits of Nuclear RNA polymerases II, IV and V; homologous to budding yeast RPB8. Probably redundant with At1g54250.
isotig18684	5	2.92852	3.51762	5.34526	4.78593	6.85427	6.34911	6.39113	4.25521		3.22307	4.43144	6.60169	5.32317	Rhizome	Root	1.27852		98.28	233	9e-161	458	pep	AT5G52470.1	protein_coding	ATFBR1,ATFIB1,FBR1,FIB1,SKIP7	fibrillarin 1	encodes a fibrillarin, a key nucleolar protein in eukaryotes which associates with box C/D small nucleolar RNAs (snoRNAs) directing 2'-O-ribose methylation of the rRNA. This gene also encodes a novel box C/D snoRNA, U60.1f in its fifth intron that accumulates in seedlings and that their targeted residue on the 25 S rRNA is methylated.
isotig25220	5	4.38452	4.49459	5.17023	4.7865	5.51436	5.05102	5.19616	3.89466		4.43956	4.83241	5.28269	4.54541	Rhizome	Shoot	0.450281		95.83	120	3e-60	188	pep	AT5G56710.1	protein_coding		Ribosomal protein L31e family protein
contig00247	5	4.85778	4.82811	4.53522	4.78676	5.47847	5.48281	5.15927	5.27997		4.84294	4.68166	5.48064	5.21962	Rhizome	Root	0.261018		100	125	9e-83	249	pep	AT4G17170.1	protein_coding	AT-RAB2,ATRAB-B1B,ATRAB2A,ATRABB1C,RAB-B1B,RAB2A,RABB1C	RAB GTPase homolog B1C	member of RAB gene family
isotig27455	5	4.89232	5.13391	5.0476	4.78804	5.52749	5.17025	5.22494	4.77988		5.01312	5.09076	5.34887	5.00241	Rhizome	Shoot	0.25812		93.75	64	5e-27	99.4	pep	AT2G47380.1	protein_coding		Cytochrome c oxidase subunit Vc family protein
isotig22438	5	4.6618	4.62211	4.81609	4.78832	5.6238	5.46596	5.02808	4.86692		4.64196	4.7191	5.54488	4.9475	Rhizome	Root	0.597381		99.44	180	5e-127	363	pep	AT5G14670.1	protein_coding	ARFA1B,ATARFA1B	ADP-ribosylation factor A1B	A member of ARF GTPase family. Arabidopsis has 21 members of this family, known to be essential for vesicle coating and uncoating and functions in GTP-binding. Gene encoding ADP-ribosylation factor and similar to ADP-ribosylation factor DcARF1 (GI:965483) (Daucus carota), other ARFs and ARF-like proteins. The gene is shown to play a role in cell division, cell expansion and cellulose production u…
isotig23851	5	5.01059	5.11289	4.68484	4.78846	6.55041	6.45884	5.67706	5.17596		5.06174	4.89886	6.50462	5.42651	Rhizome	Root	1.07812		90.84	131	1e-83	249	pep	AT2G19760.1	protein_coding	PFN1,PRF1	profilin 1	first member of the Arabidopsis profilin multigene family, expressed in all organs of Arabidopsis. Binds poly-L-proline. The first intron of PRF1 enhances gene expression in vegetative tissues.
isotig14942	5	5.16356	5.15884	4.70742	4.78906	5.57958	5.57338	5.07839	4.64248		5.1612	4.93313	5.57648	4.86044	Rhizome	Leaf	0.415284		93.8	468	0	890	pep	AT4G23650.1	protein_coding	CDPK6,CPK3	calcium-dependent protein kinase 6	Encodes calcium dependent protein kinase 3 (CPK3), a member of the Arabidopsis CDPK gene family. CDPKs contain an intrinsic Ca2+-activation domain with four EF hand Ca2+-binding sites. CDPKs protein kinases have been proposed to function in multiple plant signal transduction pathways downstream of [Ca2+]cyt elevations, thus transducing various physiological responses. CPK3 is expressed in both gu…
isotig19651	5	4.84259	4.8467	4.88507	4.79287	5.44178	5.14114	4.55539	3.96239		4.84465	4.86588	5.29146	4.25889	Rhizome	Shoot	0.425574		94.96	278	0	526	pep	AT1G47260.1	protein_coding	APFI,GAMMA CA2	gamma carbonic anhydrase 2	Encodes mitochondrial gamma carbonic anhydrase. Component of the NADH dehydrogenase complex.
isotig02554	5	5.60078	5.85101	4.18265	4.7944	6.31874	5.64435	5.1308	4.58037		5.72589	5.01683	5.98154	4.85558	Rhizome	Leaf	0.25565		86.14	339	0	603	pep	AT4G28940.1	protein_coding		Phosphorylase superfamily protein
isotig20383	5	4.35517	4.91014	4.53074	4.79522	5.08082	5.28047	4.63826	4.54121		4.63265	4.72044	5.18065	4.58973	Rhizome	Shoot	0.460209		96.85	222	5e-146	415	pep	AT1G16700.1	protein_coding		Alpha-helical ferredoxin
isotig16259	5	4.98871	4.95839	4.71141	4.79664	5.72382	5.5568	4.62131	4.4789		4.97355	4.8349	5.64031	4.55011	Rhizome	Leaf	0.66676		84.97	366	0	545	pep	AT3G24160.1	protein_coding	PMP	putative type 1 membrane protein	Encodes a putative Type 1 membrane protein (PMP).
isotig09216	5	4.69645	4.96878	5.02952	4.79687	5.54248	5.53016	4.85274	4.79597		4.83261	4.99915	5.53632	4.82436	Rhizome	Shoot	0.537173		93.85	244	1e-129	377	pep	AT1G03900.1	protein_coding	ABCI18,ATNAP4,NAP4	non-intrinsic ABC protein 4	member of NAP family, an heterogeneous subfamily of the ATP-binding Cassette (ABC) superfamily of membrane transporters. The NAPs proteins are characterized by having only one nucleotide-binding folds (NBFs) domain.
isotig22270	5	4.72378	4.82434	5.07308	4.79748	5.10983	5.01867	4.73863	4.44954		4.77406	4.94871	5.06425	4.59408	Rhizome	Shoot	0.115539		97.55	204	1e-141	401	pep	AT1G77440.2	protein_coding	PBC2	20S proteasome beta subunit C2	Encodes beta subunit of 20s proteosome complex which is involved in protein degradation.
isotig19076	5	3.38388	4.07032	4.75579	4.79948	5.21147	4.85461	4.79813	4.04012		3.7271	4.41306	5.03304	4.41913	Rhizome	Root	0.613912		89.08	293	5e-140	405	pep	AT4G29520.1	protein_coding
isotig25381	5	4.52668	4.89874	4.94245	4.80082	6.27498	6.04103	5.66682	5.00563		4.71271	4.9206	6.158	5.33622	Rhizome	Root	0.821782		85.96	57	3e-16	71.6	pep	AT2G40765.1	protein_coding
isotig13983	5	4.41917	4.70246	4.77887	4.80265	6.0912	5.69471	4.88159	4.38236		4.56082	4.74067	5.89296	4.63197	Rhizome	Shoot	1.15229		95.6	614	0	1147	pep	AT1G20950.1	protein_coding		Phosphofructokinase family protein
isotig05096	5	5.01038	4.92169	4.6064	4.80341	5.11302	4.92028	4.75627	4.44447		4.96604	4.76405	5.01665	4.60037	Rhizome	Leaf	0.0506101		92.54	563	0	866	pep	AT4G21660.1	protein_coding		proline-rich spliceosome-associated (PSP) family protein
isotig26882	5	4.08116	4.61215	4.87785	4.80402	5.17465	5.13335	5.21735	4.6872		4.34665	4.745	5.154	4.95228	Rhizome	Root	0.20172		98.59	71	2e-35	122	pep	AT1G11475.1	protein_coding	NRPB10,NRPD10,NRPE10	RNA polymerases N / 8 kDa subunit	Non-catalytic subunit common to nuclear DNA-dependent RNA polymerases II, IV and V; homologous to budding yeast RPB10.
isotig24060	5	4.47687	4.59391	4.67892	4.80403	5.5005	5.25784	4.78408	4.24719		4.53539	4.63642	5.37917	4.51564	Rhizome	Shoot	0.742755		94.26	122	2e-47	156	pep	AT1G77350.2	protein_coding
isotig08339	5	4.52308	4.66843	4.85222	4.8046	5.37849	5.52991	4.42836	4.55457		4.59576	4.76033	5.4542	4.49146	Rhizome	Shoot	0.693872		97.45	588	0	1127	pep	AT1G25490.1	protein_coding	ATB BETA BETA,EER1,RCN1,REGA	ARM repeat superfamily protein	One of three genes encoding phosphoprotein phosphatase 2A regulatory subunit A; Recessive ethylene-response mutant EER1 displays increased ethylene sensitivity in the hypocotyl and stem
isotig18092	5	4.86388	5.0804	5.16362	4.81107	5.45515	5.35558	5.12745	4.64267		4.97214	5.12201	5.40536	4.88506	Rhizome	Shoot	0.283351		90.45	335	0	603	pep	AT3G63250.1	protein_coding	ATHMT-2,HMT-2,HMT2	homocysteine methyltransferase 2	Encodes a homocysteine methyltransferase (HMT). Among the three HMT coding genes in the genome, HMT2 is responsible for a significant proportion of HMT activity in the flower stalks and silique hulls. However, HMT2 does not significantly contribute to the total HMT activity in seeds.
isotig20527	5	4.46271	4.84963	4.93582	4.81117	5.56446	5.43185	5.17487	5.20015		4.65617	4.89272	5.49816	5.18751	Rhizome	Root	0.31065		100	208	5e-141	402	pep	AT2G44610.1	protein_coding	ATRAB6A,ATRABH1B,RAB6,RAB6A	Ras-related small GTP-binding family protein	Encodes a GTP-binding protein with similarity to yeast YPT6 . RAB6 can complement the yeast YTP mutant.
isotig03377	5	4.73473	5.11175	5.0012	4.81439	5.22573	5.21922	4.93926	4.84762		4.92324	5.05648	5.22247	4.89344	Rhizome	Shoot	0.165997		95.96	99	5e-61	189	pep	AT2G03870.1	protein_coding	EMB2816	Small nuclear ribonucleoprotein family protein
isotig13651	5	3.33592	3.87922	5.2138	4.81598	5.3398	5.26612	4.29234	4.18059		3.60757	4.54651	5.30296	4.23646	Rhizome	Shoot	0.756457		88.8	616	0	985	pep	AT1G70770.2	protein_coding		Protein of unknown function DUF2359, transmembrane
isotig06518	5	5.75705	5.61185	4.9026	4.81673	6.1542	5.82298	4.72778	4.27418		5.68445	5.25722	5.98859	4.50098	Rhizome	Leaf	0.304143		94.17	309	0	603	pep	AT2G21250.1	protein_coding		NAD(P)-linked oxidoreductase superfamily protein
isotig01777	5	4.64572	4.85397	4.6021	4.81687	5.70883	5.70179	4.77437	4.41544		4.74985	4.72804	5.70531	4.59491	Rhizome	Leaf	0.95546		97.08	137	7e-103	241	pep	AT1G30630.1	protein_coding		Coatomer epsilon subunit
isotig19134	5	4.7716	4.54466	4.81043	4.81875	5.64805	5.66717	5.21259	5.16786		4.65813	4.67754	5.65761	5.19022	Rhizome	Root	0.46739		89.4	302	0	516	pep	AT2G17390.1	protein_coding	AKR2B	ankyrin repeat-containing 2B	Highly homologous to AKR2A. Involved in chloroplast biogenesis. Double mutants of AKR2A and AKR2B have yellow leaves, significantly reduced chloroplast proteins, and no thylakoid membranes.
isotig16838	5	4.61233	4.6556	5.04179	4.82173	5.56772	5.47905	4.20228	4.31588		4.63397	4.8487	5.52339	4.25908	Rhizome	Shoot	0.67469		96.3	378	0	675	pep	AT1G12840.1	protein_coding	ATVHA-C,DET3	vacuolar ATP synthase subunit C (VATC) / V-ATPase C subunit / vacuolar proton pump C subunit (DET3)	Encodes subunit C of the vacuolar H(+)-ATPase (V-ATPase). Bound and phosphorylated by AtWNK8.
isotig26039	5	5.13167	5.32216	4.83648	4.82188	5.62555	5.49746	5.23861	4.85784		5.22692	5.07932	5.5615	5.04822	Rhizome	Leaf	0.334587		98.11	106	6e-75	224	pep	AT5G18800.2	protein_coding		Cox19-like CHCH family protein
isotig25670	5	4.57821	4.80507	4.93603	4.8239	6.16562	5.95142	5.51105	4.87704		4.69164	4.87055	6.05852	5.19405	Rhizome	Root	0.864474		98.46	130	1e-88	260	pep	AT3G03160.1	protein_coding
isotig05159	5	5.04667	4.87103	4.81404	4.8246	5.58888	5.51611	4.73582	4.52494		4.95885	4.84254	5.55249	4.63038	Rhizome	Leaf	0.593642		79.53	298	8e-149	436	pep	AT4G32330.3	protein_coding		TPX2 (targeting protein for Xklp2) protein family
isotig03376	5	4.69634	5.14911	4.99473	4.82899	5.18317	5.24705	4.96726	4.87793		4.92273	5.07192	5.21511	4.9226	Rhizome	Shoot	0.143193		95.96	99	5e-61	189	pep	AT2G03870.1	protein_coding	EMB2816	Small nuclear ribonucleoprotein family protein
isotig26299	5	4.33589	4.73837	4.54699	4.83224	4.94813	5.15606	4.68584	4.44869		4.53713	4.64268	5.0521	4.56726	Rhizome	Shoot	0.40942		89.78	137	4e-91	267	pep	AT1G65820.1	protein_coding		microsomal glutathione s-transferase, putative
isotig14926	5	2.61884	3.66653	5.04657	4.83355	6.55813	6.14248	6.1687	4.49639		3.14269	4.35655	6.35031	5.33255	Rhizome	Root	1.01776		94.75	438	0	822	pep	AT1G56110.1	protein_coding	NOP56	homolog of nucleolar protein NOP56	NOP56-like protein
isotig16961	5	4.58852	4.56711	4.68789	4.83356	5.7068	5.42353	4.79549	4.25664		4.57782	4.6275	5.56516	4.52607	Rhizome	Shoot	0.93766		90.74	367	0	674	pep	AT5G47770.1	protein_coding	FPS1	farnesyl diphosphate synthase 1	Encodes a protein with farnesyl diphosphate synthase activity.
isotig15296	5	4.57974	4.75762	5.08934	4.83455	5.5143	5.31603	4.79685	4.17777		4.66868	4.92348	5.41517	4.48731	Rhizome	Shoot	0.491685		99.39	488	0	843	pep	AT1G20200.1	protein_coding	EMB2719,HAP15	PAM domain (PCI/PINT associated module) protein
isotig07578	5	4.02572	3.88111	4.47732	4.83627	5.04863	5.02647	4.20866	3.9685		3.95341	4.17922	5.03755	4.08858	Rhizome	Shoot	0.858332		71.25	487	0	689	pep	AT3G48080.1	protein_coding		alpha/beta-Hydrolases superfamily protein
isotig03379	5	4.64866	5.17572	4.9775	4.83721	5.18684	5.23641	4.92086	4.75267		4.91219	5.07661	5.21162	4.83677	Rhizome	Shoot	0.135016		96.97	99	3e-62	191	pep	AT2G03870.1	protein_coding	EMB2816	Small nuclear ribonucleoprotein family protein
isotig10471	5	4.82403	5.14516	4.71919	4.83935	6.20713	6.13564	5.66856	4.96769		4.9846	4.93218	6.17139	5.31813	Rhizome	Root	0.853259		97.17	212	8e-150	422	pep	AT1G01050.1	protein_coding	AtPPa1,PPa1	pyrophosphorylase 1	Encodes a soluble protein with inorganic pyrophosphatase activity that is highly specific for Mg-inorganic pyrophosphate.
isotig24719	5	4.29826	4.49236	4.78726	4.84178	5.50629	5.25272	5.14305	4.60264		4.39531	4.63981	5.37951	4.87284	Rhizome	Root	0.506663		91.85	135	1e-87	259	pep	AT5G38650.1	protein_coding		Proteasome maturation factor UMP1
isotig07318	5	3.83289	4.48522	4.81173	4.84538	5.06853	5.16484	4.47388	4.62132		4.15906	4.64847	5.11669	4.5476	Rhizome	Shoot	0.468213		98.18	605	0	1197	pep	AT4G19210.1	protein_coding	ABCE2,ATRLI2,RLI2	RNAse l inhibitor protein 2	member of RLI subfamily
isotig14546	5	3.86331	3.80522	4.50914	4.84577	6.11402	5.4751	4.11376	4.17033		3.83426	4.15718	5.79456	4.14204	Rhizome	Shoot	1.63738		84.44	559	0	950	pep	AT5G21105.1	protein_coding		Plant L-ascorbate oxidase
isotig05737	5	4.04284	4.66944	4.66039	4.84587	5.26394	5.23377	4.0715	4.31355		4.35614	4.66492	5.24885	4.19253	Rhizome	Shoot	0.583939		88.5	113	2e-61	207	pep	AT1G61500.1	protein_coding		S-locus lectin protein kinase family protein
isotig23645	5	4.72344	4.88462	4.98924	4.8467	5.98204	5.73341	5.13623	4.58053		4.80403	4.93693	5.85773	4.85838	Rhizome	Shoot	0.920799		99.32	148	1e-100	293	pep	AT1G12310.1	protein_coding		Calcium-binding EF-hand family protein
isotig10249	5	4.95546	5.29545	5.01716	4.84779	5.17515	5.07905	4.95334	4.56308		5.12546	5.1563	5.1271	4.75821	Shoot	Rhizome	0.0292022		97.6	208	6e-131	375	pep	AT5G55940.1	protein_coding	emb2731	Uncharacterised protein family (UPF0172)
isotig25071	5	4.7463	5.127	4.78837	4.85052	6.07695	5.99239	5.153	4.59484		4.93665	4.95769	6.03467	4.87392	Rhizome	Shoot	1.07698		93.71	159	4e-103	299	pep	AT3G07480.1	protein_coding		2Fe-2S ferredoxin-like superfamily protein
isotig02518	5	4.7104	4.75826	4.97442	4.85178	5.07332	4.95095	4.95695	4.70041		4.73433	4.86634	5.01213	4.82868	Rhizome	Shoot	0.145793		94.63	335	0	629	pep	AT5G01010.1	protein_coding
isotig14558	5	3.9653	4.51241	4.89638	4.85739	5.86013	5.74511	5.08951	4.63441		4.23886	4.70439	5.80262	4.86196	Rhizome	Root	0.940661		97.56	492	0	925	pep	AT2G47510.2	protein_coding	FUM1	fumarase 1	Encodes a mitochondrial-localized protein. The FUM1 gene appears to be essential, suggesting that FUM1 may play a crucial role as a fumarase in the tricarboxylic acid cycle.
isotig03490	5	4.67426	4.59406	4.96501	4.85795	5.03664	4.84198	5.11431	4.56272		4.63416	4.77954	4.93931	4.83851	Rhizome	Root	0.100796		85.25	339	7e-157	452	pep	AT5G52040.1	protein_coding	At-RS41,ATRSP41,RS41	RNA-binding (RRM/RBD/RNP motifs) family protein	encodes an arginine/serine-rich splicing factor. transcript is alternatively spliced and is differentially expressed in different tissues (flowers, roots, stems, and leaves) examined.
isotig21519	5	4.80873	5.21578	4.95521	4.85847	5.94032	5.79376	4.79122	4.72104		5.01225	5.08549	5.86704	4.75613	Rhizome	Shoot	0.781544		99.06	212	1e-146	415	pep	AT1G16920.1	protein_coding	ATRABA1B,RAB11,RABA1b	RAB GTPase homolog A1B	small GTP-binding protein (Rab11)similar to YPT3/RAB11 proteins in yeast and mammals, respectively. YPT3/RAB11 is involved in intracellular protein trafficking.
isotig21240	5	5.38451	5.41336	5.26335	4.85955	5.90615	5.4709	5.05607	4.01561		5.39894	5.33836	5.68852	4.53584	Rhizome	Leaf	0.289587		97.84	278	0	554	pep	AT2G16850.1	protein_coding	PIP2;8,PIP3B	plasma membrane intrinsic protein 2;8
isotig24213	5	4.64276	4.65475	4.91054	4.8602	5.30874	5.1539	5.18686	4.47216		4.64876	4.78264	5.23132	4.82951	Rhizome	Root	0.40181		97.95	146	1e-99	290	pep	AT1G15370.1	protein_coding		SNARE-like superfamily protein
isotig03811	5	4.18613	4.28354	4.92123	4.86052	5.23361	5.1141	4.93635	4.67747		4.23483	4.60238	5.17385	4.80691	Rhizome	Root	0.366944		83.99	356	0	548	pep	AT5G08420.1	protein_coding		RNA-binding KH domain-containing protein
isotig15473	5	4.9721	5.26469	4.74309	4.86249	5.43145	5.25258	4.97596	3.83109		5.1184	5.00389	5.34202	4.40352	Rhizome	Leaf	0.223619		95.89	487	0	938	pep	AT5G11880.1	protein_coding		Pyridoxal-dependent decarboxylase family protein
isotig25553	5	4.77008	4.95172	5.11342	4.86458	5.00579	4.91734	5.06002	4.35349		4.8609	5.03257	4.96156	4.70676	Shoot	Rhizome	0.0710097		98.55	138	4e-93	272	pep	AT5G09920.1	protein_coding	ATRPB15.9,NRPB4,RPB15.9,RPB15.9.9	RNA polymerase II, Rpb4, core protein	Non-catalytic subunit specific to DNA-dependent RNA polymerase II; the ortholog of budding yeast RPB4)
isotig24026	5	5.20953	5.0721	4.57505	4.86601	5.89004	5.71659	4.47955	4.98291		5.14081	4.82357	5.80332	4.73123	Rhizome	Leaf	0.662505		86.67	540	3e-163	575	cdna	AT4G16140.1	protein_coding		proline-rich family protein
isotig02569	5	5.30224	5.25873	5.04368	4.86757	5.77575	5.79807	5.68273	5.25396		5.28049	5.1512	5.78691	5.46835	Rhizome	Root	0.318563		85.14	175	6e-94	277	pep	AT1G52910.1	protein_coding		Protein of unknown function (DUF1218)
isotig11160	5	5.02033	5.13462	4.6208	4.8727	5.30364	5.08296	4.64212	4.1339		5.07748	4.87771	5.1933	4.38801	Rhizome	Leaf	0.115828		96.24	133	5e-76	229	pep	AT3G12260.1	protein_coding		LYR family of Fe/S cluster biogenesis protein
isotig09764	5	4.38352	4.46608	4.78728	4.87327	5.2554	5.18248	5.00827	5.18088		4.4248	4.62668	5.21894	5.09458	Rhizome	Root	0.124364		85.23	264	1e-162	459	pep	AT3G10260.3	protein_coding		Reticulon family protein
isotig03549	5	4.72276	4.90984	5.15885	4.87366	5.45113	5.11463	4.88834	4.13074		4.8163	5.03434	5.28288	4.50954	Rhizome	Shoot	0.248537		87.5	80	3e-45	147	pep	AT1G27435.1	protein_coding
isotig17288	5	3.95038	3.98719	5.16765	4.87489	4.73838	4.68355	5.07552	4.52677		3.96878	4.57742	4.71096	4.80114	Root	Rhizome	0.0901781		98.53	341	0	658	pep	AT3G46440.2	protein_coding	UXS5	UDP-XYL synthase 5	encodes a protein similar to UDP-glucuronic acid decarboxylase. UDP-glucuronic acid decarboxylase produces UDP-xylose, which is a substrate for many cell wall carbohydrates including hemicellulose and pectin. UDP-xylose is also known to feedback regulate several cell wall biosynthetic enzymes.
isotig14956	5	5.1608	5.53163	4.90959	4.87987	5.66208	5.44346	4.01505	3.54968		5.34622	5.22061	5.55277	3.78237	Rhizome	Leaf	0.206555		88.71	487	0	790	pep	AT3G54920.1	protein_coding	PMR6	Pectin lyase-like superfamily protein	Powdery mildew resistant mutant encodes a pectate lyase-like protein
isotig24317	5	4.77308	4.9494	4.74826	4.8812	5.19287	5.20291	4.40272	4.0053		4.86124	4.84883	5.19789	4.20401	Rhizome	Leaf	0.336651		81.48	162	5e-67	208	pep	AT1G47200.1	protein_coding	WPP2	WPP domain protein 2	WPP family members contains an NE targeting domain. This domain, called the WPP domain after a highly conserved Trp-Pro-Pro motif, is necessary for NE targeting of WPP1. RNAi suppression of WPP2 resulted in reduced mitotic activity.
isotig20782	5	4.55152	5.13149	5.51576	4.88174	5.21565	5.01342	4.3754	4.09298		4.8415	5.32363	5.11454	4.23419	Shoot	Rhizome	0.20909		86.59	261	3e-136	391	pep	AT5G41600.1	protein_coding	BTI3,RTNLB4	VIRB2-interacting protein 3
isotig09589	5	4.10501	4.19869	5.38684	4.88441	4.98457	4.97287	3.89959	4.63861		4.15185	4.79277	4.97872	4.2691	Rhizome	Shoot	0.185952		98.39	186	1e-125	365	pep	AT5G26667.3	protein_coding	PYR6	P-loop containing nucleoside triphosphate hydrolases superfamily protein	encodes a uridine 5'-monophosphate (UMP)/cytidine 5'-monophosphate (CMP) kinase.
isotig12476	5	4.36013	4.66763	4.6951	4.88755	5.24452	5.13646	4.73687	4.26015		4.51388	4.68137	5.19049	4.49851	Rhizome	Shoot	0.509124		97.07	990	0	1665	pep	AT2G32730.1	protein_coding		26S proteasome regulatory complex, non-ATPase subcomplex, Rpn2/Psmd1 subunit
isotig18012	5	2.54671	2.55367	5.14786	4.88859	4.01435	4.26002	3.77487	4.35822		2.55019	3.85076	4.13718	4.06654	Rhizome	Root	0.070642		97.76	312	0	580	pep	AT2G41630.1	protein_coding	TFIIB	transcription factor IIB	Encodes the transcription factor TFIIB.
isotig01778	5	4.53632	4.93352	4.85937	4.88893	5.82412	5.68408	4.47913	4.36869		4.73492	4.89645	5.7541	4.42391	Rhizome	Shoot	0.857649		92.66	259	4e-152	433	pep	AT1G30630.1	protein_coding		Coatomer epsilon subunit
isotig16257	5	4.81769	5.54397	4.58973	4.89268	5.24237	5.26346	4.19409	3.59739		5.18083	5.06685	5.25291	3.89574	Rhizome	Leaf	0.0720805		91.91	445	0	792	pep	AT5G06150.1	protein_coding	CYC1BAT,CYCB1;2	Cyclin family protein	Encodes a cyclin whose expression is reduced in response to high salt.
isotig23597	5	4.59114	4.81105	5.09447	4.8933	5.27031	4.99087	5.00811	4.60375		4.7011	4.95276	5.13059	4.80593	Rhizome	Shoot	0.177824		88.75	160	2e-92	273	pep	AT5G43460.1	protein_coding		HR-like lesion-inducing protein-related
isotig04918	5	1.48377	3.20866	4.69573	4.89344	6.98232	6.53015	4.13806	3.56922		2.34622	3.9522	6.75624	3.85364	Rhizome	Shoot	2.80404		89.61	77	5e-47	155	pep	AT2G43520.1	protein_coding	ATTI2,TI2	trypsin inhibitor protein 2	Encodes putative trypsin inhibitor protein which may function in defense against herbivory. Member of the defensin-like (DEFL) family.
isotig24723	5	4.97539	5.32685	4.92283	4.89392	5.47623	5.54823	4.97052	4.34958		5.15112	5.12484	5.51223	4.66005	Rhizome	Leaf	0.361114		93.2	103	2e-62	194	pep	AT2G02050.1	protein_coding		NADH-ubiquinone oxidoreductase B18 subunit, putative
isotig08609	5	4.34963	4.70991	4.87284	4.894	5.05509	4.85418	4.70579	4.36682		4.52977	4.79137	4.95464	4.53631	Rhizome	Shoot	0.163265		96.58	117	4e-65	215	pep	AT5G02530.2	protein_coding		RNA-binding (RRM/RBD/RNP motifs) family protein
isotig12667	5	4.22612	4.33772	4.94439	4.89432	5.84568	5.67924	5.16086	5.49175		4.28192	4.64105	5.76246	5.32631	Rhizome	Root	0.436158		90.51	780	0	1233	pep	AT5G57870.1	protein_coding	eIFiso4G1	MIF4G domain-containing protein / MA3 domain-containing protein	Encodes a putative eukaryotic translation initiation factor.
isotig24984	5	3.3603	3.86122	6.30156	4.8962	4.62608	4.6817	4.11155	3.14327		3.61076	5.08139	4.65389	3.62741	Shoot	Rhizome	0.427504		100	150	4e-102	296	pep	AT5G09500.1	protein_coding		Ribosomal protein S19 family protein
isotig03114	5	4.73343	5.41104	4.58618	4.89698	5.61365	5.92306	4.45231	5.02477		5.07223	4.99861	5.76835	4.73854	Rhizome	Leaf	0.696122		94.78	249	4e-128	387	pep	AT1G19350.6	protein_coding	BES1,BZR2	Brassinosteroid signalling positive regulator (BZR1) family protein	Encodes brassinosteroid (BR) signalling protein that accumulates in the nucleus as dephosphorylated form in response to BRs. Is phosphorylated by the BIN2 GSK3 kinase. It synergistically interacts with BIM1 to bind to E box sequences (CANNTG). The protein contains a nuclear localization signal (NLS), followed by a highly conserved amino-terminal domain (N) shared by all family members, a BIN2 pho…
isotig25882	5	3.98301	4.17515	5.30816	4.89784	5.49918	5.0603	5.2517	3.37359		4.07908	4.74166	5.27974	4.31264	Rhizome	Shoot	0.538082		89.73	146	4e-65	201	pep	AT3G49910.1	protein_coding		Translation protein SH3-like family protein
isotig20881	5	4.11295	4.88365	5.15679	4.89934	6.07007	5.6588	5.36291	4.04281		4.4983	5.02022	5.86444	4.70286	Rhizome	Shoot	0.844218		91.53	236	5e-154	437	pep	AT1G58684.1	protein_coding		Ribosomal protein S5 family protein
isotig14619	5	3.17815	3.97146	5.26066	4.90108	6.34261	5.83189	5.61203	4.26852		3.5748	4.61606	6.08725	4.94028	Rhizome	Root	1.14697		90.97	465	0	802	pep	AT3G57150.1	protein_coding	AtCBF5,AtNAP57,CBF5,NAP57	homologue of NAP57	Encodes a putative pseudouridine synthase (NAP57).
isotig05121	5	4.078	4.59611	5.17138	4.90118	6.36259	6.04928	5.36011	4.43937		4.33706	4.88375	6.20593	4.89974	Rhizome	Root	1.30619		96.22	555	0	1062	pep	AT5G26360.1	protein_coding		TCP-1/cpn60 chaperonin family protein
isotig16626	5	4.17316	4.55605	4.68819	4.90551	5.36044	5.28151	4.96801	3.91735		4.36461	4.62212	5.32097	4.44268	Rhizome	Shoot	0.698854		81.94	144	1e-70	233	pep	AT1G16610.1	protein_coding	RNPS1,SR45	arginine/serine-rich 45	Encodes SR45, a member of the highly conserved family of serine/arginine-rich (SR) proteins, which play key roles in pre-mRNA splicing and other aspects of RNA metabolism. SR45 is a spliceosome protein, interacts with SR33 and the U1-70K protein of the U1 snRNP. Also involved in plant sugar response. sr45-1 mutation confers hypersensitivity to glucose during early seedling growth.
isotig05763	5	4.07173	4.77733	4.9748	4.90833	6.09078	5.78701	5.22834	4.861		4.42453	4.87606	5.9389	5.04467	Rhizome	Root	0.894229		98.86	88	8e-55	172	pep	AT2G18740.1	protein_coding		Small nuclear ribonucleoprotein family protein
isotig22714	5	4.57633	5.04257	4.85119	4.90838	5.33703	5.2252	4.97094	4.71331		4.80945	4.94688	5.28111	4.84212	Rhizome	Shoot	0.334237		100	91	1e-62	197	pep	AT5G27720.1	protein_coding	emb1644,LSM4	Small nuclear ribonucleoprotein family protein
isotig01890	5	4.67093	4.66539	5.09031	4.90963	5.38407	5.26582	4.99833	4.58196		4.66816	4.87785	5.32495	4.79014	Rhizome	Shoot	0.447093		88.78	205	2e-96	286	pep	AT2G25310.1	protein_coding		Protein of unknown function (DUF2012)
isotig25160	5	4.53785	4.7178	4.84463	4.91086	5.29538	5.17187	4.68763	4.08096		4.62782	4.78121	5.23362	4.3843	Rhizome	Shoot	0.45241		94.86	175	4e-94	276	pep	AT4G29870.1	protein_coding		Oligosaccharyltransferase complex/magnesium transporter family protein
isotig22769	5	3.70228	3.8453	5.59209	4.91179	5.17929	4.84576	5.26527	5.08883		3.77379	4.71869	5.01253	5.17705	Root	Rhizome	0.164522		89.22	167	5e-100	293	pep	AT5G48500.1	protein_coding
isotig15012	5	4.2589	4.44384	4.96174	4.91185	6.00999	5.722	5.04692	4.13193		4.35137	4.70279	5.86599	4.58942	Rhizome	Shoot	1.1632		93.94	429	0	717	pep	AT5G55070.1	protein_coding		Dihydrolipoamide succinyltransferase
isotig10339	5	5.35314	5.51256	4.88613	4.91194	5.37596	5.23242	4.93282	4.48372		5.43285	5.19934	5.30419	4.70827	Leaf	Rhizome	0.128661		80.37	214	5e-88	267	pep	AT3G43520.1	protein_coding		Transmembrane proteins 14C
isotig02567	5	5.31694	5.30474	5.05029	4.91254	5.78811	5.83827	5.69951	5.29874		5.31084	5.17752	5.81319	5.49913	Rhizome	Root	0.314063		84.57	175	3e-94	278	pep	AT1G52910.1	protein_coding		Protein of unknown function (DUF1218)
isotig02568	5	5.31694	5.30344	5.05029	4.91254	5.78811	5.83766	5.69951	5.29874		5.31019	5.17687	5.81289	5.49913	Rhizome	Root	0.313759		84.57	175	4e-94	278	pep	AT1G52910.1	protein_coding		Protein of unknown function (DUF1218)
isotig09897	5	2.53071	3.26352	5.36202	4.91465	5.16067	5.21047	4.49844	4.58453		2.89712	4.31277	5.18557	4.54148	Rhizome	Root	0.644087		86.57	283	7e-121	356	pep	AT5G47370.1	protein_coding	HAT2	Homeobox-leucine zipper protein 4 (HB-4) / HD-ZIP protein	homeobox-leucine zipper genes induced by auxin, but not by other phytohormones. Plays opposite roles in the shoot and root tissues in regulating auxin-mediated morphogenesis.
isotig16078	5	4.77863	4.92819	5.17546	4.91959	5.86227	5.64666	5.04566	4.6323		4.85341	5.05183	5.75446	4.83898	Rhizome	Shoot	0.702635		97.57	412	0	793	pep	AT2G30980.1	protein_coding	ASKdZeta,ATSK2-2,ATSK23,BIL1,SKdZeta	SHAGGY-related protein kinase dZeta	Encodes a GSK3-like protein kinase. This protein can interact with the BZR1 protein involved in brassinosteroid-mediated signaling in a Y2H assay and promotes BZR1 phosphorylation in protoplasts.
isotig01752	5	4.50353	4.55153	5.54207	4.92037	5.14141	4.94066	5.56993	5.05447		4.52753	5.0468	5.04104	5.3122	Root	Shoot	0.265397		85.87	283	7e-140	417	pep	AT3G12480.1	protein_coding	NF-YC11	nuclear factor Y, subunit C11
isotig18502	5	4.89048	4.79323	5.20879	4.92072	5.47895	5.31904	4.54943	4.59		4.84186	5.00101	5.39899	4.56972	Rhizome	Shoot	0.397984		96.59	264	0	529	pep	AT1G32050.1	protein_coding		SCAMP family protein
isotig14071	5	5.08932	5.45949	4.72491	4.92087	5.56962	5.52117	4.76776	4.83911		5.2744	5.0922	5.5454	4.80344	Rhizome	Leaf	0.270991		94.95	594	0	1172	pep	AT2G44160.1	protein_coding	MTHFR2	methylenetetrahydrofolate reductase 2	methylenetetrahydrofolate reductase MTHFR2 mRNA, complete
isotig20271	5	4.46592	4.59615	4.47461	4.92604	5.16079	4.9576	4.90273	4.93442		4.53103	4.53538	5.0592	4.91858	Rhizome	Root	0.140621		93.09	275	1e-165	467	pep	AT1G78150.2	protein_coding
isotig21665	5	5.08464	5.45308	4.77169	4.92952	5.22027	5.41134	4.89468	4.86327		5.26886	5.11239	5.31581	4.87897	Rhizome	Leaf	0.046943		94.74	190	7e-131	374	pep	AT3G47810.3	protein_coding	ATVPS29,MAG1,VPS29	Calcineurin-like metallo-phosphoesterase superfamily protein	Homolog of yeast retromer subunit VPS29. Part of a retromer-like protein complex involved in endosome to lysosome protein transport.
isotig20242	5	4.18488	4.81197	4.86938	4.92986	5.72254	5.63487	5.09426	4.022		4.49843	4.84067	5.67871	4.55813	Rhizome	Shoot	0.838035		94.07	236	2e-159	451	pep	AT5G63400.1	protein_coding	ADK1	adenylate kinase 1	encodes a protein similar to adenylate kinase.
isotig12390	5	4.45135	4.73895	5.06916	4.93668	5.67129	5.51691	4.70263	4.43697		4.59515	4.90405	5.5941	4.5698	Rhizome	Shoot	0.69005		91.5	988	0	1678	pep	AT5G61780.1	protein_coding	AtTudor2,TSN2,Tudor2	TUDOR-SN protein 2	Involved in the regulation of AtGA20ox3 expression, as well as seed germination.
isotig18971	5	4.56085	4.65901	5.21166	4.93856	5.12154	4.96391	4.79417	4.46859		4.60993	4.93533	5.04273	4.63138	Rhizome	Shoot	0.107393		90.53	243	2e-153	437	pep	AT3G07880.1	protein_coding	SCN1	Immunoglobulin E-set superfamily protein
isotig23610	5	5.086	5.24616	5.00725	4.9417	5.7273	5.4798	4.60185	4.48653		5.16608	5.12671	5.60355	4.54419	Rhizome	Leaf	0.437466		93.38	136	4e-89	265	pep	AT2G25060.1	protein_coding	AtENODL14,ENODL14	early nodulin-like protein 14
isotig17298	5	4.90867	5.06674	4.96737	4.94263	6.13418	5.65597	5.17077	4.82693		4.98771	5.01706	5.89507	4.99885	Rhizome	Shoot	0.878019		98.17	328	0	659	pep	AT1G04690.1	protein_coding	KAB1,KV-BETA1	potassium channel beta subunit 1
isotig12587	5	4.46314	4.61479	5.11591	4.94313	5.63756	5.53448	4.60393	4.60338		4.53896	4.86535	5.58602	4.60365	Rhizome	Shoot	0.720667		96.39	887	0	1597	pep	AT4G34450.1	protein_coding		coatomer gamma-2 subunit, putative / gamma-2 coat protein, putative / gamma-2 COP, putative
isotig14496	5	3.86164	4.43838	5.21584	4.94315	5.54533	5.34389	5.09785	3.81533		4.15001	4.82711	5.44461	4.45659	Rhizome	Shoot	0.617499		91.51	589	0	975	pep	AT5G14520.1	protein_coding		pescadillo-related
isotig14743	5	4.03797	3.84468	5.16258	4.94319	4.9742	4.38061	4.33428	3.14823		3.94132	4.50363	4.6774	3.74125	Rhizome	Shoot	0.173775		94.87	507	0	926	pep	AT4G02290.1	protein_coding	AtGH9B13,GH9B13	glycosyl hydrolase 9B13
isotig03174	5	4.54992	4.77989	4.87745	4.94387	5.10092	4.99456	5.02159	4.71439		4.6649	4.82867	5.04774	4.86799	Rhizome	Root	0.179751		82.34	351	0	541	pep	AT2G39970.1	protein_coding	APEM3,PMP38,PXN	Mitochondrial substrate carrier family protein
isotig12289	5	5.21895	5.18812	4.90527	4.94441	5.66575	5.67972	4.93533	5.49179		5.20354	5.04669	5.67274	5.21356	Rhizome	Root	0.459178		98.63	947	0	1890	pep	AT4G32410.1	protein_coding	AtCESA1,CESA1,RSW1	cellulose synthase 1	Encodes a cellulose synthase isomer. CESA1 mutants have cellulose defect in the primary cell wall. Multiple lines of evidence suggest that CESA1, along with CESA3 and CESA6 are present in the same plasma membrane complex for cellulose biosynthesis. lasma membrane complex for cellulose biosynthesis. As inferred from the null role of secondary wall-type CesAs, included in a set of five primary wall…
isotig10507	5	3.95812	4.56594	4.8594	4.94503	5.46922	5.42343	4.94858	3.98248		4.26203	4.71267	5.44633	4.46553	Rhizome	Shoot	0.733659		97.18	284	0	536	pep	AT1G03860.3	protein_coding	ATPHB2,PHB2	prohibitin 2	prohibitin 2
isotig24185	5	4.67976	4.62216	4.95896	4.94702	5.56079	5.35494	5.15628	4.61181		4.65096	4.79056	5.45787	4.88404	Rhizome	Root	0.573821		98.86	176	2e-122	350	pep	AT3G04780.1	protein_coding		Protein of unknown function (DUF1000)	Encodes a protein with little sequence identity with any other protein of known structure or function. Part of this protein shows a 42% sequence identity with the C-terminal domain of the 32-kD human thioredoxin-like protein.
isotig01754	5	4.53311	4.59077	5.51863	4.949	5.146	4.98271	5.57599	5.07809		4.56194	5.0547	5.06435	5.32704	Root	Rhizome	0.262688		85.87	283	8e-141	417	pep	AT3G12480.1	protein_coding	NF-YC11	nuclear factor Y, subunit C11
isotig07317	5	4.00208	4.60629	4.89617	4.94923	5.19549	5.29174	4.73111	4.78315		4.30418	4.75123	5.24362	4.75713	Rhizome	Root	0.486484		98.18	605	0	1197	pep	AT4G19210.1	protein_coding	ABCE2,ATRLI2,RLI2	RNAse l inhibitor protein 2	member of RLI subfamily
isotig10060	5	4.59321	5.14359	5.00006	4.94979	5.26687	5.73454	4.29894	4.78859		4.8684	5.07183	5.5007	4.54376	Rhizome	Shoot	0.428877		NA	NA	NA	NA
isotig12673	5	5.76894	5.68634	4.85928	4.95031	5.76302	5.35397	4.76851	4.36401		5.72764	5.27281	5.5585	4.56626	Leaf	Rhizome	0.169143		96.79	592	0	1183	pep	AT3G59970.3	protein_coding	MTHFR1	methylenetetrahydrofolate reductase 1	methylenetetrahydrofolate reductase MTHFR1 mRNA, complete
isotig15829	5	4.83178	5.24036	5.22759	4.95056	5.71883	5.57328	4.64892	4.97093		5.03607	5.23397	5.64605	4.80992	Rhizome	Shoot	0.412083		95.77	426	0	816	pep	AT5G62700.1	protein_coding	TUB3	tubulin beta chain 3	encodes tubulin beta-2/beta-3 chain
isotig27607	5	4.46633	4.85482	5.17126	4.95245	6.25932	5.97296	5.57402	4.32766		4.66058	5.01304	6.11614	4.95084	Rhizome	Shoot	1.1031		93.83	81	8e-52	163	pep	AT5G27700.1	protein_coding		Ribosomal protein S21e
isotig06018	5	4.19237	4.58902	4.93019	4.9539	5.36846	5.34876	4.34436	4.30623		4.39069	4.7596	5.35861	4.32529	Rhizome	Shoot	0.599007		98.63	656	0	1263	pep	AT2G21390.1	protein_coding		Coatomer, alpha subunit
isotig15209	5	4.43816	4.90976	4.9807	4.95726	5.50133	5.41602	5.03306	4.55033		4.67396	4.94523	5.45867	4.79169	Rhizome	Shoot	0.513444		93.68	364	3e-169	490	pep	AT2G33410.1	protein_coding		RNA-binding (RRM/RBD/RNP motifs) family protein
isotig20335	5	4.38771	4.58507	5.03116	4.95916	6.12074	5.88839	5.89508	5.09339		4.48639	4.80812	6.00457	5.49424	Rhizome	Root	0.510332		97.96	245	3e-170	478	pep	AT3G55620.1	protein_coding	eIF6A,emb1624	Translation initiation factor IF6
isotig19209	5	3.44005	4.26007	5.59874	4.96189	5.69796	5.52732	5.1602	3.7625		3.85006	4.92941	5.61264	4.46135	Rhizome	Shoot	0.683231		94.27	279	1e-169	479	pep	AT3G27280.1	protein_coding	ATPHB4,PHB4	prohibitin 4	Part of protein complexes that are necessary for proficient mitochondrial function or biogenesis, thereby supporting cell division and differentiation in apical tissues
isotig04214	5	5.44256	5.47043	4.66112	4.96196	5.39498	5.55312	4.7204	4.63082		5.4565	5.06578	5.47405	4.67561	Rhizome	Leaf	0.01755		93.94	198	0	380	pep	AT1G41830.1	protein_coding	SKS6,SKS6	SKU5-similar 6
isotig02519	5	4.80573	4.87742	5.06731	4.96345	5.15552	5.03545	5.04772	4.81488		4.84158	4.97237	5.09548	4.9313	Rhizome	Shoot	0.123118		93.95	430	0	805	pep	AT5G01010.1	protein_coding
isotig06017	5	4.20513	4.59879	4.93705	4.96427	5.38	5.36247	4.35253	4.32425		4.40196	4.76792	5.37124	4.33839	Rhizome	Shoot	0.603315		98.63	656	0	1263	pep	AT2G21390.1	protein_coding		Coatomer, alpha subunit
isotig17656	5	5.64824	5.72435	4.66252	4.96435	6.40747	5.99748	5.43841	4.89184		5.6863	5.19344	6.20248	5.16512	Rhizome	Leaf	0.516182		97.07	273	2e-177	506	pep	AT2G45470.1	protein_coding	AGP8,FLA8	FASCICLIN-like arabinogalactan protein 8
isotig26237	5	5.06822	5.1733	4.92339	4.9646	5.85199	5.70832	5.32902	4.65933		5.12076	5.04835	5.78016	4.99418	Rhizome	Leaf	0.659398		95.79	95	4e-54	171	pep	AT3G47833.1	protein_coding	SDH7,SDH7A
isotig13655	5	3.86875	4.43216	4.79092	4.96757	5.33415	5.19333	4.62532	4.27529		4.15046	4.61154	5.26374	4.4503	Rhizome	Shoot	0.652199		80.45	629	0	937	pep	AT5G23570.1	protein_coding	ATSGS3,SGS3	XS domain-containing protein / XS zinc finger domain-containing protein-related	Required for posttranscriptional gene silencing and natural virus resistance.SGS3 is a member of an 'unknown' protein family. Members of this family have predicted coiled coiled domains suggesting oligomerization and a potential zinc finger domain. Involved in the production of trans-acting siRNAs, through direct or indirect stabilization of cleavage fragments of the primary ta-siRNA transcript. …
isotig09939	5	4.98101	4.98068	5.26655	4.96943	6.11541	5.73725	5.90553	5.66168		4.98085	5.12361	5.92633	5.7836	Rhizome	Root	0.142729		92.23	296	1e-164	468	pep	AT5G36290.2	protein_coding		Uncharacterized protein family (UPF0016)
isotig22485	5	4.96797	4.76342	5.24652	4.97024	6.46802	6.13816	5.81908	4.90888		4.8657	5.00497	6.30309	5.36398	Rhizome	Root	0.939108		92.41	158	1e-66	209	pep	AT3G15640.1	protein_coding		Rubredoxin-like superfamily protein
isotig13682	5	3.88161	4.4072	4.89499	4.97513	5.67916	5.42523	4.91797	4.38803		4.14441	4.65109	5.55219	4.653	Rhizome	Root	0.899193		84.18	632	0	1007	pep	AT3G11710.1	protein_coding	ATKRS-1	lysyl-tRNA synthetase 1
isotig15287	5	4.99032	5.14669	5.19064	4.97782	5.55526	5.18753	4.96298	3.98133		5.06851	5.16867	5.37139	4.47215	Rhizome	Shoot	0.202727		95.11	470	0	864	pep	AT4G24830.1	protein_coding		arginosuccinate synthase family
isotig13253	5	3.21869	4.36892	4.91508	4.97801	5.39924	5.30568	4.72386	4.03915		3.7938	4.642	5.35246	4.38151	Rhizome	Shoot	0.710458		93.18	660	0	1077	pep	AT1G50920.1	protein_coding		Nucleolar GTP-binding protein
isotig27666	5	3.96536	5.10437	4.78767	4.97828	5.7513	5.85319	5.54186	5.40052		4.53487	4.94602	5.80225	5.47119	Rhizome	Root	0.331059		97.1	69	2e-26	97.4	pep	AT3G48570.1	protein_coding		secE/sec61-gamma protein transport protein
isotig21127	5	5.18833	5.16321	5.06749	4.9801	5.79063	5.64304	5.24516	5.11069		5.17577	5.11535	5.71684	5.17792	Rhizome	Root	0.538913		98.91	184	1e-132	379	pep	AT4G36800.2	protein_coding	RCE1	RUB1 conjugating enzyme 1	RUB1 conjugating enzyme that conjugates CUL1 and is involved in auxin response and embryogenesis. RCE1 protein physically interacts with RBX1, which may be the E3 for CUL1.
isotig07903	5	4.94278	4.96788	5.15075	4.98239	5.60948	5.25365	4.33849	4.60508		4.95533	5.05932	5.43157	4.47179	Rhizome	Shoot	0.37225		85.31	211	4e-106	328	pep	AT1G10940.1	protein_coding	ASK1,SNRK2-4,SNRK2.4,SRK2A	Protein kinase superfamily protein	Encodes a plant protein kinase similar to the calcium/calmodulin-dependent protein kinase subfamily and the SNF1 kinase subfamily (SnRK2) whose activity is activated by ionic (salt) and non-ionic (mannitol) osmotic stress. Kinase activity of its homolog in tobacco is induced by hyperosmotic condition within 1 minute.
isotig13481	5	5.01553	4.94786	5.14547	4.98288	5.6006	5.19084	4.26104	4.28168		4.9817	5.04667	5.39572	4.27136	Rhizome	Shoot	0.349051		81.82	110	8e-33	135	pep	AT2G22795.1	protein_coding
isotig17965	5	3.97228	4.43348	5.13576	4.98367	5.5485	5.44672	4.93393	4.0535		4.20288	4.78462	5.49761	4.49371	Rhizome	Shoot	0.712989		97.71	306	0	600	pep	AT3G54110.1	protein_coding	ATPUMP1,ATUCP1,PUMP1,UCP,UCP1	plant uncoupling mitochondrial protein 1	Member of Uncoupling protein PUMP2 family. Encodes a mitochondrial uncoupling protein AtUCP1 involved in maintain the redox poise of the mitochondrial electron transport chain to facilitate photosynthetic metabolism. Disruption of UCP1 results in a photosynthetic phenotype. Specifically there is a restriction in photorespiration with a decrease in the rate of oxidation of photorespiratory glycine…
isotig06077	5	4.7837	4.96301	5.09878	4.98448	5.67154	5.49052	4.91159	4.44362		4.87336	5.0309	5.58103	4.67761	Rhizome	Shoot	0.550135		96.91	745	0	1453	pep	AT5G37510.2	protein_coding	CI76,EMB1467	NADH-ubiquinone dehydrogenase, mitochondrial, putative	Encodes a subunit of the 400 kDa subcomplex of the mitochondrial NADH dehydrogenase (complex I). The protein has been isolated in the male gametophyte.
isotig06078	5	4.80256	4.9618	5.11233	4.98566	5.68783	5.49412	4.92097	4.44875		4.88218	5.03707	5.59098	4.68486	Rhizome	Shoot	0.553913		97.05	745	0	1457	pep	AT5G37510.2	protein_coding	CI76,EMB1467	NADH-ubiquinone dehydrogenase, mitochondrial, putative	Encodes a subunit of the 400 kDa subcomplex of the mitochondrial NADH dehydrogenase (complex I). The protein has been isolated in the male gametophyte.
isotig20505	5	4.83954	5.11502	5.01757	4.98569	5.53038	5.51931	4.71806	4.3936		4.97728	5.06629	5.52485	4.55583	Rhizome	Shoot	0.458555		90.87	252	6e-167	469	pep	AT5G66510.1	protein_coding	GAMMA CA3	gamma carbonic anhydrase 3	Encodes mitochondrial gamma carbonic anhydrase. Component of the NADH dehydrogenase complex.
isotig13701	5	5.82069	5.33465	4.77804	4.98652	6.25618	6.75765	5.29853	5.75957		5.57767	5.05635	6.50692	5.52905	Rhizome	Leaf	0.929247		96.52	460	0	757	pep	AT3G23820.1	protein_coding	GAE6	UDP-D-glucuronate 4-epimerase 6	UDP-D-glucuronate 4-epimerase
isotig21622	5	4.89235	5.07321	5.09414	4.98675	5.62395	5.48789	5.15081	4.51013		4.98278	5.08368	5.55592	4.83047	Rhizome	Shoot	0.472243		90.27	185	4e-109	318	pep	AT1G24050.1	protein_coding		RNA-processing, Lsm domain
isotig08338	5	3.36028	3.9705	4.90883	4.98701	5.32951	5.13028	4.73027	4.31082		3.66539	4.43967	5.2299	4.52055	Rhizome	Root	0.709349		85.53	380	0	531	pep	AT4G26110.1	protein_coding	ATNAP1;1,NAP1;1	nucleosome assembly protein1;1	Encodes a member of a small gene family of proteins with similarity to nucleosome assembly proteins.May function in nucleotide excision repair. Loss of function mutations have no obvious visible phenotypes but do seem to affect transcription of NER related genes.
isotig19977	5	5.33007	5.60325	4.80989	4.98765	5.49086	5.38483	4.93078	4.20912		5.46666	5.20657	5.43785	4.56995	Leaf	Rhizome	0.0288158		95.4	239	6e-164	462	pep	AT2G32520.1	protein_coding		alpha/beta-Hydrolases superfamily protein
isotig20277	5	5.22012	5.73225	5.14291	4.99025	5.30305	5.2335	4.3948	3.72043		5.47619	5.43758	5.26828	4.05762	Leaf	Shoot	0.0386035		88.71	310	1e-178	501	pep	AT1G08560.1	protein_coding	ATSYP111,KN,SYP111	syntaxin of plants 111	member of SYP11 syntaxin Gene Family
isotig17465	5	4.37928	4.81935	4.59662	4.99177	5.04763	4.96308	4.32596	3.75969		4.59931	4.70798	5.00535	4.04283	Rhizome	Shoot	0.297367		92.59	378	0	624	pep	AT2G43360.1	protein_coding	BIO2,BIOB	Radical SAM superfamily protein	Catalyzes the conversion of dethiobiotin to biotin.
isotig05795	5	4.90594	4.96026	5.06087	4.99445	5.33414	5.27215	5.06994	4.49403		4.9331	5.01057	5.30314	4.78199	Rhizome	Shoot	0.292577		81.57	548	4e-164	490	pep	AT2G25970.1	protein_coding		KH domain-containing protein
isotig17947	5	4.25071	4.76557	4.90969	4.99457	5.46378	5.48349	4.66209	3.94519		4.50814	4.83763	5.47364	4.30364	Rhizome	Shoot	0.636007		96.11	386	0	696	pep	AT5G45620.1	protein_coding		Proteasome component (PCI) domain protein
isotig10667	5	4.52421	5.22123	4.88404	4.99466	5.72113	5.61656	5.11336	4.0414		4.87272	5.05263	5.66884	4.57738	Rhizome	Shoot	0.61621		94.34	159	3e-77	237	pep	AT4G10480.1	protein_coding		Nascent polypeptide-associated complex (NAC), alpha subunit family protein
isotig22532	5	5.3637	5.54805	5.16661	4.9956	6.04257	5.78373	5.61084	4.68254		5.45587	5.35733	5.91315	5.14669	Rhizome	Leaf	0.457276		96.88	192	2e-120	347	pep	AT5G13780.1	protein_coding		Acyl-CoA N-acyltransferases (NAT) superfamily protein
isotig13646	5	4.54954	4.59853	5.08245	5.0012	5.53113	5.38108	4.82977	4.66425		4.57404	4.84049	5.45611	4.74701	Rhizome	Shoot	0.615618		97.29	591	0	1055	pep	AT2G01970.1	protein_coding		Endomembrane protein 70 protein family
isotig22779	5	5.07538	4.93631	5.27213	5.00343	5.54402	5.32402	5.15644	4.62767		5.00584	5.10422	5.43402	4.89206	Rhizome	Shoot	0.329801		99.35	153	2e-106	309	pep	AT1G78870.2	protein_coding	UBC13A,UBC35	ubiquitin-conjugating enzyme 35	UBC35/UBC13A encodes a protein that may play a role in DNA damage responses and error-free post-replicative DNA repair by participating in lysine-63-based polyubiquitination reactions. UBC35/UBC13A can form diubiquitin and triubiquitin chains in combination with MMZ1,2,3,4/(UEV1A,B,C,D) in vitro. It can also functionally complement an mms2 ubc13 mutation in budding yeast by increasing the double …
isotig18066	5	4.34268	4.66818	5.02136	5.01046	5.84928	5.48523	5.18332	4.56373		4.50543	4.84477	5.66725	4.87353	Rhizome	Root	0.793728		93.31	344	0	575	pep	AT2G40290.1	protein_coding		Eukaryotic translation initiation factor 2 subunit 1
isotig13897	5	3.74913	5.1518	5.10032	5.01147	5.11506	5.23777	4.44261	4.21734		4.45046	5.12606	5.17642	4.32998	Rhizome	Shoot	0.0503597		72.76	646	0	932	pep	AT1G57820.1	protein_coding	ORTH2,VIM1	Zinc finger (C3HC4-type RING finger) family protein	Encodes a 645-amino acid methylcytosine-binding protein with a PHD domain, two RING finger domains, and an SRA domain that is involved in centromere heterochromatinization. This protein functions as an E3 ubiquitin ligase in vitro. The protein has been shown to bind to methylated cytosines of CG, CNG and CNN motifs via its SRA domain but has a preference for the former. It plays a role in the est…
isotig09667	5	2.56868	3.1776	5.62344	5.0147	6.64115	6.11619	6.24552	4.38445		2.87314	4.40052	6.37867	5.31499	Rhizome	Root	1.06369		75	100	6e-47	163	pep	AT3G44750.2	protein_coding	ATHD2A,HD2A,HDA3,HDT1	histone deacetylase 3	Encodes a histone deacetylase. Controls the development of adaxial/abaxial leaf polarity. Two lines with RNAi-directed against this gene show reduced Agrobacterium-mediated DNA transformation of the roots.
isotig03499	5	4.89672	5.15392	4.8969	5.0152	5.37647	5.35594	4.74646	5.04931		5.02532	5.02541	5.36621	4.89789	Rhizome	Shoot	0.340799		87.38	420	0	703	pep	AT5G53140.1	protein_coding		Protein phosphatase 2C family protein
isotig23336	5	4.90967	5.1179	4.90872	5.01783	5.49604	5.48885	4.99918	4.574		5.01379	5.01331	5.49244	4.78659	Rhizome	Leaf	0.478657		90	130	1e-71	219	pep	AT5G08060.1	protein_coding
isotig12614	5	4.77581	5.12086	4.9844	5.01956	5.30669	5.20754	5.01749	4.22886		4.94834	5.05263	5.25711	4.62317	Rhizome	Shoot	0.20448		84.46	830	0	1162	pep	AT1G29370.1	protein_coding		Kinase-related protein of unknown function (DUF1296)
isotig07981	5	4.3445	4.62621	5.09683	5.01998	5.14053	5.05067	4.91284	4.95927		4.48535	4.86152	5.0956	4.93605	Rhizome	Root	0.159542		81.33	391	0	532	pep	AT3G14230.3	protein_coding	RAP2.2	related to AP2 2	encodes a member of the ERF (ethylene response factor) subfamily B-2 of ERF/AP2 transcription factor family (RAP2.2). The protein contains one AP2 domain. There are 5 members in this subfamily including RAP2.2 AND RAP2.12.
isotig19736	5	4.15442	4.38116	5.17026	5.02479	6.38982	5.99732	5.77885	5.25466		4.26779	4.77571	6.19357	5.51676	Rhizome	Root	0.676811		90.31	258	1e-121	355	pep	AT1G64090.1	protein_coding	RTNLB3	Reticulan like protein B3
isotig12610	5	4.34422	4.75811	4.9402	5.02548	5.31332	5.26525	4.5132	4.35958		4.55116	4.84915	5.28928	4.43639	Rhizome	Shoot	0.440129		97.42	891	0	1516	pep	AT2G20580.1	protein_coding	ATRPN1A,RPN1A	26S proteasome regulatory subunit S2 1A	encoding the RPN subunits of the 26S proteasome
isotig11441	5	4.65972	5.0796	5.11964	5.02636	5.42876	5.34139	5.14208	4.84485		4.86966	5.09962	5.38507	4.99346	Rhizome	Shoot	0.285454		97.01	167	1e-122	348	pep	AT4G32930.1	protein_coding
isotig14340	5	4.56618	4.85097	5.18285	5.02872	5.36298	5.02536	4.79967	4.18944		4.70858	5.01691	5.19417	4.49455	Rhizome	Shoot	0.17726		83.57	572	0	912	pep	AT5G56680.1	protein_coding	EMB2755,SYNC1,SYNC1 ARATH	Class II aminoacyl-tRNA and biotin synthetases superfamily protein	Encodes a putative cytosolic asparaginyl-tRNA synthetase.
isotig13426	5	4.78281	4.93528	4.96835	5.03183	5.6826	5.49349	4.84258	4.78304		4.85904	4.95181	5.58805	4.81281	Rhizome	Shoot	0.636232		95.83	647	0	1167	pep	AT5G25100.1	protein_coding		Endomembrane protein 70 protein family
isotig08337	5	3.45043	4.04782	4.93411	5.03193	5.45583	5.23915	4.83612	4.44873		3.74913	4.49097	5.34749	4.64243	Rhizome	Root	0.705064		85.53	380	0	531	pep	AT4G26110.1	protein_coding	ATNAP1;1,NAP1;1	nucleosome assembly protein1;1	Encodes a member of a small gene family of proteins with similarity to nucleosome assembly proteins.May function in nucleotide excision repair. Loss of function mutations have no obvious visible phenotypes but do seem to affect transcription of NER related genes.
isotig14413	5	5.52861	5.78487	5.07513	5.03225	5.5812	5.50237	4.50454	4.17683		5.65674	5.43	5.54179	4.34069	Leaf	Rhizome	0.114956		92.73	550	0	805	pep	AT5G16150.3	protein_coding	GLT1,PGLCT	plastidic GLC translocator	Encodes a putative plastidic glucose transporter.
isotig15408	5	4.23398	4.51207	4.7616	5.03454	5.30879	5.3954	4.98011	4.52796		4.37303	4.63683	5.35209	4.75403	Rhizome	Root	0.59806		95.83	503	0	993	pep	AT3G48170.1	protein_coding	ALDH10A9	aldehyde dehydrogenase 10A9	Arabidopsis thaliana putative betaine aldehyde dehydrogenase
isotig11690	5	5.1666	5.52628	5.28204	5.0406	5.96347	5.56219	5.01602	4.39392		5.34644	5.40416	5.76283	4.70497	Rhizome	Shoot	0.358667		97.5	80	1e-53	168	pep	AT2G27970.1	protein_coding	CKS2	CDK-subunit 2
isotig08714	5	1.38898	1.93535	4.54686	5.04075	4.27889	4.94341	2.36771	3.08306		1.66217	3.24111	4.61115	2.72538	Rhizome	Shoot	1.37004		86.39	360	3e-177	504	pep	AT4G37180.1	protein_coding		Homeodomain-like superfamily protein	myb family transcription factor, contains Pfam domain, PF00249: Myb-like DNA-binding domain l; also isolated as a putative cytoskeletal protein in a yeast screen
isotig08713	5	1.38133	1.93583	4.54291	5.04184	4.27106	4.93792	2.37183	3.07605		1.65858	3.23937	4.60449	2.72394	Rhizome	Shoot	1.36512		86.39	360	4e-177	504	pep	AT4G37180.1	protein_coding		Homeodomain-like superfamily protein	myb family transcription factor, contains Pfam domain, PF00249: Myb-like DNA-binding domain l; also isolated as a putative cytoskeletal protein in a yeast screen
isotig09851	5	5.65682	4.90985	5.76305	5.04234	6.25162	6.52596	4.97673	5.58156		5.28333	5.33645	6.38879	5.27915	Rhizome	Shoot	1.05234		92.27	388	0	730	pep	AT5G45280.2	protein_coding		Pectinacetylesterase family protein
isotig24305	5	5.06874	4.63258	5.41785	5.04238	6.15831	5.8505	5.48475	5.10579		4.85066	5.02522	6.00441	5.29527	Rhizome	Root	0.709141		96.46	113	3e-58	184	pep	AT2G30410.2	protein_coding	KIS,TFCA	tubulin folding cofactor A (KIESEL)	mutant has embryo defect; enlarged embryo cells and endosperm nuclei; Tubulin Folding Cofactor A
isotig16730	5	4.82545	5.06025	5.28427	5.04241	5.91667	5.59066	5.18118	4.56675		4.94285	5.17226	5.75366	4.87397	Rhizome	Shoot	0.581404		99.03	308	0	522	pep	AT5G05780.1	protein_coding	AE3,ATHMOV34,RPN8A	RP non-ATPase subunit 8A	Encodes a putative 26S proteasome subunit RPN8a. The function of RPN8a and other 26S subunits may be required for specifying leaf adaxial identity.
isotig24148	5	4.49396	4.51552	4.91347	5.04254	5.06196	4.92292	4.46881	3.88409		4.50474	4.7145	4.99244	4.17645	Rhizome	Shoot	0.277946		88.21	195	1e-127	364	pep	AT1G14010.1	protein_coding		emp24/gp25L/p24 family/GOLD family protein
isotig26174	5	5.05212	4.97052	4.83991	5.04273	5.88383	6.03281	4.87505	5.6706		5.01132	4.90522	5.95832	5.27283	Rhizome	Root	0.685493		88.61	158	2e-101	293	pep	AT4G08685.1	protein_coding	SAH7	Pollen Ole e 1 allergen and extensin family protein	Encodes a protein, expressed in leaves, with similarity to pollen allergens.
isotig13732	5	4.58065	4.74995	5.11259	5.04352	5.10103	4.92316	4.76395	4.43114		4.6653	4.93127	5.01209	4.59754	Rhizome	Shoot	0.0808214		97.61	587	0	1127	pep	AT3G25800.1	protein_coding	PDF1,PP2AA2,PR 65	protein phosphatase 2A subunit A2	one of three genes encoding the protein phosphatase 2A regulatory subunit
isotig05158	5	5.18124	5.07422	5.09278	5.04823	5.78009	5.64455	4.77429	4.70039		5.12773	5.0835	5.71232	4.73734	Rhizome	Leaf	0.584589		86.08	424	0	690	pep	AT4G32330.3	protein_coding		TPX2 (targeting protein for Xklp2) protein family
isotig14169	5	4.71009	5.20794	5.03248	5.04849	5.19476	5.15522	4.97964	4.45593		4.95902	5.12021	5.17499	4.71778	Rhizome	Shoot	0.0547752		95.24	525	0	951	pep	AT2G33340.2	protein_coding	MAC3B	MOS4-associated complex 3B	Encodes MAC3B, a U-box proteins with homology to the yeast and human E3 ubiquitin ligase Prp19. Associated with the MOS4-Associated Complex (MAC). Involved in plant innate immunity.
isotig15771	5	5.23317	5.26341	5.128	5.05026	5.748	5.58306	5.25395	4.70738		5.24829	5.19571	5.66553	4.98066	Rhizome	Leaf	0.417244		93.33	195	2e-124	367	pep	AT3G60810.1	protein_coding
isotig10787	5	5.49377	5.60603	4.83541	5.05706	6.15315	5.8763	4.99828	4.38312		5.5499	5.22072	6.01472	4.6907	Rhizome	Leaf	0.464822		97.89	142	1e-77	236	pep	AT5G46160.1	protein_coding		Ribosomal protein L14p/L23e family protein
isotig07583	5	4.3981	4.83579	5.07034	5.05865	5.96704	5.82058	5.05692	5.08609		4.61695	4.95307	5.89381	5.0715	Rhizome	Root	0.822307		96.45	535	0	1008	pep	AT4G16143.2	protein_coding	IMPA-2	importin alpha isoform 2	Protein interacts with Agrobacterium proteins VirD2 and VirE2. Is not individually essential for Agrobacterium-mediated root transformation, but when overexpressed can rescue the impa-4 decreased transformation susceptibility phenotype.
isotig10788	5	5.50933	5.6143	4.83893	5.0588	6.16135	5.87904	4.98024	4.38438		5.56181	5.22661	6.0202	4.68231	Rhizome	Leaf	0.458383		97.89	142	1e-77	236	pep	AT5G46160.1	protein_coding		Ribosomal protein L14p/L23e family protein
isotig11159	5	5.24382	5.29979	4.84063	5.05978	5.50154	5.31015	4.92353	4.35399		5.27181	5.07021	5.40585	4.63876	Rhizome	Leaf	0.13404		96.24	133	4e-76	229	pep	AT3G12260.1	protein_coding		LYR family of Fe/S cluster biogenesis protein
isotig21739	5	4.87465	4.99566	5.12507	5.061	5.1627	5.21958	5.16035	4.91208		4.93515	5.06037	5.19114	5.03622	Rhizome	Shoot	0.130775		97.99	199	1e-137	391	pep	AT5G58060.1	protein_coding	ATGP1,ATYKT61,YKT61	SNARE-like superfamily protein	member of YKT6 Gene Family
isotig20413	5	4.98577	5.24235	5.21526	5.0613	5.83537	5.57089	5.19685	4.68316		5.11406	5.2288	5.70313	4.94001	Rhizome	Shoot	0.474329		96.4	250	3e-149	424	pep	AT5G66140.1	protein_coding	PAD2	proteasome alpha subunit D2	Encodes alpha5 subunit of 20S proteosome complex involved in protein degradation.
isotig14799	5	4.44757	4.52621	5.02815	5.06176	4.97932	4.95325	4.7012	4.58847		4.48689	4.77718	4.96629	4.64483	Rhizome	Shoot	0.189111		96.78	435	0	798	pep	AT3G53520.1	protein_coding	ATUXS1,UXS1	UDP-glucuronic acid decarboxylase 1	Encodes an isoform of UDP-glucuronic acid decarboxylase, which is predicted to be membrane-bound by PSORT analysis. This enzyme produces UDP-xylose, which is a substrate for many cell wall carbohydrates including hemicellulose and pectin. UDP-xylose is also known to feedback regulate several cell wall biosynthetic enzymes.
isotig20513	5	4.80313	4.89022	5.08409	5.06407	5.77706	5.84763	5.17504	5.46389		4.84667	4.98715	5.81234	5.31947	Rhizome	Root	0.492878		97.5	200	8e-140	399	pep	AT3G18820.1	protein_coding	ATRAB7B,ATRABG3F,RAB71,RAB7B,RAB7B,RABG3F	RAB GTPase homolog G3F
isotig17582	5	5.40328	5.11063	5.25472	5.06522	5.72624	5.37218	5.05621	4.42329		5.25695	5.18268	5.54921	4.73975	Rhizome	Leaf	0.292253		97.39	307	0	553	pep	AT5G40810.1	protein_coding		Cytochrome C1 family
isotig27105	5	4.95163	5.12815	5.24141	5.06731	5.58102	5.06888	5.38878	4.30003		5.03989	5.18478	5.32495	4.84441	Rhizome	Shoot	0.140166		71.05	76	1e-33	117	pep	AT5G50810.1	protein_coding	TIM8	translocase inner membrane subunit 8	Encodes a small zinc finger-like protein that is a component of the mitochondrial protein import apparatus.
isotig17585	5	4.88538	4.9854	5.00611	5.06827	5.11687	5.24524	5.08577	4.60089		4.93539	4.99575	5.18106	4.84333	Rhizome	Shoot	0.185303		92.22	334	0	556	pep	AT4G11260.1	protein_coding	ATSGT1B,EDM1,ETA3,RPR1,SGT1B	phosphatase-related	Functions in plant disease resistance signaling, SCF(TIR1) mediated degradation of Aux/IAA proteins and HSP90 mediated degradation of R resistance proteins. AtSGT1a and AtSGT1b are functionally redundant in the resistance to pathogenes. AtSGT1b was more highly expressed than AtSGT1. The N-terminal TPR domain of AtSGT1a reduces the steady-state level of Arabidopsis SGT1 proteins whereas the same d…
isotig08797	5	4.60143	4.59883	4.46027	5.06943	5.79815	5.67912	4.85637	5.29581		4.60013	4.52955	5.73863	5.07609	Rhizome	Root	0.662543		94.35	248	1e-169	489	pep	AT1G33470.2	protein_coding		RNA-binding (RRM/RBD/RNP motifs) family protein
isotig07584	5	4.37321	4.80825	5.1137	5.07306	5.95894	5.81945	4.97594	5.08452		4.59073	4.96097	5.8892	5.03023	Rhizome	Root	0.858964		96.45	535	0	1008	pep	AT4G16143.2	protein_coding	IMPA-2	importin alpha isoform 2	Protein interacts with Agrobacterium proteins VirD2 and VirE2. Is not individually essential for Agrobacterium-mediated root transformation, but when overexpressed can rescue the impa-4 decreased transformation susceptibility phenotype.
isotig10468	5	4.00312	4.63315	5.74025	5.07452	6.64559	6.32104	5.80584	4.41742		4.31814	5.1867	6.48331	5.11163	Rhizome	Shoot	1.29661		95.78	166	2e-108	316	pep	AT4G10450.1	protein_coding		Ribosomal protein L6 family
isotig25825	5	5.56734	5.4456	4.92714	5.07571	6.02865	5.80024	5.54961	5.26872		5.50647	5.18637	5.91445	5.40917	Rhizome	Leaf	0.407975		98.97	97	2e-68	208	pep	AT4G22310.1	protein_coding		Uncharacterised protein family (UPF0041)
isotig06095	5	4.55423	4.80367	4.90398	5.0763	5.95944	5.23526	4.25729	3.83248		4.67895	4.85382	5.59735	4.04489	Rhizome	Shoot	0.743525		90	100	3e-44	164	pep	AT3G06130.2	protein_coding		Heavy metal transport/detoxification superfamily protein
isotig03810	5	4.32887	4.46507	5.06315	5.07813	5.34434	5.25021	5.00443	4.81994		4.39697	4.76411	5.29728	4.91219	Rhizome	Root	0.385089		83.99	356	0	548	pep	AT5G08420.1	protein_coding		RNA-binding KH domain-containing protein
isotig04919	5	1.61922	3.41294	4.78941	5.07844	7.17213	6.67525	4.32833	3.74237		2.51608	4.10118	6.92369	4.03535	Rhizome	Shoot	2.82251		90	70	7e-44	145	pep	AT2G43520.1	protein_coding	ATTI2,TI2	trypsin inhibitor protein 2	Encodes putative trypsin inhibitor protein which may function in defense against herbivory. Member of the defensin-like (DEFL) family.
isotig21230	5	4.98632	5.25158	4.99029	5.08588	5.74083	5.49673	4.66821	4.25178		5.11895	5.12094	5.61878	4.46	Rhizome	Shoot	0.497846		66.08	171	1e-57	187	pep	AT5G61130.1	protein_coding	PDCB1	plasmodesmata callose-binding protein 1	Encodes a plasmodesmatal localized protein with callose binding activity. The function of PDCB1 is unknown but overexpression leads to the hyperaccumulation of callose.
isotig06096	5	4.56772	4.81794	4.91978	5.08854	5.9717	5.24765	4.26785	3.84466		4.69283	4.86886	5.60968	4.05625	Rhizome	Shoot	0.740819		90	100	2e-44	164	pep	AT3G06130.2	protein_coding		Heavy metal transport/detoxification superfamily protein
isotig19186	5	4.53592	5.11684	5.34005	5.09057	6.05712	5.85582	5.47886	4.553		4.82638	5.22844	5.95647	5.01593	Rhizome	Shoot	0.728029		94.39	285	2e-161	459	pep	AT2G39990.1	protein_coding	AteIF3f,EIF2,eIF3F	eukaryotic translation initiation factor 2	translation initiation factor eIF2 p47 subunit homolog
isotig01886	5	4.85819	4.88425	5.30174	5.09075	5.54309	5.44291	5.07167	4.71429		4.87122	5.093	5.493	4.89298	Rhizome	Shoot	0.400005		92.68	205	6e-105	308	pep	AT2G25310.1	protein_coding		Protein of unknown function (DUF2012)
isotig01888	5	4.86368	4.88425	5.29887	5.09075	5.54309	5.44214	5.08445	4.71429		4.87397	5.09156	5.49261	4.89937	Rhizome	Shoot	0.401055		92.68	205	2e-104	307	pep	AT2G25310.1	protein_coding		Protein of unknown function (DUF2012)
isotig01887	5	4.86094	4.88425	5.30605	5.09221	5.54676	5.44445	5.07167	4.71429		4.87259	5.09515	5.4956	4.89298	Rhizome	Shoot	0.400454		92.68	205	6e-105	308	pep	AT2G25310.1	protein_coding		Protein of unknown function (DUF2012)
isotig01889	5	4.86643	4.88425	5.30318	5.09221	5.54676	5.44368	5.08445	4.71429		4.87534	5.09371	5.49522	4.89937	Rhizome	Shoot	0.401504		92.68	205	2e-104	307	pep	AT2G25310.1	protein_coding		Protein of unknown function (DUF2012)
isotig23104	5	6.13375	5.29753	5.82368	5.09838	7.42649	5.51983	6.65831	5.4711		5.71564	5.5606	6.47316	6.06471	Rhizome	Root	0.408454		NA	NA	NA	NA
isotig16854	5	4.86738	4.97139	5.05577	5.09844	5.47147	5.48476	4.82934	4.53408		4.91938	5.01358	5.47812	4.68171	Rhizome	Shoot	0.464536		93.73	415	0	641	pep	AT1G04850.1	protein_coding		ubiquitin-associated (UBA)/TS-N domain-containing protein
isotig19160	5	4.30757	4.6625	5.28731	5.09953	6.53565	6.40672	5.43652	5.41398		4.48504	4.97491	6.47119	5.42525	Rhizome	Root	1.04594		94.84	155	3e-85	261	pep	AT2G30060.1	protein_coding		Pleckstrin homology (PH) domain superfamily protein
isotig24706	5	4.81521	5.36804	5.30476	5.09956	6.02881	5.84948	5.82633	4.96121		5.09163	5.3364	5.93915	5.39377	Rhizome	Root	0.545377		97.22	108	3e-69	212	pep	AT1G20580.1	protein_coding		Small nuclear ribonucleoprotein family protein
isotig16970	5	4.80937	4.90684	5.26702	5.09988	5.79593	5.53103	5.02688	4.17971		4.85811	5.08693	5.66348	4.6033	Rhizome	Shoot	0.576547		98.37	307	0	535	pep	AT3G27240.1	protein_coding		Cytochrome C1 family
isotig05161	5	3.17308	4.14929	5.23788	5.10094	5.36514	5.15156	4.67636	4.46355		3.66119	4.69359	5.25835	4.56995	Rhizome	Shoot	0.564761		87.26	361	0	626	pep	AT5G62190.1	protein_coding	PRH75	DEAD box RNA helicase (PRH75)	DEAD/DEAH box RNA helicase PRH75
isotig03175	5	4.72046	4.98812	5.04725	5.102	5.23385	5.14382	5.14776	4.86453		4.85429	5.01768	5.18884	5.00615	Rhizome	Shoot	0.171155		94.75	305	0	563	pep	AT2G39970.1	protein_coding	APEM3,PMP38,PXN	Mitochondrial substrate carrier family protein
isotig22625	5	5.49141	4.97077	5.42065	5.10422	6.15183	5.57646	5.16122	4.59235		5.23109	5.19571	5.86414	4.87678	Rhizome	Leaf	0.633052		97.24	181	5e-119	342	pep	AT4G08520.1	protein_coding		SNARE-like superfamily protein
isotig03809	5	4.33947	4.47911	5.09862	5.10509	5.37432	5.27013	5.00728	4.85205		4.40929	4.78887	5.32222	4.92966	Rhizome	Root	0.39256		83.99	356	0	548	pep	AT5G08420.1	protein_coding		RNA-binding KH domain-containing protein
isotig08610	5	4.59243	5.02146	5.10426	5.10735	5.2302	5.06846	4.87795	4.53153		4.80695	5.06286	5.14933	4.70474	Rhizome	Shoot	0.0864749		82.99	194	3e-85	266	pep	AT5G02530.2	protein_coding		RNA-binding (RRM/RBD/RNP motifs) family protein
isotig10687	5	5.00359	6.12243	3.1183	5.10892	5.981	5.63916	4.44254	4.9615		5.56301	4.62036	5.81008	4.70202	Rhizome	Leaf	0.247069		80.98	163	2e-93	277	pep	AT1G70830.5	protein_coding	MLP28	MLP-like protein 28
isotig07904	5	5.09647	5.10562	5.29384	5.10953	5.75205	5.38539	4.45575	4.75091		5.10104	5.19973	5.56872	4.60333	Rhizome	Shoot	0.368992		90.36	363	0	626	pep	AT1G10940.1	protein_coding	ASK1,SNRK2-4,SNRK2.4,SRK2A	Protein kinase superfamily protein	Encodes a plant protein kinase similar to the calcium/calmodulin-dependent protein kinase subfamily and the SNF1 kinase subfamily (SnRK2) whose activity is activated by ionic (salt) and non-ionic (mannitol) osmotic stress. Kinase activity of its homolog in tobacco is induced by hyperosmotic condition within 1 minute.
isotig26015	5	5.60914	5.46171	5.07231	5.1103	6.42519	6.40012	5.77333	5.7393		5.53543	5.26701	6.41265	5.75631	Rhizome	Root	0.656338		97.66	128	2e-82	244	pep	AT4G02620.1	protein_coding		vacuolar ATPase subunit F family protein
isotig20378	5	5.10885	5.32485	5.00015	5.11151	5.51474	5.56707	5.40615	5.08768		5.21685	5.1625	5.5409	5.24691	Rhizome	Root	0.29399		91.76	267	7e-169	475	pep	AT4G38800.1	protein_coding	ATMTAN1,ATMTN1,MTAN1,MTN1	methylthioadenosine nucleosidase 1
isotig11696	5	4.09153	5.27825	4.32497	5.11168	4.93201	5.514	4.77886	4.85851		4.68489	4.80161	5.22301	4.81869	Rhizome	Root	0.404319		NA	NA	NA	NA
isotig15270	5	4.76631	5.05643	5.6264	5.1139	6.70878	6.60218	5.72987	5.85778		4.91137	5.34141	6.65548	5.79382	Rhizome	Root	0.861662		98.84	431	0	845	pep	AT4G20890.1	protein_coding	TUB9	tubulin beta-9 chain	tubulin 9
isotig05162	5	3.18829	4.16352	5.25004	5.11589	5.37815	5.1624	4.6666	4.48171		3.67591	4.70678	5.27027	4.57416	Rhizome	Shoot	0.563493		87.5	336	0	581	pep	AT5G62190.1	protein_coding	PRH75	DEAD box RNA helicase (PRH75)	DEAD/DEAH box RNA helicase PRH75
isotig03866	5	4.47302	4.64257	4.4804	5.11609	6.08062	5.99562	4.84193	5.31543		4.5578	4.56149	6.03812	5.07868	Rhizome	Root	0.959437		92.98	171	2e-97	293	pep	AT1G64200.1	protein_coding	VHA-E3	vacuolar H+-ATPase subunit E isoform 3
isotig01884	5	4.8882	4.91472	5.34348	5.11756	5.58436	5.47162	5.11544	4.75962		4.90146	5.1291	5.52799	4.93753	Rhizome	Shoot	0.398891		91.71	205	2e-102	302	pep	AT2G25310.1	protein_coding		Protein of unknown function (DUF2012)
isotig01885	5	4.89362	4.91472	5.33925	5.11756	5.58436	5.4709	5.12311	4.75962		4.90417	5.12699	5.52763	4.94137	Rhizome	Shoot	0.400641		91.71	205	5e-102	301	pep	AT2G25310.1	protein_coding		Protein of unknown function (DUF2012)
isotig22385	5	5.58642	5.60717	5.39034	5.11802	6.13658	5.93695	5.34739	4.94286		5.5968	5.49876	6.03676	5.14513	Rhizome	Leaf	0.439965		96.3	162	1e-107	313	pep	AT2G42210.2	protein_coding	ATOEP16-3,OEP16-3	Mitochondrial import inner membrane translocase subunit Tim17/Tim22/Tim23 family protein	Homologous to pea OEP16 and barley pPORA (OEP16), a member of Arabidopsis OEP16 family.
isotig24047	5	4.178	4.65615	5.03273	5.11815	5.53456	5.35359	4.56919	3.71728		4.41707	4.84444	5.44407	4.14324	Rhizome	Shoot	0.599633		99.4	166	6e-113	325	pep	AT5G60670.1	protein_coding		Ribosomal protein L11 family protein
isotig11485	5	6.61233	5.033	6.19409	5.11864	8.19576	5.41842	7.1295	5.06292		5.82266	5.61355	6.80709	6.09621	Rhizome	Root	0.710883		NA	NA	NA	NA
isotig03865	5	4.47029	4.64396	4.4822	5.12083	6.08143	5.99775	4.84193	5.32196		4.55712	4.56308	6.03959	5.08194	Rhizome	Root	0.957645		92.98	171	2e-97	293	pep	AT1G64200.1	protein_coding	VHA-E3	vacuolar H+-ATPase subunit E isoform 3
[truncated: 5,070 more rows]
