# Supplementary material for: Characterization of rhizome transcriptome and identification of a rhizomatous ER body in the clonal plant Cardamine leucantha
Source: Sci Rep. 2020 Aug 6;10:13291. doi: 10.1038/s41598-020-69941-9 (PMC7413523; doi:10.1038/s41598-020-69941-9)
Supplement: Supplementary file 2 — Supplementary file2 [file 41598_2020_69941_MOESM2_ESM.xlsx]

## Sheet: Table_S1_GO_analysis
Characterization of rhizome transcriptome and identification of a rhizomatous ER body in the clonal plant Cardamine leucantha
Kiwako S. Araki, Atsushi J. Nagano, Ryohei Thomas Nakano, Tatsuya Kitazume, Katsushi Yamaguchi, Ikuko Hara-Nishimura, Shuji Shigenobu & Hiroshi Kudoh
Supplementary Table S1. The results of gene onotology (GO) enrichment analysesfor the 16 k-mean clusters. Adjusted P values of the Fisher's exact tests are also listed. In GO, m, c and b represent molecular function, cellular component and biological process, respectively.
K-mean clusters	GO ID	GO term	GO source	Genes with the GO term in the cluster	Genes in the cluster (annotated)	Genes with the GO term	All genes	Adjusted P-values for the enrichment tests
1	GO:0015928	fucosidase activity	m	5	42	5	6204	5.16847e-08
1	GO:0002020	protease binding	m	5	42	14	6204	9.89319e-05
1	GO:0005199	structural constituent of cell wall	m	5	42	17	6204	0.00030125
1	GO:0070417	cellular response to cold	b	5	42	18	6204	0.00041504
1	GO:0009610	response to symbiotic fungus	b	5	42	28	6204	0.00452922
1	GO:0009608	response to symbiont	b	5	42	28	6204	0.00452922
1	GO:0008757	S-adenosylmethionine-dependent methyltransferase activity	m	4	42	17	6204	0.0188282
2	GO:0010200	response to chitin	b	30	147	256	6204	5.83893e-10
2	GO:0002237	response to molecule of bacterial origin	b	13	147	42	6204	2.86198e-08
2	GO:0007169	transmembrane receptor protein tyrosine kinase signaling pathway	b	10	147	24	6204	2.8173e-07
2	GO:0007167	enzyme linked receptor protein signaling pathway	b	10	147	24	6204	2.8173e-07
2	GO:0051322	anaphase	b	10	147	27	6204	1.14024e-06
2	GO:0009855	determination of bilateral symmetry	b	11	147	38	6204	2.93395e-06
2	GO:0009799	specification of symmetry	b	11	147	38	6204	2.93395e-06
2	GO:0010014	meristem initiation	b	11	147	39	6204	4.00431e-06
2	GO:0007166	cell surface receptor linked signaling pathway	b	10	147	35	6204	2.1093e-05
2	GO:0051567	histone H3-K9 methylation	b	10	147	38	6204	5.1108e-05
2	GO:0006306	DNA methylation	b	10	147	41	6204	0.000114045
2	GO:0006304	DNA modification	b	10	147	41	6204	0.000114045
2	GO:0006305	DNA alkylation	b	10	147	41	6204	0.000114045
2	GO:0009743	response to carbohydrate stimulus	b	34	147	520	6204	0.000130538
2	GO:0009607	response to biotic stimulus	b	49	147	952	6204	0.000145656
2	GO:0000911	cytokinesis by cell plate formation	b	10	147	42	6204	0.000146677
2	GO:0010033	response to organic substance	b	62	147	1377	6204	0.000154333
2	GO:0033205	cell cycle cytokinesis	b	10	147	43	6204	0.000187286
2	GO:0042221	response to chemical stimulus	b	82	147	2124	6204	0.000234552
2	GO:0009933	meristem structural organization	b	11	147	56	6204	0.00025178
2	GO:0048532	anatomical structure arrangement	b	11	147	57	6204	0.000305709
2	GO:0034968	histone lysine methylation	b	10	147	46	6204	0.000374666
2	GO:0000910	cytokinesis	b	10	147	47	6204	0.000466369
2	GO:0006260	DNA replication	b	10	147	50	6204	0.000870562
2	GO:0006479	protein methylation	b	10	147	50	6204	0.000870562
2	GO:0008213	protein alkylation	b	10	147	50	6204	0.000870562
2	GO:0016571	histone methylation	b	10	147	50	6204	0.000870562
2	GO:0048509	regulation of meristem development	b	12	147	77	6204	0.000908123
2	GO:0000279	M phase	b	10	147	51	6204	0.00106115
2	GO:0080184	response to phenylpropanoid	b	4	147	4	6204	0.00140674
2	GO:0000226	microtubule cytoskeleton organization	b	10	147	56	6204	0.00267191
2	GO:0010583	response to cyclopentenone	b	10	147	56	6204	0.00267191
2	GO:0014070	response to organic cyclic compound	b	10	147	56	6204	0.00267191
2	GO:0016570	histone modification	b	10	147	62	6204	0.00714398
2	GO:0002679	respiratory burst involved in defense response	b	10	147	62	6204	0.00714398
2	GO:0045730	respiratory burst	b	10	147	62	6204	0.00714398
2	GO:0048443	stamen development	b	10	147	63	6204	0.0083215
2	GO:0048466	androecium development	b	10	147	63	6204	0.0083215
2	GO:0008283	cell proliferation	b	10	147	64	6204	0.00966463
2	GO:0009751	response to salicylic acid stimulus	b	20	147	259	6204	0.0115604
2	GO:0030244	cellulose biosynthetic process	b	10	147	67	6204	0.0148897
2	GO:0050896	response to stimulus	b	97	147	2942	6204	0.0158205
2	GO:0010075	regulation of meristem growth	b	10	147	69	6204	0.0196048
2	GO:0010310	regulation of hydrogen peroxide metabolic process	b	12	147	103	6204	0.0222622
2	GO:0010103	stomatal complex morphogenesis	b	10	147	71	6204	0.0255646
2	GO:0035266	meristem growth	b	10	147	71	6204	0.0255646
2	GO:0009862	systemic acquired resistance, salicylic acid mediated signaling pathway	b	15	147	167	6204	0.0377246
3	GO:0004612	phosphoenolpyruvate carboxykinase (ATP) activity	m	12	196	12	6204	3.29249e-15
3	GO:0004611	phosphoenolpyruvate carboxykinase activity	m	12	196	13	6204	4.16283e-14
3	GO:0010030	positive regulation of seed germination	b	9	196	9	6204	1.21594e-10
3	GO:0051240	positive regulation of multicellular organismal process	b	9	196	11	6204	6.32926e-09
3	GO:0046482	para-aminobenzoic acid metabolic process	b	12	196	24	6204	6.37711e-09
3	GO:0016036	cellular response to phosphate starvation	b	15	196	49	6204	5.20315e-08
3	GO:0004022	alcohol dehydrogenase (NAD) activity	m	8	196	11	6204	6.09164e-07
3	GO:0016831	carboxy-lyase activity	m	13	196	48	6204	7.12633e-06
3	GO:0009817	defense response to fungus, incompatible interaction	b	12	196	44	6204	2.85258e-05
3	GO:0009720	detection of hormone stimulus	b	6	196	7	6204	2.92158e-05
3	GO:0009726	detection of endogenous stimulus	b	6	196	7	6204	2.92158e-05
3	GO:0009267	cellular response to starvation	b	16	196	87	6204	4.09074e-05
3	GO:0042594	response to starvation	b	16	196	87	6204	4.09074e-05
3	GO:0031669	cellular response to nutrient levels	b	16	196	91	6204	8.04707e-05
3	GO:0048582	positive regulation of post-embryonic development	b	9	196	24	6204	0.000105223
3	GO:0009727	detection of ethylene stimulus	b	5	196	5	6204	0.000139114
3	GO:0051094	positive regulation of developmental process	b	9	196	25	6204	0.000159954
3	GO:0031667	response to nutrient levels	b	16	196	96	6204	0.000178009
3	GO:0009986	cell surface	c	6	196	10	6204	0.000809238
3	GO:0016132	brassinosteroid biosynthetic process	b	11	196	49	6204	0.00111938
3	GO:0016128	phytosteroid metabolic process	b	11	196	49	6204	0.00111938
3	GO:0016129	phytosteroid biosynthetic process	b	11	196	49	6204	0.00111938
3	GO:0016131	brassinosteroid metabolic process	b	11	196	49	6204	0.00111938
3	GO:0031668	cellular response to extracellular stimulus	b	16	196	115	6204	0.00237179
3	GO:0071496	cellular response to external stimulus	b	16	196	115	6204	0.00237179
3	GO:0071732	cellular response to nitric oxide	b	5	196	7	6204	0.00277335
3	GO:0071398	cellular response to fatty acid	b	5	196	7	6204	0.00277335
3	GO:0033993	response to lipid	b	5	196	7	6204	0.00277335
3	GO:0070542	response to fatty acid	b	5	196	7	6204	0.00277335
3	GO:0071396	cellular response to lipid	b	5	196	7	6204	0.00277335
3	GO:0009815	1-aminocyclopropane-1-carboxylate oxidase activity	m	5	196	7	6204	0.00277335
3	GO:0016641	oxidoreductase activity, acting on the CH-NH2 group of donors, oxygen as acceptor	m	5	196	7	6204	0.00277335
3	GO:0009991	response to extracellular stimulus	b	16	196	120	6204	0.00427598
3	GO:0033611	oxalate catabolic process	b	4	196	4	6204	0.00449223
3	GO:0033609	oxalate metabolic process	b	4	196	4	6204	0.00449223
3	GO:0015774	polysaccharide transport	b	4	196	4	6204	0.00449223
3	GO:0050203	oxalate-CoA ligase activity	m	4	196	4	6204	0.00449223
3	GO:0071731	response to nitric oxide	b	5	196	8	6204	0.00720594
3	GO:0009593	detection of chemical stimulus	b	6	196	15	6204	0.0168885
3	GO:0009605	response to external stimulus	b	27	196	329	6204	0.0177013
3	GO:0016706	oxidoreductase activity, acting on paired donors, with incorporation or reduction of molecular oxygen, 2-oxoglutarate as one donor, and incorporation of one atom each of oxygen into both donors	m	7	196	23	6204	0.0209174
3	GO:0044036	cell wall macromolecule metabolic process	b	10	196	53	6204	0.021825
3	GO:0010029	regulation of seed germination	b	9	196	42	6204	0.0218961
3	GO:0010214	seed coat development	b	4	196	5	6204	0.0219047
3	GO:0043649	dicarboxylic acid catabolic process	b	4	196	5	6204	0.0219047
3	GO:0016208	AMP binding	m	4	196	5	6204	0.0219047
3	GO:0016616	oxidoreductase activity, acting on the CH-OH group of donors, NAD or NADP as acceptor	m	12	196	78	6204	0.0228557
3	GO:0048765	root hair cell differentiation	b	16	196	137	6204	0.0253871
3	GO:0010054	trichoblast differentiation	b	16	196	137	6204	0.0253871
3	GO:0048469	cell maturation	b	16	196	137	6204	0.0253871
3	GO:0048764	trichoblast maturation	b	16	196	137	6204	0.0253871
3	GO:0015706	nitrate transport	b	8	196	33	6204	0.0281391
3	GO:0006820	anion transport	b	12	196	80	6204	0.0299944
3	GO:0021700	developmental maturation	b	16	196	139	6204	0.0306928
3	GO:0010053	root epidermal cell differentiation	b	16	196	140	6204	0.0337007
4	GO:0051993	abscisic acid glucose ester beta-glucosidase activity	m	62	175	62	6204	2.27324e-98
4	GO:0030104	water homeostasis	b	62	175	65	6204	9.39979e-94
4	GO:0009789	positive regulation of abscisic acid mediated signaling pathway	b	62	175	67	6204	2.00368e-91
4	GO:0009687	abscisic acid metabolic process	b	63	175	71	6204	3.84896e-90
4	GO:0043288	apocarotenoid metabolic process	b	63	175	71	6204	3.84896e-90
4	GO:0080119	ER body organization	b	62	175	69	6204	2.158e-89
4	GO:0009967	positive regulation of signal transduction	b	62	175	69	6204	2.158e-89
4	GO:0010647	positive regulation of cell communication	b	62	175	69	6204	2.158e-89
4	GO:0023056	positive regulation of signaling	b	62	175	69	6204	2.158e-89
4	GO:0006714	sesquiterpenoid metabolic process	b	63	175	72	6204	3.02381e-89
4	GO:0051761	sesquiterpene metabolic process	b	63	175	72	6204	3.02381e-89
4	GO:0010168	ER body	c	62	175	72	6204	1.01525e-86
4	GO:0015926	glucosidase activity	m	66	175	86	6204	3.17414e-86
4	GO:0042214	terpene metabolic process	b	63	175	76	6204	5.04596e-86
4	GO:0008422	beta-glucosidase activity	m	62	175	79	6204	1.33121e-81
4	GO:0010646	regulation of cell communication	b	64	175	92	6204	1.4816e-78
4	GO:0009787	regulation of abscisic acid mediated signaling pathway	b	62	175	85	6204	5.16688e-78
4	GO:0010119	regulation of stomatal movement	b	63	175	91	6204	5.62661e-77
4	GO:0042802	identical protein binding	m	65	175	113	6204	1.27442e-71
4	GO:0010118	stomatal movement	b	63	175	108	6204	1.03082e-69
4	GO:0048584	positive regulation of response to stimulus	b	62	175	105	6204	5.87811e-69
4	GO:0051258	protein polymerization	b	62	175	107	6204	3.24551e-68
4	GO:0009966	regulation of signal transduction	b	64	175	121	6204	4.29373e-67
4	GO:0023051	regulation of signaling	b	64	175	121	6204	4.29373e-67
4	GO:0004553	hydrolase activity, hydrolyzing O-glycosyl compounds	m	74	175	224	6204	4.64232e-60
4	GO:0016798	hydrolase activity, acting on glycosyl bonds	m	74	175	226	6204	9.94535e-60
4	GO:0005777	peroxisome	c	68	175	192	6204	8.37319e-57
4	GO:0042579	microbody	c	68	175	192	6204	8.37319e-57
4	GO:0048878	chemical homeostasis	b	70	175	225	6204	3.53357e-54
4	GO:0006721	terpenoid metabolic process	b	65	175	204	6204	1.88865e-50
4	GO:0009738	abscisic acid mediated signaling pathway	b	67	175	236	6204	1.77115e-48
4	GO:0042592	homeostatic process	b	71	175	277	6204	1.88944e-48
4	GO:0071215	cellular response to abscisic acid stimulus	b	67	175	243	6204	1.54473e-47
4	GO:0032870	cellular response to hormone stimulus	b	76	175	362	6204	1.45591e-45
4	GO:0071495	cellular response to endogenous stimulus	b	80	175	451	6204	1.54166e-42
4	GO:0009755	hormone-mediated signaling pathway	b	72	175	345	6204	1.8818e-42
4	GO:0050832	defense response to fungus	b	72	175	371	6204	4.07255e-40
4	GO:0005783	endoplasmic reticulum	c	64	175	275	6204	5.76644e-40
4	GO:0009414	response to water deprivation	b	72	175	419	6204	2.74318e-36
4	GO:0009725	response to hormone stimulus	b	88	175	680	6204	3.28971e-36
4	GO:0009415	response to water	b	72	175	421	6204	3.85501e-36
4	GO:0009737	response to abscisic acid stimulus	b	73	175	440	6204	8.12298e-36
4	GO:0009719	response to endogenous stimulus	b	94	175	807	6204	1.47563e-35
4	GO:0071310	cellular response to organic substance	b	80	175	575	6204	2.94078e-34
4	GO:0009620	response to fungus	b	73	175	467	6204	5.74755e-34
4	GO:0048522	positive regulation of cellular process	b	65	175	363	6204	4.04354e-33
4	GO:0006720	isoprenoid metabolic process	b	65	175	369	6204	1.16628e-32
4	GO:0070887	cellular response to chemical stimulus	b	85	175	701	6204	2.6626e-32
4	GO:0065008	regulation of biological quality	b	77	175	569	6204	1.03138e-31
4	GO:0048518	positive regulation of biological process	b	66	175	417	6204	2.86864e-30
4	GO:0023052	signaling	b	84	175	728	6204	4.10115e-30
4	GO:0007165	signal transduction	b	83	175	710	6204	4.66179e-30
4	GO:0043623	cellular protein complex assembly	b	62	175	369	6204	1.43625e-29
4	GO:0006461	protein complex assembly	b	62	175	378	6204	6.17531e-29
4	GO:0070271	protein complex biogenesis	b	62	175	379	6204	7.24255e-29
4	GO:0048583	regulation of response to stimulus	b	69	175	491	6204	1.39246e-28
4	GO:0007154	cell communication	b	87	175	831	6204	2.99508e-28
4	GO:0071822	protein complex subunit organization	b	62	175	390	6204	4.0447e-28
4	GO:0034622	cellular macromolecular complex assembly	b	62	175	434	6204	2.25657e-25
4	GO:0065003	macromolecular complex assembly	b	62	175	443	6204	7.45953e-25
4	GO:0034621	cellular macromolecular complex subunit organization	b	62	175	449	6204	1.62789e-24
4	GO:0043933	macromolecular complex subunit organization	b	62	175	458	6204	5.12291e-24
4	GO:0051704	multi-organism process	b	89	175	992	6204	6.7902e-24
4	GO:0051707	response to other organism	b	86	175	932	6204	1.24939e-23
4	GO:0071844	cellular component assembly at cellular level	b	63	175	488	6204	2.61346e-23
4	GO:0044255	cellular lipid metabolic process	b	73	175	675	6204	4.38528e-23
4	GO:0009607	response to biotic stimulus	b	86	175	952	6204	6.05397e-23
4	GO:0005515	protein binding	m	86	175	954	6204	7.0719e-23
4	GO:0022607	cellular component assembly	b	63	175	497	6204	7.51177e-23
4	GO:0019748	secondary metabolic process	b	74	175	710	6204	1.8413e-22
4	GO:0005773	vacuole	c	76	175	753	6204	2.31597e-22
4	GO:0006629	lipid metabolic process	b	77	175	783	6204	5.20796e-22
4	GO:0009651	response to salt stress	b	75	175	765	6204	3.90769e-21
4	GO:0009506	plasmodesma	c	76	175	798	6204	1.06266e-20
4	GO:0005911	cell-cell junction	c	76	175	798	6204	1.06266e-20
4	GO:0055044	symplast	c	76	175	798	6204	1.06266e-20
4	GO:0030054	cell junction	c	76	175	800	6204	1.25137e-20
4	GO:0051716	cellular response to stimulus	b	91	175	1145	6204	1.29943e-20
4	GO:0006970	response to osmotic stress	b	75	175	793	6204	3.98194e-20
4	GO:0010033	response to organic substance	b	99	175	1377	6204	6.57562e-20
4	GO:0016787	hydrolase activity	m	81	175	949	6204	2.35328e-19
4	GO:0006952	defense response	b	81	175	950	6204	2.52741e-19
4	GO:0032787	monocarboxylic acid metabolic process	b	73	175	793	6204	1.18146e-18
4	GO:0050794	regulation of cellular process	b	93	175	1339	6204	7.24082e-17
4	GO:0006996	organelle organization	b	73	175	863	6204	2.0285e-16
4	GO:0016043	cellular component organization	b	90	175	1374	6204	3.2894e-14
4	GO:0005975	carbohydrate metabolic process	b	86	175	1267	6204	3.35876e-14
4	GO:0065007	biological regulation	b	108	175	1905	6204	4.16262e-14
4	GO:0044085	cellular component biogenesis	b	64	175	745	6204	5.89927e-14
4	GO:0009628	response to abiotic stimulus	b	100	175	1679	6204	8.81998e-14
4	GO:0050789	regulation of biological process	b	99	175	1663	6204	1.61866e-13
4	GO:0005634	nucleus	c	75	175	1016	6204	1.64238e-13
4	GO:0019752	carboxylic acid metabolic process	b	80	175	1147	6204	2.27252e-13
4	GO:0043436	oxoacid metabolic process	b	80	175	1147	6204	2.27252e-13
4	GO:0006082	organic acid metabolic process	b	80	175	1148	6204	2.39776e-13
4	GO:0042180	cellular ketone metabolic process	b	80	175	1151	6204	2.81528e-13
4	GO:0043167	ion binding	m	77	175	1109	6204	1.77115e-12
4	GO:0043169	cation binding	m	77	175	1109	6204	1.77115e-12
4	GO:0071842	cellular component organization at cellular level	b	74	175	1037	6204	2.12948e-12
4	GO:0042221	response to chemical stimulus	b	110	175	2124	6204	2.08076e-11
4	GO:0071840	cellular component organization or biogenesis	b	90	175	1555	6204	1.29631e-10
4	GO:0050896	response to stimulus	b	131	175	2942	6204	2.8448e-10
4	GO:0009507	chloroplast	c	84	175	1433	6204	1.02015e-09
4	GO:0071841	cellular component organization or biogenesis at cellular level	b	79	175	1321	6204	3.24884e-09
4	GO:0009536	plastid	c	84	175	1511	6204	2.26801e-08
4	GO:0006950	response to stress	b	100	175	2128	6204	1.42603e-06
4	GO:0006869	lipid transport	b	14	175	64	6204	7.80807e-06
4	GO:0003824	catalytic activity	m	110	175	2570	6204	2.62266e-05
4	GO:0071370	cellular response to gibberellin stimulus	b	8	175	20	6204	0.000149787
4	GO:0010876	lipid localization	b	14	175	82	6204	0.000230318
4	GO:0022622	root system development	b	21	175	232	6204	0.00853141
4	GO:0048364	root development	b	21	175	232	6204	0.00853141
4	GO:0044281	small molecule metabolic process	b	100	175	2470	6204	0.00920551
4	GO:0048569	post-embryonic organ development	b	18	175	185	6204	0.0176573
4	GO:0005488	binding	m	119	175	3184	6204	0.0198096
4	GO:0004575	sucrose alpha-glucosidase activity	m	4	175	6	6204	0.0408031
4	GO:0004558	alpha-glucosidase activity	m	4	175	6	6204	0.0408031
4	GO:0009505	plant-type cell wall	c	16	175	160	6204	0.0442597
5	GO:0005829	cytosol	c	679	1669	1182	6204	1.2886e-134
5	GO:0032991	macromolecular complex	c	629	1669	1091	6204	5.8233e-123
5	GO:0044445	cytosolic part	c	282	1669	360	6204	1.23832e-94
5	GO:0001510	RNA methylation	b	164	1669	164	6204	3.14951e-93
5	GO:0043228	non-membrane-bounded organelle	c	452	1669	750	6204	4.61959e-91
5	GO:0043232	intracellular non-membrane-bounded organelle	c	452	1669	750	6204	4.61959e-91
5	GO:0022626	cytosolic ribosome	c	269	1669	344	6204	1.5297e-89
5	GO:0005198	structural molecule activity	m	309	1669	426	6204	3.95759e-89
5	GO:0003735	structural constituent of ribosome	b	266	1669	342	6204	1.8305e-87
5	GO:0006412	translation	b	329	1669	475	6204	1.36339e-86
5	GO:0005622	intracellular	c	1378	1669	3926	6204	2.26044e-84
5	GO:0044424	intracellular part	c	1367	1669	3879	6204	3.38129e-84
5	GO:0032259	methylation	b	191	1669	218	6204	1.59698e-78
5	GO:0043414	macromolecule methylation	b	191	1669	218	6204	1.59698e-78
5	GO:0006730	one-carbon metabolic process	b	195	1669	225	6204	1.9781e-78
5	GO:0030529	ribonucleoprotein complex	c	334	1669	512	6204	4.19612e-77
5	GO:0044444	cytoplasmic part	c	1220	1669	3343	6204	1.06579e-74
5	GO:0044267	cellular protein metabolic process	b	687	1669	1500	6204	1.62642e-71
5	GO:0005737	cytoplasm	c	1242	1669	3474	6204	1.60573e-69
5	GO:0019538	protein metabolic process	b	712	1669	1606	6204	4.87585e-67
5	GO:0005840	ribosome	c	302	1669	469	6204	8.98783e-67
5	GO:0022625	cytosolic large ribosomal subunit	c	124	1669	126	6204	1.27791e-65
5	GO:0005730	nucleolus	b	188	1669	238	6204	5.82165e-62
5	GO:0009451	RNA modification	b	166	1669	200	6204	3.57805e-60
5	GO:0031974	membrane-enclosed lumen	c	231	1669	330	6204	8.17339e-60
5	GO:0031981	nuclear lumen	c	206	1669	282	6204	6.64013e-58
5	GO:0043233	organelle lumen	c	225	1669	324	6204	4.35336e-57
5	GO:0070013	intracellular organelle lumen	c	225	1669	324	6204	4.35336e-57
5	GO:0044428	nuclear part	c	217	1669	310	6204	7.77242e-56
5	GO:0005739	mitochondrion	c	262	1669	416	6204	5.2296e-54
5	GO:0031090	organelle membrane	c	302	1669	523	6204	4.05377e-51
5	GO:0005623	cell	c	1520	1669	4874	6204	5.09603e-51
5	GO:0044464	cell part	c	1520	1669	4874	6204	5.09603e-51
5	GO:0044429	mitochondrial part	c	143	1669	174	6204	3.51131e-50
5	GO:0005740	mitochondrial envelope	c	125	1669	146	6204	2.00643e-47
5	GO:0043229	intracellular organelle	c	1178	1669	3428	6204	7.41899e-47
5	GO:0043226	organelle	c	1178	1669	3430	6204	1.16759e-46
5	GO:0051603	proteolysis involved in cellular protein catabolic process	b	181	1669	257	6204	2.225e-46
5	GO:0043234	protein complex	b	298	1669	542	6204	4.05428e-44
5	GO:0031966	mitochondrial membrane	c	115	1669	135	6204	7.04563e-43
5	GO:0044446	intracellular organelle part	c	743	1669	1902	6204	1.37452e-41
5	GO:0044422	organelle part	c	743	1669	1903	6204	1.77108e-41
5	GO:0015934	large ribosomal subunit	c	134	1669	175	6204	3.68723e-40
5	GO:0051788	response to misfolded protein	b	111	1669	132	6204	4.00519e-40
5	GO:0043248	proteasome assembly	b	111	1669	132	6204	4.00519e-40
5	GO:0080129	proteasome core complex assembly	b	101	1669	115	6204	7.14843e-40
5	GO:0044455	mitochondrial membrane part	c	94	1669	104	6204	2.24986e-39
5	GO:0005743	mitochondrial inner membrane	c	108	1669	128	6204	3.06213e-39
5	GO:0044260	cellular macromolecule metabolic process	b	866	1669	2351	6204	6.52804e-39
5	GO:0016020	membrane	c	778	1669	2056	6204	7.57681e-38
5	GO:0043170	macromolecule metabolic process	b	910	1669	2523	6204	2.09593e-37
5	GO:0030163	protein catabolic process	b	182	1669	285	6204	3.52953e-37
5	GO:0044257	cellular protein catabolic process	b	181	1669	283	6204	4.34003e-37
5	GO:0043094	cellular metabolic compound salvage	b	121	1669	157	6204	1.88885e-36
5	GO:0044265	cellular macromolecule catabolic process	b	184	1669	295	6204	1.59644e-35
5	GO:0009853	photorespiration	b	117	1669	152	6204	4.83467e-35
5	GO:0003723	RNA binding	m	181	1669	293	6204	4.76736e-34
5	GO:0022627	cytosolic small ribosomal subunit	c	107	1669	136	6204	2.38758e-33
5	GO:0070469	respiratory chain	c	76	1669	83	6204	3.12287e-32
5	GO:0006511	ubiquitin-dependent protein catabolic process	b	138	1669	203	6204	9.63806e-32
5	GO:0019941	modification-dependent protein catabolic process	b	138	1669	203	6204	9.63806e-32
5	GO:0043632	modification-dependent macromolecule catabolic process	b	138	1669	203	6204	9.63806e-32
5	GO:0005746	mitochondrial respiratory chain	c	73	1669	80	6204	1.35363e-30
5	GO:0010467	gene expression	c	501	1669	1215	6204	1.54107e-30
5	GO:0044437	vacuolar part	c	190	1669	330	6204	6.29719e-30
5	GO:0005774	vacuolar membrane	c	189	1669	328	6204	8.18236e-30
5	GO:0009059	macromolecule biosynthetic process	b	561	1669	1413	6204	9.23121e-30
5	GO:0071944	cell periphery	c	509	1669	1250	6204	1.99992e-29
5	GO:0034645	cellular macromolecule biosynthetic process	b	544	1669	1366	6204	6.08823e-29
5	GO:0019866	organelle inner membrane	c	110	1669	153	6204	4.09967e-28
5	GO:0015935	small ribosomal subunit	c	120	1669	175	6204	9.57079e-28
5	GO:0009057	macromolecule catabolic process	b	191	1669	347	6204	1.53506e-26
5	GO:0009165	nucleotide biosynthetic process	b	95	1669	127	6204	3.72947e-26
5	GO:0005575	cellular_component	c	1584	1669	5441	6204	4.65347e-26
5	GO:0010498	proteasomal protein catabolic process	b	86	1669	110	6204	7.21226e-26
5	GO:0071841	cellular component organization or biogenesis at cellular level	b	520	1669	1321	6204	1.31905e-25
5	GO:0034654	nucleobase-containing biosynthetic process	b	98	1669	135	6204	2.753e-25
5	GO:0009259	ribonucleotide metabolic process	b	108	1669	156	6204	3.08065e-25
5	GO:0006508	proteolysis	b	196	1669	367	6204	5.23193e-25
5	GO:0005634	nucleus	c	421	1669	1016	6204	8.64244e-25
5	GO:0044238	primary metabolic process	b	1182	1669	3703	6204	1.35281e-24
5	GO:0009058	biosynthetic process	b	935	1669	2772	6204	4.54401e-24
5	GO:0005886	plasma membrane	c	397	1669	956	6204	3.40018e-23
5	GO:0046686	response to cadmium ion	b	254	1669	534	6204	3.60253e-23
5	GO:0019319	hexose biosynthetic process	b	119	1669	189	6204	2.61304e-22
5	GO:0006094	gluconeogenesis	b	118	1669	188	6204	6.39603e-22
5	GO:0044249	cellular biosynthetic process	b	901	1669	2678	6204	7.49239e-22
5	GO:0046364	monosaccharide biosynthetic process	b	119	1669	191	6204	1.02959e-21
5	GO:0009987	cellular process	b	1356	1669	4456	6204	2.79719e-21
5	GO:0071840	cellular component organization or biogenesis	b	577	1669	1555	6204	3.23059e-21
5	GO:0010038	response to metal ion	b	269	1669	591	6204	4.79429e-21
5	GO:0006139	nucleobase-containing compound metabolic process	b	508	1669	1331	6204	6.60935e-21
5	GO:0046165	alcohol biosynthetic process	b	122	1669	201	6204	7.39098e-21
5	GO:0009220	pyrimidine ribonucleotide biosynthetic process	b	50	1669	54	6204	7.98247e-21
5	GO:0000502	proteasome complex	c	43	1669	44	6204	3.07668e-20
5	GO:0044085	cellular component biogenesis	b	319	1669	745	6204	3.74652e-20
5	GO:0030054	cell junction	c	336	1669	800	6204	1.0119e-19
5	GO:0009506	plasmodesma	c	334	1669	798	6204	2.94131e-19
5	GO:0005911	cell-cell junction	c	334	1669	798	6204	2.94131e-19
5	GO:0055044	symplast	c	334	1669	798	6204	2.94131e-19
5	GO:0009260	ribonucleotide biosynthetic process	b	73	1669	99	6204	7.77009e-19
5	GO:0030964	NADH dehydrogenase complex	c	51	1669	58	6204	8.15923e-19
5	GO:0045271	respiratory chain complex I	c	51	1669	58	6204	8.15923e-19
5	GO:0009218	pyrimidine ribonucleotide metabolic process	b	52	1669	60	6204	1.35509e-18
5	GO:0005747	mitochondrial respiratory chain complex I	c	49	1669	56	6204	9.08683e-18
5	GO:0072527	pyrimidine-containing compound metabolic process	b	53	1669	63	6204	9.79929e-18
5	GO:0043231	intracellular membrane-bounded organelle	c	1030	1669	3225	6204	2.80549e-17
5	GO:0006220	pyrimidine nucleotide metabolic process	b	52	1669	62	6204	3.13559e-17
5	GO:0043227	membrane-bounded organelle	c	1030	1669	3227	6204	3.74373e-17
5	GO:0016469	proton-transporting two-sector ATPase complex	c	46	1669	52	6204	5.87952e-17
5	GO:0007010	cytoskeleton organization	b	98	1669	159	6204	6.72812e-17
5	GO:0006221	pyrimidine nucleotide biosynthetic process	b	50	1669	59	6204	7.1359e-17
5	GO:0072528	pyrimidine-containing compound biosynthetic process	b	50	1669	59	6204	7.1359e-17
5	GO:0044237	cellular metabolic process	b	1199	1669	3884	6204	7.37822e-17
5	GO:0005794	Golgi apparatus	b	170	1669	349	6204	1.30835e-15
5	GO:0006913	nucleocytoplasmic transport	b	51	1669	63	6204	1.62913e-15
5	GO:0051169	nuclear transport	b	51	1669	63	6204	1.62913e-15
5	GO:0008135	translation factor activity, nucleic acid binding	m	59	1669	79	6204	3.37483e-15
5	GO:0015078	hydrogen ion transmembrane transporter activity	m	55	1669	72	6204	8.89446e-15
5	GO:0005773	vacuole	c	305	1669	753	6204	1.45887e-14
5	GO:0015077	monovalent inorganic cation transmembrane transporter activity	m	55	1669	73	6204	2.67671e-14
5	GO:0010035	response to inorganic substance	b	305	1669	760	6204	7.29099e-14
5	GO:0072521	purine-containing compound metabolic process	b	80	1669	129	6204	1.50001e-13
5	GO:0030117	membrane coat	c	33	1669	35	6204	1.84015e-13
5	GO:0048475	coated membrane	c	33	1669	35	6204	1.84015e-13
5	GO:0006163	purine nucleotide metabolic process	b	75	1669	118	6204	2.02568e-13
5	GO:0022402	cell cycle process	b	78	1669	126	6204	4.38588e-13
5	GO:0005507	copper ion binding	m	99	1669	178	6204	1.01492e-12
5	GO:0007049	cell cycle	b	87	1669	150	6204	2.26826e-12
5	GO:0043412	macromolecule modification	b	344	1669	899	6204	2.27509e-12
5	GO:0016192	vesicle-mediated transport	b	115	1669	222	6204	4.33894e-12
5	GO:0005618	cell wall	c	178	1669	396	6204	5.11532e-12
5	GO:0030312	external encapsulating structure	c	178	1669	399	6204	1.25639e-11
5	GO:0006096	glycolysis	b	134	1669	277	6204	2.23017e-11
5	GO:0005753	mitochondrial proton-transporting ATP synthase complex	c	25	1669	25	6204	2.26086e-11
5	GO:0006414	translational elongation	b	40	1669	50	6204	2.66497e-11
5	GO:0033178	proton-transporting two-sector ATPase complex, catalytic domain	c	27	1669	28	6204	3.33107e-11
5	GO:0009060	aerobic respiration	b	32	1669	36	6204	3.79216e-11
5	GO:0030135	coated vesicle	c	30	1669	33	6204	6.71972e-11
5	GO:0030660	Golgi-associated vesicle membrane	c	24	1669	24	6204	8.49367e-11
5	GO:0045333	cellular respiration	b	43	1669	57	6204	1.11467e-10
5	GO:0008152	metabolic process	b	1277	1669	4305	6204	1.83452e-10
5	GO:0046961	proton-transporting ATPase activity, rotational mechanism	m	32	1669	37	6204	2.08496e-10
5	GO:0044425	membrane part	c	239	1669	593	6204	2.77029e-10
5	GO:0015991	ATP hydrolysis coupled proton transport	b	33	1669	39	6204	3.07217e-10
5	GO:0015988	energy coupled proton transport, against electrochemical gradient	b	33	1669	39	6204	3.07217e-10
5	GO:0030120	vesicle coat	c	27	1669	29	6204	3.59231e-10
5	GO:0030659	cytoplasmic vesicle membrane	c	27	1669	29	6204	3.59231e-10
5	GO:0030662	coated vesicle membrane	c	27	1669	29	6204	3.59231e-10
5	GO:0044433	cytoplasmic vesicle part	c	27	1669	29	6204	3.59231e-10
5	GO:0000085	G2 phase of mitotic cell cycle	b	25	1669	26	6204	4.3744e-10
5	GO:0010388	cullin deneddylation	b	25	1669	26	6204	4.3744e-10
5	GO:0051319	G2 phase	b	25	1669	26	6204	4.3744e-10
5	GO:0000338	protein deneddylation	b	25	1669	26	6204	4.3744e-10
5	GO:0005798	Golgi-associated vesicle	c	25	1669	26	6204	4.3744e-10
5	GO:0005839	proteasome core complex	c	22	1669	22	6204	1.19718e-09
5	GO:0004298	threonine-type endopeptidase activity	m	22	1669	22	6204	1.19718e-09
5	GO:0070003	threonine-type peptidase activity	m	22	1669	22	6204	1.19718e-09
5	GO:0044281	small molecule metabolic process	b	789	1669	2470	6204	1.22815e-09
5	GO:0006606	protein import into nucleus	b	34	1669	42	6204	1.62424e-09
5	GO:0034504	protein localization to nucleus	b	34	1669	42	6204	1.62424e-09
5	GO:0051170	nuclear import	b	34	1669	42	6204	1.62424e-09
5	GO:0043161	proteasomal ubiquitin-dependent protein catabolic process	b	42	1669	58	6204	2.41902e-09
5	GO:0000278	mitotic cell cycle	b	40	1669	54	6204	2.55731e-09
5	GO:0070646	protein modification by small protein removal	b	27	1669	30	6204	2.67203e-09
5	GO:0012506	vesicle membrane	c	27	1669	30	6204	2.67203e-09
5	GO:0045259	proton-transporting ATP synthase complex	c	25	1669	27	6204	4.39519e-09
5	GO:0003743	translation initiation factor activity	m	37	1669	49	6204	7.15187e-09
5	GO:0042274	ribosomal small subunit biogenesis	b	20	1669	20	6204	1.68442e-08
5	GO:0005838	proteasome regulatory particle	c	20	1669	20	6204	1.68442e-08
5	GO:0022624	proteasome accessory complex	c	20	1669	20	6204	1.68442e-08
5	GO:0006753	nucleoside phosphate metabolic process	b	167	1669	393	6204	1.73248e-08
5	GO:0009117	nucleotide metabolic process	b	167	1669	393	6204	1.73248e-08
5	GO:0009150	purine ribonucleotide metabolic process	b	60	1669	102	6204	3.87343e-08
5	GO:0007264	small GTPase mediated signal transduction	b	36	1669	49	6204	5.71941e-08
5	GO:0016887	ATPase activity	m	78	1669	148	6204	6.95827e-08
5	GO:0016043	cellular component organization	b	468	1669	1374	6204	7.49472e-08
5	GO:0009141	nucleoside triphosphate metabolic process	b	59	1669	101	6204	8.68433e-08
5	GO:0009144	purine nucleoside triphosphate metabolic process	b	59	1669	101	6204	8.68433e-08
5	GO:0009199	ribonucleoside triphosphate metabolic process	b	59	1669	101	6204	8.68433e-08
5	GO:0009205	purine ribonucleoside triphosphate metabolic process	b	59	1669	101	6204	8.68433e-08
5	GO:0051325	interphase	b	28	1669	34	6204	9.67095e-08
5	GO:0051329	interphase of mitotic cell cycle	b	28	1669	34	6204	9.67095e-08
5	GO:0017038	protein import	b	51	1669	83	6204	1.51244e-07
5	GO:0015980	energy derivation by oxidation of organic compounds	b	43	1669	65	6204	1.62183e-07
5	GO:0071843	cellular component biogenesis at cellular level	b	152	1669	358	6204	1.91667e-07
5	GO:0003676	nucleic acid binding	m	276	1669	743	6204	2.063e-07
5	GO:0008026	ATP-dependent helicase activity	m	27	1669	33	6204	3.0017e-07
5	GO:0070035	purine NTP-dependent helicase activity	m	27	1669	33	6204	3.0017e-07
5	GO:0006006	glucose metabolic process	b	218	1669	562	6204	3.58668e-07
5	GO:0071842	cellular component organization at cellular level	b	364	1669	1037	6204	5.00357e-07
5	GO:0019318	hexose metabolic process	b	220	1669	570	6204	5.03461e-07
5	GO:0090304	nucleic acid metabolic process	b	365	1669	1041	6204	5.50599e-07
5	GO:0035966	response to topologically incorrect protein	b	119	1669	266	6204	5.81661e-07
5	GO:0017111	nucleoside-triphosphatase activity	m	129	1669	295	6204	6.14127e-07
5	GO:0022890	inorganic cation transmembrane transporter activity	m	56	1669	98	6204	9.36662e-07
5	GO:0042623	ATPase activity, coupled	m	64	1669	118	6204	9.91511e-07
5	GO:0015986	ATP synthesis coupled proton transport	b	22	1669	25	6204	1.1399e-06
5	GO:0015985	energy coupled proton transport, down electrochemical gradient	b	22	1669	25	6204	1.1399e-06
5	GO:0016817	hydrolase activity, acting on acid anhydrides	m	135	1669	315	6204	1.19894e-06
5	GO:0016569	covalent chromatin modification	b	47	1669	77	6204	1.2546e-06
5	GO:0022613	ribonucleoprotein complex biogenesis	b	128	1669	295	6204	1.36068e-06
5	GO:0007005	mitochondrion organization	b	20	1669	22	6204	2.16611e-06
5	GO:0030118	clathrin coat	c	20	1669	22	6204	2.16611e-06
5	GO:0042254	ribosome biogenesis	b	127	1669	294	6204	2.27826e-06
5	GO:0034641	cellular nitrogen compound metabolic process	b	592	1669	1833	6204	2.30409e-06
5	GO:0004386	helicase activity	m	27	1669	35	6204	3.53263e-06
5	GO:0070647	protein modification by small protein conjugation or removal	b	45	1669	74	6204	3.60333e-06
5	GO:0006164	purine nucleotide biosynthetic process	b	40	1669	63	6204	5.0838e-06
5	GO:0016462	pyrophosphatase activity	m	132	1669	312	6204	5.36614e-06
5	GO:0016818	hydrolase activity, acting on acid anhydrides, in phosphorus-containing anhydrides	m	132	1669	312	6204	5.36614e-06
5	GO:0006807	nitrogen compound metabolic process	b	592	1669	1841	6204	5.46844e-06
5	GO:0046933	hydrogen ion transporting ATP synthase activity, rotational mechanism	m	19	1669	21	6204	7.39202e-06
5	GO:0016070	RNA metabolic process	b	324	1669	924	6204	8.68073e-06
5	GO:0000139	Golgi membrane	c	25	1669	32	6204	9.644e-06
5	GO:0072522	purine-containing compound biosynthetic process	b	43	1669	71	6204	1.03284e-05
5	GO:0006626	protein targeting to mitochondrion	b	17	1669	18	6204	1.19264e-05
5	GO:0070585	protein localization in mitochondrion	b	17	1669	18	6204	1.19264e-05
5	GO:0072655	establishment of protein localization in mitochondrion	b	17	1669	18	6204	1.19264e-05
5	GO:0000478	endonucleolytic cleavage involved in rRNA processing	b	17	1669	18	6204	1.19264e-05
5	GO:0000469	cleavage involved in rRNA processing	b	17	1669	18	6204	1.19264e-05
5	GO:0008565	protein transporter activity	m	35	1669	53	6204	1.20596e-05
5	GO:0005750	mitochondrial respiratory chain complex III	c	15	1669	15	6204	1.24109e-05
5	GO:0045275	respiratory chain complex III	c	15	1669	15	6204	1.24109e-05
5	GO:0008137	NADH dehydrogenase (ubiquinone) activity	m	15	1669	15	6204	1.24109e-05
5	GO:0003954	NADH dehydrogenase activity	m	15	1669	15	6204	1.24109e-05
5	GO:0050136	NADH dehydrogenase (quinone) activity	m	15	1669	15	6204	1.24109e-05
5	GO:0016458	gene silencing	b	41	1669	67	6204	1.57928e-05
5	GO:0000166	nucleotide binding	m	345	1669	1001	6204	2.22002e-05
5	GO:0016568	chromatin modification	b	47	1669	82	6204	2.3771e-05
5	GO:0034655	nucleobase-containing catabolic process	b	38	1669	61	6204	2.91874e-05
5	GO:0006195	purine nucleotide catabolic process	b	37	1669	59	6204	3.55574e-05
5	GO:0009166	nucleotide catabolic process	b	37	1669	59	6204	3.55574e-05
5	GO:0015405	P-P-bond-hydrolysis-driven transmembrane transporter activity	m	55	1669	103	6204	3.96686e-05
5	GO:0005732	small nucleolar ribonucleoprotein complex	c	19	1669	22	6204	4.04894e-05
5	GO:0044282	small molecule catabolic process	b	260	1669	724	6204	4.18439e-05
5	GO:0022892	substrate-specific transporter activity	m	115	1669	271	6204	5.45322e-05
5	GO:0015399	primary active transmembrane transporter activity	m	55	1669	104	6204	6.24856e-05
5	GO:0010043	response to zinc ion	b	34	1669	53	6204	6.25253e-05
5	GO:0072523	purine-containing compound catabolic process	b	37	1669	60	6204	6.89295e-05
5	GO:0034621	cellular macromolecular complex subunit organization	b	173	1669	449	6204	7.44934e-05
5	GO:0051604	protein maturation	b	25	1669	34	6204	8.33978e-05
5	GO:0048193	Golgi vesicle transport	b	70	1669	145	6204	0.000102818
5	GO:0043933	macromolecular complex subunit organization	b	175	1669	458	6204	0.000124238
5	GO:0019829	cation-transporting ATPase activity	m	33	1669	52	6204	0.000151891
5	GO:0042773	ATP synthesis coupled electron transport	b	13	1669	13	6204	0.000173538
5	GO:0006119	oxidative phosphorylation	b	13	1669	13	6204	0.000173538
5	GO:0030126	COPI vesicle coat	c	13	1669	13	6204	0.000173538
5	GO:0030137	COPI-coated vesicle	c	13	1669	13	6204	0.000173538
5	GO:0030663	COPI coated vesicle membrane	c	13	1669	13	6204	0.000173538
5	GO:0033176	proton-transporting V-type ATPase complex	c	19	1669	23	6204	0.000173939
5	GO:0006413	translational initiation	b	27	1669	39	6204	0.00018032
5	GO:0009143	nucleoside triphosphate catabolic process	b	35	1669	57	6204	0.000198802
5	GO:0009146	purine nucleoside triphosphate catabolic process	b	35	1669	57	6204	0.000198802
5	GO:0009154	purine ribonucleotide catabolic process	b	35	1669	57	6204	0.000198802
5	GO:0009203	ribonucleoside triphosphate catabolic process	b	35	1669	57	6204	0.000198802
5	GO:0009207	purine ribonucleoside triphosphate catabolic process	b	35	1669	57	6204	0.000198802
5	GO:0009261	ribonucleotide catabolic process	b	35	1669	57	6204	0.000198802
5	GO:0090305	nucleic acid phosphodiester bond hydrolysis	b	17	1669	20	6204	0.000422802
5	GO:0030136	clathrin-coated vesicle	c	17	1669	20	6204	0.000422802
5	GO:0010072	primary shoot apical meristem specification	b	14	1669	15	6204	0.000522531
5	GO:0022904	respiratory electron transport chain	b	14	1669	15	6204	0.000522531
5	GO:0005624	membrane fraction	c	19	1669	24	6204	0.000623937
5	GO:0005626	insoluble fraction	c	19	1669	24	6204	0.000623937
5	GO:0000275	mitochondrial proton-transporting ATP synthase complex, catalytic core F(1)	c	12	1669	12	6204	0.00064849
5	GO:0008540	proteasome regulatory particle, base subcomplex	c	12	1669	12	6204	0.00064849
5	GO:0019773	proteasome core complex, alpha-subunit complex	c	12	1669	12	6204	0.00064849
5	GO:0035198	miRNA binding	m	12	1669	12	6204	0.00064849
5	GO:0007030	Golgi organization	b	95	1669	222	6204	0.000661713
5	GO:0006261	DNA-dependent DNA replication	b	22	1669	30	6204	0.000669513
5	GO:0009056	catabolic process	b	399	1669	1214	6204	0.000738469
5	GO:0008324	cation transmembrane transporter activity	m	58	1669	118	6204	0.000762991
5	GO:0034220	ion transmembrane transport	b	45	1669	84	6204	0.000797573
5	GO:0044248	cellular catabolic process	b	274	1669	795	6204	0.00131797
5	GO:0050897	cobalt ion binding	m	32	1669	53	6204	0.00132575
5	GO:0006084	acetyl-CoA metabolic process	b	39	1669	70	6204	0.00136063
5	GO:0071822	protein complex subunit organization	b	149	1669	390	6204	0.00148911
5	GO:0045261	proton-transporting ATP synthase complex, catalytic core F(1)	c	13	1669	14	6204	0.00182609
5	GO:0006403	RNA localization	b	18	1669	23	6204	0.00185864
5	GO:0006405	RNA export from nucleus	b	18	1669	23	6204	0.00185864
5	GO:0050657	nucleic acid transport	b	18	1669	23	6204	0.00185864
5	GO:0050658	RNA transport	b	18	1669	23	6204	0.00185864
5	GO:0051236	establishment of RNA localization	b	18	1669	23	6204	0.00185864
5	GO:0015075	ion transmembrane transporter activity	m	64	1669	137	6204	0.0018906
5	GO:0000267	cell fraction	c	20	1669	27	6204	0.00193317
5	GO:0022403	cell cycle phase	b	43	1669	81	6204	0.00209688
5	GO:0005215	transporter activity	m	130	1669	333	6204	0.00223073
5	GO:0000462	maturation of SSU-rRNA from tricistronic rRNA transcript (SSU-rRNA, 5.8S rRNA, LSU-rRNA)	b	11	1669	11	6204	0.00242225
5	GO:0030490	maturation of SSU-rRNA	b	11	1669	11	6204	0.00242225
5	GO:0042775	mitochondrial ATP synthesis coupled electron transport	b	11	1669	11	6204	0.00242225
5	GO:0030130	clathrin coat of trans-Golgi network vesicle	c	11	1669	11	6204	0.00242225
5	GO:0030658	transport vesicle membrane	c	11	1669	11	6204	0.00242225
5	GO:0012510	trans-Golgi network transport vesicle membrane	c	11	1669	11	6204	0.00242225
5	GO:0005741	mitochondrial outer membrane	c	11	1669	11	6204	0.00242225
5	GO:0034622	cellular macromolecular complex assembly	b	162	1669	434	6204	0.00252385
5	GO:0006007	glucose catabolic process	b	186	1669	511	6204	0.00261426
5	GO:0019320	hexose catabolic process	b	186	1669	511	6204	0.00261426
5	GO:0046365	monosaccharide catabolic process	b	186	1669	511	6204	0.00261426
5	GO:0009640	photomorphogenesis	b	34	1669	59	6204	0.00269042
5	GO:0042545	cell wall modification	b	53	1669	108	6204	0.00277629
5	GO:0006342	chromatin silencing	b	24	1669	36	6204	0.00311253
5	GO:0045814	negative regulation of gene expression, epigenetic	b	24	1669	36	6204	0.00311253
5	GO:0048508	embryonic meristem development	b	14	1669	16	6204	0.00313849
5	GO:0030125	clathrin vesicle coat	c	14	1669	16	6204	0.00313849
5	GO:0030665	clathrin coated vesicle membrane	c	14	1669	16	6204	0.00313849
5	GO:0006066	alcohol metabolic process	b	269	1669	786	6204	0.00347271
5	GO:0046164	alcohol catabolic process	b	186	1669	513	6204	0.00355724
5	GO:0030036	actin cytoskeleton organization	b	27	1669	43	6204	0.0037647
5	GO:0031047	gene silencing by RNA	b	30	1669	50	6204	0.00379092
5	GO:0065003	macromolecular complex assembly	b	164	1669	443	6204	0.00391701
5	GO:0007033	vacuole organization	b	21	1669	30	6204	0.00460898
5	GO:0006259	DNA metabolic process	b	69	1669	154	6204	0.00470294
5	GO:0051276	chromosome organization	b	70	1669	157	6204	0.00491168
5	GO:0071554	cell wall organization or biogenesis	b	116	1669	294	6204	0.00507906
5	GO:0051168	nuclear export	b	18	1669	24	6204	0.00556274
5	GO:0046039	GTP metabolic process	b	28	1669	46	6204	0.00586745
5	GO:0035197	siRNA binding	m	12	1669	13	6204	0.00634791
5	GO:0010629	negative regulation of gene expression	b	48	1669	97	6204	0.00693425
5	GO:0016441	posttranscriptional gene silencing	b	27	1669	44	6204	0.00726117
5	GO:0044431	Golgi apparatus part	c	32	1669	56	6204	0.00748322
5	GO:0051301	cell division	b	41	1669	79	6204	0.00845094
5	GO:0043623	cellular protein complex assembly	b	139	1669	369	6204	0.00957316
5	GO:0006325	chromatin organization	b	66	1669	148	6204	0.00989244
5	GO:0005763	mitochondrial small ribosomal subunit	c	13	1669	15	6204	0.0102992
5	GO:0000300	peripheral to membrane of membrane fraction	c	13	1669	15	6204	0.0102992
5	GO:0071844	cellular component assembly at cellular level	b	176	1669	488	6204	0.0107549
5	GO:0007015	actin filament organization	b	25	1669	40	6204	0.0109738
5	GO:0070882	cellular cell wall organization or biogenesis	b	81	1669	192	6204	0.0111087
5	GO:0004521	endoribonuclease activity	m	14	1669	17	6204	0.0133588
5	GO:0004519	endonuclease activity	m	14	1669	17	6204	0.0133588
5	GO:0035195	gene silencing by miRNA	b	24	1669	38	6204	0.0133822
5	GO:0010051	xylem and phloem pattern formation	b	19	1669	27	6204	0.0136244
5	GO:0007047	cellular cell wall organization	b	68	1669	155	6204	0.0141459
5	GO:0010050	vegetative phase change	b	18	1669	25	6204	0.0148698
5	GO:0006461	protein complex assembly	b	141	1669	378	6204	0.0151226
5	GO:0007059	chromosome segregation	b	15	1669	19	6204	0.0152127
5	GO:0006486	protein glycosylation	b	29	1669	50	6204	0.015289
5	GO:0009101	glycoprotein biosynthetic process	b	29	1669	50	6204	0.015289
5	GO:0043413	macromolecule glycosylation	b	29	1669	50	6204	0.015289
5	GO:0022607	cellular component assembly	b	178	1669	497	6204	0.0155849
5	GO:0046034	ATP metabolic process	b	31	1669	55	6204	0.0162249
5	GO:0071555	cell wall organization	b	98	1669	245	6204	0.0176216
5	GO:0010605	negative regulation of macromolecule metabolic process	b	50	1669	105	6204	0.0176323
5	GO:0070271	protein complex biogenesis	b	141	1669	379	6204	0.017874
5	GO:0008544	epidermis development	b	68	1669	156	6204	0.0186098
5	GO:0009913	epidermal cell differentiation	b	68	1669	156	6204	0.0186098
5	GO:0035194	posttranscriptional gene silencing by RNA	b	25	1669	41	6204	0.0209755
5	GO:0035639	purine ribonucleoside triphosphate binding	m	228	1669	664	6204	0.0217023
5	GO:0030133	transport vesicle	b	11	1669	12	6204	0.0219337
5	GO:0030132	clathrin coat of coated pit	c	11	1669	12	6204	0.0219337
5	GO:0030140	trans-Golgi network transport vesicle	c	11	1669	12	6204	0.0219337
5	GO:0005905	coated pit	c	11	1669	12	6204	0.0219337
5	GO:0005759	mitochondrial matrix	c	21	1669	32	6204	0.023202
5	GO:0009100	glycoprotein metabolic process	b	29	1669	51	6204	0.0264065
5	GO:0070085	glycosylation	b	29	1669	51	6204	0.0264065
5	GO:0042625	ATPase activity, coupled to transmembrane movement of ions	m	33	1669	61	6204	0.0266416
5	GO:0071669	plant-type cell wall organization or biogenesis	b	73	1669	172	6204	0.0269801
5	GO:0006839	mitochondrial transport	b	20	1669	30	6204	0.0273155
5	GO:0030422	production of siRNA involved in RNA interference	b	23	1669	37	6204	0.0319882
5	GO:0031050	dsRNA fragmentation	b	23	1669	37	6204	0.0319882
5	GO:0043331	response to dsRNA	b	23	1669	37	6204	0.0319882
5	GO:0070918	production of small RNA involved in gene silencing by RNA	b	23	1669	37	6204	0.0319882
5	GO:0071359	cellular response to dsRNA	b	23	1669	37	6204	0.0319882
5	GO:0005200	structural constituent of cytoskeleton	b	12	1669	14	6204	0.0334789
5	GO:0030686	90S preribosome	c	9	1669	9	6204	0.0337503
5	GO:0030684	preribosome	c	9	1669	9	6204	0.0337503
5	GO:0008150	biological_process	b	1620	1669	5905	6204	0.03516
5	GO:0009616	virus induced gene silencing	b	18	1669	26	6204	0.0361829
5	GO:0052018	modulation by symbiont of RNA levels in host	b	18	1669	26	6204	0.0361829
5	GO:0052249	modulation of RNA levels in other organism involved in symbiotic interaction	b	18	1669	26	6204	0.0361829
5	GO:0009664	plant-type cell wall organization	b	66	1669	153	6204	0.0394286
5	GO:0048864	stem cell development	b	17	1669	24	6204	0.0403795
5	GO:0048863	stem cell differentiation	b	17	1669	24	6204	0.0403795
5	GO:0042023	DNA endoreduplication	b	17	1669	24	6204	0.0403795
5	GO:0040029	regulation of gene expression, epigenetic	b	41	1669	83	6204	0.0423743
5	GO:0016570	histone modification	b	33	1669	62	6204	0.0424025
5	GO:0007062	sister chromatid cohesion	b	14	1669	18	6204	0.0451762
5	GO:0006897	endocytosis	b	14	1669	18	6204	0.0451762
5	GO:0010324	membrane invagination	b	14	1669	18	6204	0.0451762
5	GO:0006346	methylation-dependent chromatin silencing	b	15	1669	20	6204	0.04568
6	GO:0010200	response to chitin	b	113	454	256	6204	3.74551e-60
6	GO:0030968	endoplasmic reticulum unfolded protein response	b	73	454	127	6204	1.85284e-47
6	GO:0006984	ER-nucleus signaling pathway	b	74	454	132	6204	4.43244e-47
6	GO:0007165	signal transduction	b	167	454	710	6204	3.31192e-46
6	GO:0006986	response to unfolded protein	b	73	454	134	6204	3.56601e-45
6	GO:0034620	cellular response to unfolded protein	b	73	454	134	6204	3.56601e-45
6	GO:0035967	cellular response to topologically incorrect protein	b	73	454	134	6204	3.56601e-45
6	GO:0023052	signaling	b	167	454	728	6204	1.47285e-44
6	GO:0010033	response to organic substance	b	235	454	1377	6204	2.45189e-43
6	GO:0043067	regulation of programmed cell death	b	100	454	273	6204	2.59187e-43
6	GO:0010363	regulation of plant-type hypersensitive response	b	99	454	268	6204	3.27604e-43
6	GO:0010941	regulation of cell death	b	100	454	274	6204	3.84063e-43
6	GO:0080135	regulation of cellular response to stress	b	99	454	270	6204	7.24583e-43
6	GO:0043069	negative regulation of programmed cell death	b	74	454	146	6204	7.32393e-43
6	GO:0060548	negative regulation of cell death	b	74	454	146	6204	7.32393e-43
6	GO:0009626	plant-type hypersensitive response	b	99	454	275	6204	5.07914e-42
6	GO:0045088	regulation of innate immune response	b	104	454	304	6204	5.12204e-42
6	GO:0050776	regulation of immune response	b	104	454	304	6204	5.12204e-42
6	GO:0034050	host programmed cell death induced by symbiont	b	99	454	276	6204	7.45129e-42
6	GO:0008219	cell death	b	103	454	300	6204	1.01259e-41
6	GO:0016265	death	b	103	454	300	6204	1.01259e-41
6	GO:0012501	programmed cell death	b	100	454	283	6204	1.2064e-41
6	GO:0002376	immune system process	b	141	454	562	6204	5.58645e-41
6	GO:0031347	regulation of defense response	b	111	454	354	6204	5.69206e-41
6	GO:0002682	regulation of immune system process	b	104	454	311	6204	5.99936e-41
6	GO:0006612	protein targeting to membrane	b	99	454	285	6204	2.1455e-40
6	GO:0080134	regulation of response to stress	b	111	454	361	6204	5.0336e-40
6	GO:0071310	cellular response to organic substance	b	141	454	575	6204	1.08488e-39
6	GO:0007154	cell communication	b	172	454	831	6204	1.74384e-39
6	GO:0009753	response to jasmonic acid stimulus	b	98	454	292	6204	2.10436e-38
6	GO:0050794	regulation of cellular process	b	222	454	1339	6204	1.49503e-37
6	GO:0035556	intracellular signal transduction	b	96	454	290	6204	6.46568e-37
6	GO:0006952	defense response	b	176	454	950	6204	1.39775e-33
6	GO:0009863	salicylic acid mediated signaling pathway	b	79	454	218	6204	9.37797e-33
6	GO:0071446	cellular response to salicylic acid stimulus	b	79	454	218	6204	9.37797e-33
6	GO:0034976	response to endoplasmic reticulum stress	b	80	454	224	6204	1.09092e-32
6	GO:0009751	response to salicylic acid stimulus	b	85	454	259	6204	8.79549e-32
6	GO:0009738	abscisic acid mediated signaling pathway	b	81	454	236	6204	1.08806e-31
6	GO:0071215	cellular response to abscisic acid stimulus	b	81	454	243	6204	1.24476e-30
6	GO:0051716	cellular response to stimulus	b	191	454	1145	6204	1.44467e-30
6	GO:0070887	cellular response to chemical stimulus	b	143	454	701	6204	2.27029e-30
6	GO:0009743	response to carbohydrate stimulus	b	120	454	520	6204	8.5436e-30
6	GO:0045087	innate immune response	b	118	454	512	6204	3.93845e-29
6	GO:0006955	immune response	b	118	454	513	6204	4.81647e-29
6	GO:0071495	cellular response to endogenous stimulus	b	109	454	451	6204	1.98777e-28
6	GO:0009755	hormone-mediated signaling pathway	b	94	454	345	6204	3.03239e-28
6	GO:0009719	response to endogenous stimulus	b	151	454	807	6204	6.55696e-28
6	GO:0032870	cellular response to hormone stimulus	b	96	454	362	6204	6.65519e-28
6	GO:0009737	response to abscisic acid stimulus	b	106	454	440	6204	2.34026e-27
6	GO:0009867	jasmonic acid mediated signaling pathway	b	69	454	197	6204	5.06853e-27
6	GO:0071395	cellular response to jasmonic acid stimulus	b	69	454	197	6204	5.06853e-27
6	GO:0048583	regulation of response to stimulus	b	111	454	491	6204	3.10172e-26
6	GO:0009611	response to wounding	b	80	454	275	6204	1.62206e-25
6	GO:0031348	negative regulation of defense response	b	64	454	179	6204	2.13408e-25
6	GO:0033554	cellular response to stress	b	127	454	642	6204	9.47837e-25
6	GO:0048523	negative regulation of cellular process	b	79	454	280	6204	3.79829e-24
6	GO:0050789	regulation of biological process	b	226	454	1663	6204	7.28022e-24
6	GO:0009725	response to hormone stimulus	b	127	454	680	6204	3.19595e-22
6	GO:0002679	respiratory burst involved in defense response	b	36	454	62	6204	5.76181e-22
6	GO:0045730	respiratory burst	b	36	454	62	6204	5.76181e-22
6	GO:0009862	systemic acquired resistance, salicylic acid mediated signaling pathway	b	58	454	167	6204	6.15937e-22
6	GO:0048519	negative regulation of biological process	b	95	454	422	6204	1.46806e-21
6	GO:0035966	response to topologically incorrect protein	b	73	454	266	6204	3.40834e-21
6	GO:0000165	MAPKKK cascade	b	54	454	151	6204	6.44176e-21
6	GO:0048585	negative regulation of response to stimulus	b	64	454	211	6204	8.79363e-21
6	GO:0006605	protein targeting	b	99	454	466	6204	1.41234e-20
6	GO:0042221	response to chemical stimulus	b	257	454	2124	6204	1.46155e-20
6	GO:0007243	intracellular protein kinase cascade	b	54	454	156	6204	3.99446e-20
6	GO:0009620	response to fungus	b	96	454	467	6204	1.08748e-18
6	GO:0009627	systemic acquired resistance	b	69	454	268	6204	4.3593e-18
6	GO:0006950	response to stress	b	251	454	2128	6204	6.81317e-18
6	GO:0009723	response to ethylene stimulus	b	52	454	164	6204	2.85719e-17
6	GO:0006886	intracellular protein transport	b	99	454	520	6204	8.4115e-17
6	GO:0034613	cellular protein localization	b	99	454	520	6204	8.4115e-17
6	GO:0065007	biological regulation	b	229	454	1905	6204	2.73489e-16
6	GO:0070727	cellular macromolecule localization	b	99	454	531	6204	4.14396e-16
6	GO:0009605	response to external stimulus	b	73	454	329	6204	2.93998e-15
6	GO:0046907	intracellular transport	b	108	454	635	6204	8.82812e-15
6	GO:0002252	immune effector process	b	40	454	113	6204	1.43652e-14
6	GO:0009814	defense response, incompatible interaction	b	73	454	339	6204	1.78579e-14
6	GO:0006499	N-terminal protein myristoylation	b	45	454	143	6204	2.04923e-14
6	GO:0006498	N-terminal protein lipidation	b	45	454	143	6204	2.04923e-14
6	GO:0018377	protein myristoylation	b	45	454	143	6204	2.04923e-14
6	GO:0031365	N-terminal protein amino acid modification	b	45	454	144	6204	2.78476e-14
6	GO:0043543	protein acylation	b	45	454	144	6204	2.78476e-14
6	GO:0015031	protein transport	b	99	454	562	6204	2.803e-14
6	GO:0045184	establishment of protein localization	b	99	454	562	6204	2.803e-14
6	GO:0006497	protein lipidation	b	45	454	145	6204	3.77244e-14
6	GO:0042157	lipoprotein metabolic process	b	45	454	145	6204	3.77244e-14
6	GO:0042158	lipoprotein biosynthetic process	b	45	454	145	6204	3.77244e-14
6	GO:0050896	response to stimulus	b	302	454	2942	6204	6.14759e-14
6	GO:0051641	cellular localization	b	114	454	719	6204	2.09197e-13
6	GO:0052542	defense response by callose deposition	b	25	454	47	6204	3.28264e-13
6	GO:0050832	defense response to fungus	b	74	454	371	6204	9.49073e-13
6	GO:0051649	establishment of localization in cell	b	110	454	698	6204	1.42074e-12
6	GO:0009607	response to biotic stimulus	b	134	454	952	6204	4.87984e-12
6	GO:0008104	protein localization	b	99	454	605	6204	5.2491e-12
6	GO:0051707	response to other organism	b	132	454	932	6204	5.25227e-12
6	GO:0009612	response to mechanical stimulus	b	23	454	46	6204	3.49999e-11
6	GO:0051704	multi-organism process	b	135	454	992	6204	6.29916e-11
6	GO:0052545	callose localization	b	25	454	57	6204	1.10025e-10
6	GO:0033036	macromolecule localization	b	107	454	720	6204	2.7065e-10
6	GO:0042538	hyperosmotic salinity response	b	35	454	116	6204	5.22928e-10
6	GO:0033037	polysaccharide localization	b	25	454	61	6204	7.391e-10
6	GO:0009693	ethylene biosynthetic process	b	22	454	50	6204	3.819e-09
6	GO:0009692	ethylene metabolic process	b	22	454	50	6204	3.819e-09
6	GO:0043449	cellular alkene metabolic process	b	22	454	52	6204	1.01368e-08
6	GO:0043450	alkene biosynthetic process	b	22	454	52	6204	1.01368e-08
6	GO:0003700	sequence-specific DNA binding transcription factor activity	m	54	454	285	6204	1.44472e-07
6	GO:0001071	nucleic acid binding transcription factor activity	m	54	454	285	6204	1.44472e-07
6	GO:0031326	regulation of cellular biosynthetic process	b	85	454	575	6204	2.68625e-07
6	GO:0009889	regulation of biosynthetic process	b	85	454	581	6204	4.68013e-07
6	GO:0009409	response to cold	b	71	454	449	6204	6.39034e-07
6	GO:0006464	protein modification process	b	97	454	709	6204	8.25899e-07
6	GO:0003677	DNA binding	m	62	454	380	6204	3.08446e-06
6	GO:0031323	regulation of cellular metabolic process	b	98	454	737	6204	3.30834e-06
6	GO:0009694	jasmonic acid metabolic process	b	31	454	127	6204	5.41394e-06
6	GO:0009266	response to temperature stimulus	b	93	454	699	6204	9.9165e-06
6	GO:0031407	oxylipin metabolic process	b	31	454	131	6204	1.22671e-05
6	GO:0015932	nucleobase-containing compound transmembrane transporter activity	m	9	454	12	6204	4.67519e-05
6	GO:0009695	jasmonic acid biosynthetic process	b	28	454	117	6204	5.66673e-05
6	GO:0031408	oxylipin biosynthetic process	b	28	454	120	6204	0.000102961
6	GO:0009963	positive regulation of flavonoid biosynthetic process	b	22	454	79	6204	0.00011367
6	GO:0080090	regulation of primary metabolic process	b	87	454	670	6204	0.000123485
6	GO:0016773	phosphotransferase activity, alcohol group as acceptor	m	41	454	228	6204	0.000195347
6	GO:0071705	nitrogen compound transport	b	25	454	102	6204	0.000210064
6	GO:0010286	heat acclimation	b	19	454	63	6204	0.000253488
6	GO:0008287	protein serine/threonine phosphatase complex	c	14	454	36	6204	0.00040898
6	GO:0006944	cellular membrane fusion	b	26	454	116	6204	0.00078792
6	GO:0061025	membrane fusion	b	26	454	116	6204	0.00078792
6	GO:0004672	protein kinase activity	m	36	454	199	6204	0.0011672
6	GO:0009962	regulation of flavonoid biosynthetic process	b	22	454	89	6204	0.00116749
6	GO:2000762	regulation of phenylpropanoid metabolic process	b	22	454	89	6204	0.00116749
6	GO:0019222	regulation of metabolic process	b	102	454	879	6204	0.00220193
6	GO:0006355	regulation of transcription, DNA-dependent	b	64	454	471	6204	0.00234227
6	GO:0043455	regulation of secondary metabolic process	b	22	454	93	6204	0.00266098
6	GO:0016301	kinase activity	m	41	454	250	6204	0.00267097
6	GO:0051252	regulation of RNA metabolic process	b	64	454	479	6204	0.00430877
6	GO:0009646	response to absence of light	b	11	454	27	6204	0.00590768
6	GO:0010556	regulation of macromolecule biosynthetic process	b	65	454	498	6204	0.00811372
6	GO:2000112	regulation of cellular macromolecule biosynthetic process	b	65	454	498	6204	0.00811372
6	GO:0005345	purine base transmembrane transporter activity	m	5	454	5	6204	0.00955217
6	GO:0015205	nucleobase transmembrane transporter activity	m	5	454	5	6204	0.00955217
6	GO:0009696	salicylic acid metabolic process	b	24	454	116	6204	0.0110074
6	GO:0019219	regulation of nucleobase-containing compound metabolic process	b	64	454	492	6204	0.0110955
6	GO:0006468	protein phosphorylation	b	38	454	239	6204	0.0153618
6	GO:0007166	cell surface receptor linked signaling pathway	b	12	454	35	6204	0.0167301
6	GO:0016791	phosphatase activity	m	20	454	88	6204	0.0170212
6	GO:0010468	regulation of gene expression	b	69	454	551	6204	0.0170461
6	GO:0009628	response to abiotic stimulus	b	165	454	1679	6204	0.0199826
6	GO:0051171	regulation of nitrogen compound metabolic process	b	64	454	501	6204	0.0207059
6	GO:0006793	phosphorus metabolic process	b	54	454	399	6204	0.0228783
6	GO:0006796	phosphate metabolic process	b	54	454	399	6204	0.0228783
6	GO:0006351	transcription, DNA-dependent	b	64	454	505	6204	0.027109
6	GO:0032774	RNA biosynthetic process	b	64	454	505	6204	0.027109
6	GO:0009873	ethylene mediated signaling pathway	b	16	454	62	6204	0.0283807
6	GO:0006810	transport	b	146	454	1455	6204	0.0315357
6	GO:0051179	localization	b	155	454	1568	6204	0.0339109
6	GO:0004674	protein serine/threonine kinase activity	m	31	454	183	6204	0.0341003
6	GO:0043412	macromolecule modification	b	99	454	899	6204	0.038397
6	GO:0071369	cellular response to ethylene stimulus	b	16	454	64	6204	0.0442329
6	GO:0072530	purine-containing compound transmembrane transport	b	8	454	17	6204	0.0484505
6	GO:0042578	phosphoric ester hydrolase activity	m	20	454	94	6204	0.0494803
7	GO:0030001	metal ion transport	b	138	914	334	6204	1.14766e-30
7	GO:0006812	cation transport	b	140	914	450	6204	1.20969e-16
7	GO:0006811	ion transport	b	149	914	506	6204	2.09587e-15
7	GO:0004674	protein serine/threonine kinase activity	m	75	914	183	6204	6.84297e-15
7	GO:0004672	protein kinase activity	m	76	914	199	6204	4.87036e-13
7	GO:0006810	transport	b	313	914	1455	6204	2.63351e-12
7	GO:0046872	metal ion binding	m	225	914	957	6204	9.17143e-12
7	GO:0006995	cellular response to nitrogen starvation	b	23	914	29	6204	5.28884e-11
7	GO:0016772	transferase activity, transferring phosphorus-containing groups	m	93	914	292	6204	1.12576e-10
7	GO:0043562	cellular response to nitrogen levels	b	23	914	30	6204	1.95377e-10
7	GO:0004601	peroxidase activity	m	44	914	93	6204	2.32872e-10
7	GO:0016684	oxidoreductase activity, acting on peroxide as acceptor	m	44	914	93	6204	2.32872e-10
7	GO:0051234	establishment of localization	b	313	914	1499	6204	2.48799e-10
7	GO:0051179	localization	b	323	914	1568	6204	5.59877e-10
7	GO:0016773	phosphotransferase activity, alcohol group as acceptor	m	77	914	228	6204	7.41691e-10
7	GO:0052033	pathogen-associated molecular pattern dependent induction by symbiont of host innate immunity	b	18	914	21	6204	3.67438e-09
7	GO:0052031	modulation by symbiont of host defense response	b	18	914	21	6204	3.67438e-09
7	GO:0052166	positive regulation by symbiont of host innate immunity	b	18	914	21	6204	3.67438e-09
7	GO:0052167	modulation by symbiont of host innate immunity	b	18	914	21	6204	3.67438e-09
7	GO:0052169	pathogen-associated molecular pattern dependent modulation by symbiont of host innate immunity	b	18	914	21	6204	3.67438e-09
7	GO:0052173	response to defenses of other organism involved in symbiotic interaction	b	18	914	21	6204	3.67438e-09
7	GO:0052200	response to host defenses	b	18	914	21	6204	3.67438e-09
7	GO:0052255	modulation by organism of defense response of other organism involved in symbiotic interaction	b	18	914	21	6204	3.67438e-09
7	GO:0052257	pathogen-associated molecular pattern dependent induction by organism of innate immunity of other organism involved in symbiotic interaction	b	18	914	21	6204	3.67438e-09
7	GO:0052305	positive regulation by organism of innate immunity in other organism involved in symbiotic interaction	b	18	914	21	6204	3.67438e-09
7	GO:0052306	modulation by organism of innate immunity in other organism involved in symbiotic interaction	b	18	914	21	6204	3.67438e-09
7	GO:0052308	pathogen-associated molecular pattern dependent modulation by organism of innate immunity in other organism involved in symbiotic interaction	b	18	914	21	6204	3.67438e-09
7	GO:0052509	positive regulation by symbiont of host defense response	b	18	914	21	6204	3.67438e-09
7	GO:0052510	positive regulation by organism of defense response of other organism involved in symbiotic interaction	b	18	914	21	6204	3.67438e-09
7	GO:0052552	modulation by organism of immune response of other organism involved in symbiotic interaction	b	18	914	21	6204	3.67438e-09
7	GO:0052553	modulation by symbiont of host immune response	b	18	914	21	6204	3.67438e-09
7	GO:0052555	positive regulation by organism of immune response of other organism involved in symbiotic interaction	b	18	914	21	6204	3.67438e-09
7	GO:0052556	positive regulation by symbiont of host immune response	b	18	914	21	6204	3.67438e-09
7	GO:0052564	response to immune response of other organism involved in symbiotic interaction	b	18	914	21	6204	3.67438e-09
7	GO:0052572	response to host immune response	b	18	914	21	6204	3.67438e-09
7	GO:0075136	response to host	b	18	914	21	6204	3.67438e-09
7	GO:0006468	protein phosphorylation	b	78	914	239	6204	3.94857e-09
7	GO:0016209	antioxidant activity	m	47	914	115	6204	2.48092e-08
7	GO:0031349	positive regulation of defense response	b	22	914	33	6204	7.12104e-08
7	GO:0016301	kinase activity	m	77	914	250	6204	1.46572e-07
7	GO:0046777	protein autophosphorylation	b	29	914	55	6204	1.77437e-07
7	GO:0043167	ion binding	m	236	914	1109	6204	2.06841e-07
7	GO:0043169	cation binding	m	236	914	1109	6204	2.06841e-07
7	GO:0002684	positive regulation of immune system process	b	21	914	32	6204	3.29428e-07
7	GO:0045089	positive regulation of innate immune response	b	21	914	32	6204	3.29428e-07
7	GO:0050778	positive regulation of immune response	b	21	914	32	6204	3.29428e-07
7	GO:0004702	receptor signaling protein serine/threonine kinase activity	m	14	914	16	6204	8.67735e-07
7	GO:0005057	receptor signaling protein activity	m	14	914	16	6204	8.67735e-07
7	GO:0016310	phosphorylation	b	79	914	271	6204	1.6108e-06
7	GO:0004713	protein tyrosine kinase activity	m	40	914	100	6204	2.13643e-06
7	GO:0004712	protein serine/threonine/tyrosine kinase activity	m	12	914	13	6204	5.13724e-06
7	GO:0072593	reactive oxygen species metabolic process	b	68	914	234	6204	3.37928e-05
7	GO:0016740	transferase activity	m	147	914	655	6204	7.01034e-05
7	GO:0020037	heme binding	m	51	914	160	6204	0.000101196
7	GO:0007034	vacuolar transport	b	35	914	92	6204	0.000123769
7	GO:0004707	MAP kinase activity	m	11	914	13	6204	0.000183337
7	GO:0006623	protein targeting to vacuole	b	34	914	90	6204	0.000240253
7	GO:0072665	protein localization to vacuole	b	34	914	90	6204	0.000240253
7	GO:0072666	establishment of protein localization to vacuole	b	34	914	90	6204	0.000240253
7	GO:0010193	response to ozone	b	18	914	35	6204	0.00159864
7	GO:0045088	regulation of innate immune response	b	77	914	304	6204	0.00217634
7	GO:0050776	regulation of immune response	b	77	914	304	6204	0.00217634
7	GO:0002682	regulation of immune system process	b	77	914	311	6204	0.0057469
7	GO:0009970	cellular response to sulfate starvation	b	9	914	11	6204	0.00609435
7	GO:0046209	nitric oxide metabolic process	b	7	914	7	6204	0.00686228
7	GO:0004561	alpha-N-acetylglucosaminidase activity	m	7	914	7	6204	0.00686228
7	GO:0015929	hexosaminidase activity	m	7	914	7	6204	0.00686228
7	GO:0004871	signal transducer activity	m	20	914	45	6204	0.00712738
7	GO:0060089	molecular transducer activity	m	20	914	45	6204	0.00712738
7	GO:0033612	receptor serine/threonine kinase binding	m	8	914	9	6204	0.00786444
7	GO:0004096	catalase activity	m	8	914	9	6204	0.00786444
7	GO:0006944	cellular membrane fusion	b	37	914	116	6204	0.00876405
7	GO:0061025	membrane fusion	b	37	914	116	6204	0.00876405
7	GO:0031347	regulation of defense response	b	84	914	354	6204	0.012092
7	GO:0032559	adenyl ribonucleotide binding	m	110	914	497	6204	0.0122219
7	GO:0030554	adenyl nucleotide binding	m	110	914	498	6204	0.0135239
7	GO:0009267	cellular response to starvation	b	30	914	87	6204	0.0138854
7	GO:0042594	response to starvation	b	30	914	87	6204	0.0138854
7	GO:0080134	regulation of response to stress	b	84	914	361	6204	0.027702
7	GO:0005471	ATP:ADP antiporter activity	m	8	914	10	6204	0.0342201
7	GO:0016757	transferase activity, transferring glycosyl groups	m	35	914	113	6204	0.0348204
7	GO:0046906	tetrapyrrole binding	m	51	914	190	6204	0.0354312
7	GO:0046982	protein heterodimerization activity	m	11	914	18	6204	0.0366148
7	GO:0031669	cellular response to nutrient levels	b	30	914	91	6204	0.0392738
7	GO:0006809	nitric oxide biosynthetic process	b	6	914	6	6204	0.0468419
8	GO:0070300	phosphatidic acid binding	m	60	979	60	6204	7.52379e-46
8	GO:0019003	GDP binding	m	60	979	60	6204	7.52379e-46
8	GO:0005543	phospholipid binding	m	61	979	73	6204	3.065e-34
8	GO:0016023	cytoplasmic membrane-bounded vesicle	c	62	979	95	6204	3.32101e-24
8	GO:0031410	cytoplasmic vesicle	c	62	979	95	6204	3.32101e-24
8	GO:0005525	GTP binding	m	92	979	188	6204	1.26362e-23
8	GO:0032561	guanyl ribonucleotide binding	m	92	979	188	6204	1.26362e-23
8	GO:0019001	guanyl nucleotide binding	m	92	979	189	6204	2.10389e-23
8	GO:0031982	vesicle	c	62	979	99	6204	9.99776e-23
8	GO:0031988	membrane-bounded vesicle	c	62	979	99	6204	9.99776e-23
8	GO:0032993	protein-DNA complex	c	42	979	55	6204	8.20883e-20
8	GO:0044427	chromosomal part	c	46	979	68	6204	2.84872e-18
8	GO:0003924	GTPase activity	m	65	979	126	6204	1.92123e-17
8	GO:0000786	nucleosome	c	38	979	51	6204	4.98184e-17
8	GO:0000785	chromatin	c	42	979	61	6204	6.39612e-17
8	GO:0008289	lipid binding	m	64	979	126	6204	1.1441e-16
8	GO:0004462	lactoylglutathione lyase activity	m	26	979	28	6204	1.35871e-15
8	GO:0005694	chromosome	c	48	979	81	6204	1.50073e-15
8	GO:0006334	nucleosome assembly	b	38	979	58	6204	6.25701e-14
8	GO:0034728	nucleosome organization	b	38	979	58	6204	6.25701e-14
8	GO:0006323	DNA packaging	b	38	979	59	6204	1.49635e-13
8	GO:0031497	chromatin assembly	b	38	979	59	6204	1.49635e-13
8	GO:0065004	protein-DNA complex assembly	b	38	979	59	6204	1.49635e-13
8	GO:0071824	protein-DNA complex subunit organization	b	38	979	59	6204	1.49635e-13
8	GO:0006333	chromatin assembly or disassembly	b	41	979	70	6204	1.14391e-12
8	GO:0042542	response to hydrogen peroxide	b	74	979	187	6204	6.18904e-12
8	GO:0071103	DNA conformation change	b	38	979	64	6204	7.75011e-12
8	GO:0009821	alkaloid biosynthetic process	b	24	979	29	6204	1.1059e-11
8	GO:0009820	alkaloid metabolic process	b	24	979	29	6204	1.1059e-11
8	GO:0016844	strictosidine synthase activity	m	24	979	29	6204	1.1059e-11
8	GO:0016843	amine-lyase activity	m	24	979	29	6204	1.1059e-11
8	GO:0000302	response to reactive oxygen species	b	84	979	236	6204	1.01438e-10
8	GO:0009644	response to high light intensity	b	62	979	152	6204	2.69036e-10
8	GO:0016840	carbon-nitrogen lyase activity	m	24	979	32	6204	6.05305e-10
8	GO:0017111	nucleoside-triphosphatase activity	m	95	979	295	6204	2.1468e-09
8	GO:0016462	pyrophosphatase activity	m	97	979	312	6204	1.28571e-08
8	GO:0016818	hydrolase activity, acting on acid anhydrides, in phosphorus-containing anhydrides	m	97	979	312	6204	1.28571e-08
8	GO:0016817	hydrolase activity, acting on acid anhydrides	m	97	979	315	6204	2.41617e-08
8	GO:0009788	negative regulation of abscisic acid mediated signaling pathway	b	15	979	17	6204	3.94235e-07
8	GO:0009408	response to heat	b	66	979	192	6204	4.1993e-07
8	GO:0006089	lactate metabolic process	b	31	979	60	6204	4.60899e-07
8	GO:0009642	response to light intensity	b	64	979	186	6204	7.81584e-07
8	GO:0006325	chromatin organization	b	54	979	148	6204	1.88306e-06
8	GO:0051276	chromosome organization	b	56	979	157	6204	2.40579e-06
8	GO:0003677	DNA binding	m	105	979	380	6204	3.99925e-06
8	GO:0019243	methylglyoxal catabolic process to D-lactate	b	29	979	58	6204	5.14002e-06
8	GO:0009438	methylglyoxal metabolic process	b	29	979	58	6204	5.14002e-06
8	GO:0051596	methylglyoxal catabolic process	b	29	979	58	6204	5.14002e-06
8	GO:0006259	DNA metabolic process	b	54	979	154	6204	1.0088e-05
8	GO:0016846	carbon-sulfur lyase activity	m	27	979	54	6204	1.9442e-05
8	GO:0005983	starch catabolic process	b	20	979	33	6204	2.60218e-05
8	GO:0009968	negative regulation of signal transduction	b	16	979	23	6204	5.01703e-05
8	GO:0010648	negative regulation of cell communication	b	16	979	23	6204	5.01703e-05
8	GO:0023057	negative regulation of signaling	b	16	979	23	6204	5.01703e-05
8	GO:0035639	purine ribonucleoside triphosphate binding	m	157	979	664	6204	6.4321e-05
8	GO:0009251	glucan catabolic process	b	20	979	35	6204	0.000107257
8	GO:0044247	cellular polysaccharide catabolic process	b	20	979	35	6204	0.000107257
8	GO:0008380	RNA splicing	b	34	979	84	6204	0.000182282
8	GO:0017119	Golgi transport complex	c	9	979	9	6204	0.000273264
8	GO:0032553	ribonucleotide binding	m	158	979	683	6204	0.000282607
8	GO:0032555	purine ribonucleotide binding	m	158	979	683	6204	0.000282607
8	GO:0017076	purine nucleotide binding	m	158	979	685	6204	0.000348067
8	GO:0010224	response to UV-B	b	28	979	65	6204	0.000606314
8	GO:0006979	response to oxidative stress	b	101	979	395	6204	0.000689492
8	GO:0016161	beta-amylase activity	m	17	979	29	6204	0.000746965
8	GO:0006457	protein folding	b	56	979	182	6204	0.000960576
8	GO:0000166	nucleotide binding	m	213	979	1001	6204	0.00131068
8	GO:0016160	amylase activity	m	17	979	31	6204	0.00278343
8	GO:0008234	cysteine-type peptidase activity	m	16	979	28	6204	0.00283091
8	GO:0003676	nucleic acid binding	m	164	979	743	6204	0.00415471
8	GO:0016787	hydrolase activity	m	200	979	949	6204	0.00710365
8	GO:0048573	photoperiodism, flowering	b	15	979	27	6204	0.0104601
8	GO:0043484	regulation of RNA splicing	b	7	979	7	6204	0.0111171
8	GO:0010507	negative regulation of autophagy	b	8	979	9	6204	0.0135073
8	GO:0009895	negative regulation of catabolic process	b	8	979	9	6204	0.0135073
8	GO:0031330	negative regulation of cellular catabolic process	b	8	979	9	6204	0.0135073
8	GO:0009648	photoperiodism	b	15	979	28	6204	0.019263
8	GO:0031329	regulation of cellular catabolic process	b	13	979	22	6204	0.0199611
8	GO:0032880	regulation of protein localization	b	20	979	45	6204	0.0213937
8	GO:0000272	polysaccharide catabolic process	b	21	979	49	6204	0.0251776
8	GO:0006882	cellular zinc ion homeostasis	b	9	979	12	6204	0.0381445
8	GO:0000398	nuclear mRNA splicing, via spliceosome	b	20	979	47	6204	0.0480007
8	GO:0000375	RNA splicing, via transesterification reactions	b	20	979	47	6204	0.0480007
8	GO:0000377	RNA splicing, via transesterification reactions with bulged adenosine as nucleophile	b	20	979	47	6204	0.0480007
9	GO:0009507	chloroplast	c	319	560	1433	6204	9.03041e-71
9	GO:0009536	plastid	c	324	560	1511	6204	8.89431e-68
9	GO:0044434	chloroplast part	c	237	560	863	6204	2.25387e-65
9	GO:0044435	plastid part	c	239	560	913	6204	1.84729e-61
9	GO:0009570	chloroplast stroma	c	154	560	526	6204	5.41339e-42
9	GO:0009532	plastid stroma	c	157	560	577	6204	2.04583e-38
9	GO:0019637	organophosphate metabolic process	b	95	560	285	6204	1.00608e-28
9	GO:0019288	isopentenyl diphosphate biosynthetic process, mevalonate-independent pathway	b	82	560	219	6204	2.26296e-28
9	GO:0006090	pyruvate metabolic process	b	82	560	220	6204	3.32362e-28
9	GO:0019682	glyceraldehyde-3-phosphate metabolic process	b	82	560	220	6204	3.32362e-28
9	GO:0008299	isoprenoid biosynthetic process	b	97	560	302	6204	6.4418e-28
9	GO:0009240	isopentenyl diphosphate biosynthetic process	b	82	560	223	6204	1.03619e-27
9	GO:0046490	isopentenyl diphosphate metabolic process	b	82	560	223	6204	1.03619e-27
9	GO:0008654	phospholipid biosynthetic process	b	85	560	250	6204	5.60932e-26
9	GO:0009657	plastid organization	b	81	560	230	6204	8.5253e-26
9	GO:0006644	phospholipid metabolic process	b	85	560	253	6204	1.50745e-25
9	GO:0009941	chloroplast envelope	c	111	560	409	6204	3.27602e-25
9	GO:0009526	plastid envelope	c	112	560	422	6204	1.52985e-24
9	GO:0051188	cofactor biosynthetic process	b	75	560	215	6204	2.61883e-23
9	GO:0009579	thylakoid	c	108	560	425	6204	9.07291e-22
9	GO:0006081	cellular aldehyde metabolic process	b	90	560	315	6204	2.16584e-21
9	GO:0006720	isoprenoid metabolic process	b	98	560	369	6204	6.12664e-21
9	GO:0051186	cofactor metabolic process	b	110	560	448	6204	6.7358e-21
9	GO:0010027	thylakoid membrane organization	b	56	560	137	6204	1.45648e-20
9	GO:0009668	plastid membrane organization	b	56	560	137	6204	1.45648e-20
9	GO:0009658	chloroplast organization	b	51	560	116	6204	3.1123e-20
9	GO:0006790	sulfur compound metabolic process	b	108	560	454	6204	3.10586e-19
9	GO:0045036	protein targeting to chloroplast	b	29	560	39	6204	3.24681e-19
9	GO:0072596	establishment of protein localization to chloroplast	b	29	560	39	6204	3.24681e-19
9	GO:0072598	protein localization to chloroplast	b	29	560	39	6204	3.24681e-19
9	GO:0009534	chloroplast thylakoid	c	87	560	339	6204	4.58888e-17
9	GO:0031976	plastid thylakoid	c	87	560	339	6204	4.58888e-17
9	GO:0031984	organelle subcompartment	c	87	560	339	6204	4.58888e-17
9	GO:0009308	amine metabolic process	b	119	560	565	6204	8.47833e-17
9	GO:0006520	cellular amino acid metabolic process	b	115	560	547	6204	5.12734e-16
9	GO:0044106	cellular amine metabolic process	b	115	560	559	6204	3.17948e-15
9	GO:0031967	organelle envelope	c	116	560	575	6204	1.10143e-14
9	GO:0031975	envelope	c	116	560	575	6204	1.10143e-14
9	GO:0044272	sulfur compound biosynthetic process	b	93	560	408	6204	1.17936e-14
9	GO:0033014	tetrapyrrole biosynthetic process	b	46	560	127	6204	6.77638e-14
9	GO:0006778	porphyrin metabolic process	b	53	560	164	6204	7.01505e-14
9	GO:0033013	tetrapyrrole metabolic process	b	53	560	164	6204	7.01505e-14
9	GO:0044271	cellular nitrogen compound biosynthetic process	b	133	560	726	6204	1.202e-13
9	GO:0042180	cellular ketone metabolic process	b	182	560	1151	6204	2.71909e-13
9	GO:0006779	porphyrin biosynthetic process	b	45	560	126	6204	2.90954e-13
9	GO:0016226	iron-sulfur cluster assembly	b	26	560	44	6204	4.07805e-13
9	GO:0031163	metallo-sulfur cluster assembly	b	26	560	44	6204	4.07805e-13
9	GO:0019752	carboxylic acid metabolic process	b	181	560	1147	6204	4.34501e-13
9	GO:0043436	oxoacid metabolic process	b	181	560	1147	6204	4.34501e-13
9	GO:0006082	organic acid metabolic process	b	181	560	1148	6204	4.7761e-13
9	GO:0009072	aromatic amino acid family metabolic process	b	55	560	184	6204	8.49933e-13
9	GO:0044446	intracellular organelle part	c	259	560	1902	6204	1.42327e-12
9	GO:0044422	organelle part	c	259	560	1903	6204	1.53338e-12
9	GO:0008652	cellular amino acid biosynthetic process	b	90	560	417	6204	1.86483e-12
9	GO:0042440	pigment metabolic process	b	59	560	213	6204	3.23829e-12
9	GO:0016143	S-glycoside metabolic process	b	56	560	195	6204	3.24296e-12
9	GO:0019757	glycosinolate metabolic process	b	56	560	195	6204	3.24296e-12
9	GO:0019760	glucosinolate metabolic process	b	56	560	195	6204	3.24296e-12
9	GO:0009309	amine biosynthetic process	b	90	560	427	6204	8.89966e-12
9	GO:0046148	pigment biosynthetic process	b	52	560	179	6204	2.23811e-11
9	GO:0044444	cytoplasmic part	c	388	560	3343	6204	2.41119e-11
9	GO:0016137	glycoside metabolic process	b	58	560	217	6204	3.38286e-11
9	GO:0015994	chlorophyll metabolic process	b	47	560	153	6204	4.75952e-11
9	GO:0005737	cytoplasm	c	398	560	3474	6204	5.42596e-11
9	GO:0044262	cellular carbohydrate metabolic process	b	163	560	1044	6204	8.95539e-11
9	GO:0015995	chlorophyll biosynthetic process	b	40	560	117	6204	9.21823e-11
9	GO:0008238	exopeptidase activity	m	21	560	34	6204	1.14791e-10
9	GO:0008236	serine-type peptidase activity	m	24	560	46	6204	2.93887e-10
9	GO:0017171	serine hydrolase activity	m	24	560	46	6204	2.93887e-10
9	GO:0019252	starch biosynthetic process	b	46	560	154	6204	2.97118e-10
9	GO:0009073	aromatic amino acid family biosynthetic process	b	29	560	69	6204	8.93799e-10
9	GO:0046417	chorismate metabolic process	b	29	560	69	6204	8.93799e-10
9	GO:0043231	intracellular membrane-bounded organelle	c	372	560	3225	6204	1.3983e-09
9	GO:0043227	membrane-bounded organelle	c	372	560	3227	6204	1.57037e-09
9	GO:0005996	monosaccharide metabolic process	b	119	560	695	6204	1.60462e-09
9	GO:0006733	oxidoreduction coenzyme metabolic process	b	60	560	249	6204	1.75842e-09
9	GO:0008610	lipid biosynthetic process	b	106	560	590	6204	1.82105e-09
9	GO:0006066	alcohol metabolic process	b	128	560	786	6204	7.37578e-09
9	GO:0005975	carbohydrate metabolic process	b	180	560	1267	6204	2.26757e-08
9	GO:0018130	heterocycle biosynthetic process	b	74	560	367	6204	4.08351e-08
9	GO:0042793	transcription from plastid promoter	b	21	560	43	6204	5.95809e-08
9	GO:0042651	thylakoid membrane	c	62	560	283	6204	6.14245e-08
9	GO:0005982	starch metabolic process	b	49	560	196	6204	7.05959e-08
9	GO:0034357	photosynthetic membrane	c	62	560	284	6204	7.2127e-08
9	GO:0046483	heterocycle metabolic process	b	110	560	658	6204	7.89247e-08
9	GO:0031969	chloroplast membrane	c	18	560	32	6204	8.01902e-08
9	GO:0044436	thylakoid part	c	64	560	303	6204	1.51557e-07
9	GO:0032787	monocarboxylic acid metabolic process	b	125	560	793	6204	1.53681e-07
9	GO:0080079	cellobiose glucosidase activity	m	10	560	10	6204	1.54987e-07
9	GO:0019761	glucosinolate biosynthetic process	b	43	560	162	6204	1.6252e-07
9	GO:0016144	S-glycoside biosynthetic process	b	43	560	162	6204	1.6252e-07
9	GO:0019758	glycosinolate biosynthetic process	b	43	560	162	6204	1.6252e-07
9	GO:0006098	pentose-phosphate shunt	b	50	560	207	6204	1.68964e-07
9	GO:0044255	cellular lipid metabolic process	b	111	560	675	6204	1.83295e-07
9	GO:0006740	NADPH regeneration	b	50	560	208	6204	2.04039e-07
9	GO:0055035	plastid thylakoid membrane	c	60	560	277	6204	2.23233e-07
9	GO:0051173	positive regulation of nitrogen compound metabolic process	b	43	560	164	6204	2.51616e-07
9	GO:0006807	nitrogen compound metabolic process	b	235	560	1841	6204	2.68783e-07
9	GO:0006739	NADP metabolic process	b	50	560	210	6204	2.96194e-07
9	GO:0019362	pyridine nucleotide metabolic process	b	50	560	210	6204	2.96194e-07
9	GO:0046496	nicotinamide nucleotide metabolic process	b	50	560	210	6204	2.96194e-07
9	GO:0072524	pyridine-containing compound metabolic process	b	50	560	210	6204	2.96194e-07
9	GO:0034641	cellular nitrogen compound metabolic process	b	234	560	1833	6204	3.04977e-07
9	GO:0042170	plastid membrane	c	19	560	38	6204	3.41057e-07
9	GO:0009535	chloroplast thylakoid membrane	c	59	560	276	6204	5.77202e-07
9	GO:0043229	intracellular organelle	c	380	560	3428	6204	5.87325e-07
9	GO:0045893	positive regulation of transcription, DNA-dependent	b	42	560	162	6204	6.28159e-07
9	GO:0045935	positive regulation of nucleobase-containing compound metabolic process	b	42	560	162	6204	6.28159e-07
9	GO:0051254	positive regulation of RNA metabolic process	b	42	560	162	6204	6.28159e-07
9	GO:0043226	organelle	c	380	560	3430	6204	6.50699e-07
9	GO:0009069	serine family amino acid metabolic process	b	62	560	300	6204	8.27858e-07
9	GO:0070011	peptidase activity, acting on L-amino acid peptides	m	40	560	151	6204	8.66694e-07
9	GO:0010628	positive regulation of gene expression	b	42	560	164	6204	9.5643e-07
9	GO:0016138	glycoside biosynthetic process	b	44	560	179	6204	1.47553e-06
9	GO:0008242	omega peptidase activity	m	10	560	11	6204	1.56724e-06
9	GO:0009707	chloroplast outer membrane	c	9	560	9	6204	1.74255e-06
9	GO:0006655	phosphatidylglycerol biosynthetic process	b	19	560	41	6204	1.82077e-06
9	GO:0046471	phosphatidylglycerol metabolic process	b	19	560	41	6204	1.82077e-06
9	GO:0016108	tetraterpenoid metabolic process	b	29	560	91	6204	2.70285e-06
9	GO:0016116	carotenoid metabolic process	b	29	560	91	6204	2.70285e-06
9	GO:0008233	peptidase activity	m	40	560	157	6204	3.10886e-06
9	GO:0009063	cellular amino acid catabolic process	b	34	560	121	6204	3.86815e-06
9	GO:0010557	positive regulation of macromolecule biosynthetic process	b	42	560	171	6204	3.90611e-06
9	GO:0006732	coenzyme metabolic process	b	65	560	335	6204	4.76362e-06
9	GO:0010604	positive regulation of macromolecule metabolic process	b	42	560	173	6204	5.73789e-06
9	GO:0004252	serine-type endopeptidase activity	m	14	560	24	6204	7.9325e-06
9	GO:0043648	dicarboxylic acid metabolic process	b	29	560	95	6204	8.43099e-06
9	GO:0009527	plastid outer membrane	c	10	560	12	6204	8.64479e-06
9	GO:0019748	secondary metabolic process	b	110	560	710	6204	9.3628e-06
9	GO:0016117	carotenoid biosynthetic process	b	28	560	90	6204	9.98482e-06
9	GO:0016109	tetraterpenoid biosynthetic process	b	28	560	90	6204	9.98482e-06
9	GO:0015250	water channel activity	m	15	560	28	6204	1.02941e-05
9	GO:0005372	water transmembrane transporter activity	m	15	560	28	6204	1.02941e-05
9	GO:0048481	ovule development	b	23	560	64	6204	1.20792e-05
9	GO:0035670	ovule-producing ovary development	b	23	560	64	6204	1.20792e-05
9	GO:0000023	maltose metabolic process	b	31	560	109	6204	1.59102e-05
9	GO:0080170	hydrogen peroxide transmembrane transport	b	8	560	8	6204	1.95595e-05
9	GO:0019344	cysteine biosynthetic process	b	53	560	257	6204	2.09934e-05
9	GO:0006534	cysteine metabolic process	b	53	560	257	6204	2.09934e-05
9	GO:0044424	intracellular part	c	412	560	3879	6204	2.17313e-05
9	GO:0000271	polysaccharide biosynthetic process	b	56	560	281	6204	2.77821e-05
9	GO:0009070	serine family amino acid biosynthetic process	b	53	560	259	6204	2.79445e-05
9	GO:0000096	sulfur amino acid metabolic process	b	60	560	312	6204	3.1819e-05
9	GO:0016114	terpenoid biosynthetic process	b	35	560	137	6204	3.49143e-05
9	GO:0016044	cellular membrane organization	b	56	560	283	6204	3.63634e-05
9	GO:0061024	membrane organization	b	56	560	283	6204	3.63634e-05
9	GO:0006996	organelle organization	b	125	560	863	6204	4.39604e-05
9	GO:0005622	intracellular	c	414	560	3926	6204	6.38169e-05
9	GO:0015979	photosynthesis	b	57	560	296	6204	7.45037e-05
9	GO:0005984	disaccharide metabolic process	b	34	560	135	6204	8.50979e-05
9	GO:0016053	organic acid biosynthetic process	b	111	560	750	6204	0.000113875
9	GO:0046394	carboxylic acid biosynthetic process	b	111	560	750	6204	0.000113875
9	GO:0009902	chloroplast relocation	b	23	560	71	6204	0.000118828
9	GO:0051644	plastid localization	b	23	560	71	6204	0.000118828
9	GO:0051656	establishment of organelle localization	b	23	560	71	6204	0.000118828
9	GO:0051667	establishment of plastid localization	b	23	560	71	6204	0.000118828
9	GO:0048513	organ development	b	90	560	568	6204	0.000125958
9	GO:0046486	glycerolipid metabolic process	b	22	560	66	6204	0.000133122
9	GO:0048731	system development	b	90	560	569	6204	0.000137422
9	GO:0009250	glucan biosynthetic process	b	46	560	222	6204	0.000200677
9	GO:0009310	amine catabolic process	b	35	560	146	6204	0.000204033
9	GO:0048440	carpel development	b	23	560	73	6204	0.000214308
9	GO:0009311	oligosaccharide metabolic process	b	34	560	141	6204	0.000273783
9	GO:0045017	glycerolipid biosynthetic process	b	21	560	63	6204	0.000276156
9	GO:0048467	gynoecium development	b	23	560	74	6204	0.000285114
9	GO:0000097	sulfur amino acid biosynthetic process	b	54	560	284	6204	0.000286937
9	GO:0006629	lipid metabolic process	b	113	560	783	6204	0.0003454
9	GO:0015267	channel activity	m	15	560	35	6204	0.000489669
9	GO:0022803	passive transmembrane transporter activity	m	15	560	35	6204	0.000489669
9	GO:0022838	substrate-specific channel activity	m	15	560	35	6204	0.000489669
9	GO:0033692	cellular polysaccharide biosynthetic process	b	46	560	231	6204	0.000705472
9	GO:0046474	glycerophospholipid biosynthetic process	b	20	560	61	6204	0.000781665
9	GO:0006749	glutathione metabolic process	b	9	560	13	6204	0.000892728
9	GO:0034660	ncRNA metabolic process	b	46	560	234	6204	0.00105168
9	GO:0016667	oxidoreductase activity, acting on a sulfur group of donors	m	18	560	52	6204	0.00128984
9	GO:0051640	organelle localization	b	23	560	80	6204	0.00140307
9	GO:0006650	glycerophospholipid metabolic process	b	20	560	63	6204	0.00142206
9	GO:0009074	aromatic amino acid family catabolic process	b	21	560	69	6204	0.00160458
9	GO:0004506	squalene monooxygenase activity	m	7	560	8	6204	0.00161658
9	GO:0016021	integral to membrane	b	48	560	255	6204	0.00222326
9	GO:0006572	tyrosine catabolic process	b	6	560	6	6204	0.0024522
9	GO:0006570	tyrosine metabolic process	b	6	560	6	6204	0.0024522
9	GO:0009840	chloroplastic endopeptidase Clp complex	c	6	560	6	6204	0.0024522
9	GO:0009368	endopeptidase Clp complex	c	6	560	6	6204	0.0024522
9	GO:0034722	gamma-glutamyl-peptidase activity	m	6	560	6	6204	0.0024522
9	GO:0004838	L-tyrosine:2-oxoglutarate aminotransferase activity	m	6	560	6	6204	0.0024522
9	GO:0070547	L-tyrosine aminotransferase activity	m	6	560	6	6204	0.0024522
9	GO:0047668	amygdalin beta-glucosidase activity	m	6	560	6	6204	0.0024522
9	GO:0004567	beta-mannosidase activity	m	6	560	6	6204	0.0024522
9	GO:0080083	beta-gentiobiose beta-glucosidase activity	m	6	560	6	6204	0.0024522
9	GO:0080081	4-methylumbelliferyl-beta-D-glucopyranoside beta-glucosidase activity	m	6	560	6	6204	0.0024522
9	GO:0080082	esculin beta-glucosidase activity	m	6	560	6	6204	0.0024522
9	GO:0004185	serine-type carboxypeptidase activity	m	10	560	18	6204	0.00346392
9	GO:0004180	carboxypeptidase activity	m	10	560	18	6204	0.00346392
9	GO:0070008	serine-type exopeptidase activity	m	10	560	18	6204	0.00346392
9	GO:0019439	aromatic compound catabolic process	b	21	560	72	6204	0.00354455
9	GO:0030154	cell differentiation	b	54	560	307	6204	0.00403191
9	GO:0005976	polysaccharide metabolic process	b	60	560	356	6204	0.00432724
9	GO:0005623	cell	c	482	560	4874	6204	0.00658988
9	GO:0044464	cell part	c	482	560	4874	6204	0.00658988
9	GO:0042646	plastid nucleoid	c	7	560	9	6204	0.00670726
9	GO:0009672	auxin:hydrogen symporter activity	m	7	560	9	6204	0.00670726
9	GO:0016671	oxidoreductase activity, acting on a sulfur group of donors, disulfide as acceptor	m	10	560	19	6204	0.00672534
9	GO:0065002	intracellular protein transmembrane transport	b	8	560	12	6204	0.0069639
9	GO:0071806	protein transmembrane transport	b	8	560	12	6204	0.0069639
9	GO:0008430	selenium binding	m	8	560	12	6204	0.0069639
9	GO:0019684	photosynthesis, light reaction	b	44	560	235	6204	0.00792907
9	GO:0006073	cellular glucan metabolic process	b	49	560	275	6204	0.00908634
9	GO:0006399	tRNA metabolic process	b	12	560	28	6204	0.00953342
9	GO:0034754	cellular hormone metabolic process	b	26	560	109	6204	0.0126491
9	GO:0005575	cellular_component	c	523	560	5441	6204	0.0133979
9	GO:0045037	protein import into chloroplast stroma	c	6	560	7	6204	0.0158503
9	GO:0015923	mannosidase activity	m	6	560	7	6204	0.0158503
9	GO:0010106	cellular response to iron ion starvation	b	8	560	13	6204	0.0166778
9	GO:0044282	small molecule catabolic process	b	100	560	724	6204	0.018741
9	GO:0006997	nucleus organization	b	11	560	25	6204	0.0188024
9	GO:0044281	small molecule metabolic process	b	273	560	2470	6204	0.0201652
9	GO:0055085	transmembrane transport	b	37	560	190	6204	0.0210683
9	GO:0044264	cellular polysaccharide metabolic process	b	49	560	284	6204	0.0234789
9	GO:0031224	intrinsic to membrane	b	55	560	333	6204	0.0240555
9	GO:0004451	isocitrate lyase activity	m	5	560	5	6204	0.0273895
9	GO:0022891	substrate-specific transmembrane transporter activity	m	42	560	231	6204	0.029958
9	GO:0044042	glucan metabolic process	b	51	560	303	6204	0.0311784
9	GO:0010817	regulation of hormone levels	b	45	560	255	6204	0.0316067
9	GO:0055114	oxidation-reduction process	b	104	560	770	6204	0.0326188
9	GO:0009891	positive regulation of biosynthetic process	b	44	560	248	6204	0.0347845
9	GO:0031328	positive regulation of cellular biosynthetic process	b	44	560	248	6204	0.0347845
9	GO:0015291	secondary active transmembrane transporter activity	m	17	560	58	6204	0.0375104
9	GO:0016051	carbohydrate biosynthetic process	b	87	560	617	6204	0.0392577
9	GO:0015293	symporter activity	m	9	560	18	6204	0.0400794
9	GO:0015294	solute:cation symporter activity	m	9	560	18	6204	0.0400794
9	GO:0034470	ncRNA processing	b	38	560	203	6204	0.0414871
9	GO:0031325	positive regulation of cellular metabolic process	b	44	560	251	6204	0.0478889
10	GO:0044434	chloroplast part	c	180	368	863	6204	2.01327e-59
10	GO:0044435	plastid part	c	181	368	913	6204	4.15143e-56
10	GO:0009507	chloroplast	c	225	368	1433	6204	2.91976e-55
10	GO:0009536	plastid	c	225	368	1511	6204	1.12666e-50
10	GO:0009579	thylakoid	c	117	368	425	6204	1.28527e-47
10	GO:0009534	chloroplast thylakoid	c	99	368	339	6204	1.23543e-41
10	GO:0031976	plastid thylakoid	c	99	368	339	6204	1.23543e-41
10	GO:0031984	organelle subcompartment	c	99	368	339	6204	1.23543e-41
10	GO:0009526	plastid envelope	c	107	368	422	6204	4.77871e-39
10	GO:0009941	chloroplast envelope	c	104	368	409	6204	7.20273e-38
10	GO:0044436	thylakoid part	c	89	368	303	6204	5.2492e-37
10	GO:0042651	thylakoid membrane	c	85	368	283	6204	6.31817e-36
10	GO:0034357	photosynthetic membrane	c	85	368	284	6204	8.59175e-36
10	GO:0019288	isopentenyl diphosphate biosynthetic process, mevalonate-independent pathway	b	75	368	219	6204	1.41231e-35
10	GO:0006090	pyruvate metabolic process	b	75	368	220	6204	2.03947e-35
10	GO:0019682	glyceraldehyde-3-phosphate metabolic process	b	75	368	220	6204	2.03947e-35
10	GO:0015979	photosynthesis	c	86	368	296	6204	3.77283e-35
10	GO:0009535	chloroplast thylakoid membrane	c	83	368	276	6204	5.36524e-35
10	GO:0009240	isopentenyl diphosphate biosynthetic process	b	75	368	223	6204	6.05642e-35
10	GO:0046490	isopentenyl diphosphate metabolic process	b	75	368	223	6204	6.05642e-35
10	GO:0055035	plastid thylakoid membrane	c	83	368	277	6204	7.29748e-35
10	GO:0019684	photosynthesis, light reaction	b	75	368	235	6204	3.8654e-33
10	GO:0008299	isoprenoid biosynthetic process	b	84	368	302	6204	1.31451e-32
10	GO:0008654	phospholipid biosynthetic process	b	76	368	250	6204	5.5519e-32
10	GO:0009570	chloroplast stroma	c	110	368	526	6204	9.81032e-32
10	GO:0006644	phospholipid metabolic process	b	76	368	253	6204	1.40475e-31
10	GO:0019637	organophosphate metabolic process	b	79	368	285	6204	3.04328e-30
10	GO:0009657	plastid organization	b	70	368	230	6204	3.94013e-29
10	GO:0009532	plastid stroma	c	111	368	577	6204	1.58646e-28
10	GO:0010027	thylakoid membrane organization	b	52	368	137	6204	5.55971e-26
10	GO:0009668	plastid membrane organization	b	52	368	137	6204	5.55971e-26
10	GO:0031967	organelle envelope	c	107	368	575	6204	6.4151e-26
10	GO:0031975	envelope	c	107	368	575	6204	6.4151e-26
10	GO:0006720	isoprenoid metabolic process	b	84	368	369	6204	1.27487e-25
10	GO:0006081	cellular aldehyde metabolic process	b	76	368	315	6204	1.66858e-24
10	GO:0051186	cofactor metabolic process	b	90	368	448	6204	1.89955e-23
10	GO:0010207	photosystem II assembly	b	46	368	120	6204	7.92799e-23
10	GO:0006098	pentose-phosphate shunt	b	59	368	207	6204	3.07698e-22
10	GO:0006740	NADPH regeneration	b	59	368	208	6204	4.0784e-22
10	GO:0006739	NADP metabolic process	b	59	368	210	6204	7.12448e-22
10	GO:0019362	pyridine nucleotide metabolic process	b	59	368	210	6204	7.12448e-22
10	GO:0046496	nicotinamide nucleotide metabolic process	b	59	368	210	6204	7.12448e-22
10	GO:0072524	pyridine-containing compound metabolic process	b	59	368	210	6204	7.12448e-22
10	GO:0006733	oxidoreduction coenzyme metabolic process	b	64	368	249	6204	1.21279e-21
10	GO:0032787	monocarboxylic acid metabolic process	b	119	368	793	6204	1.54773e-20
10	GO:0005975	carbohydrate metabolic process	b	158	368	1267	6204	1.64658e-20
10	GO:0044262	cellular carbohydrate metabolic process	b	139	368	1044	6204	8.14168e-20
10	GO:0034660	ncRNA metabolic process	b	59	368	234	6204	3.36599e-19
10	GO:0008610	lipid biosynthetic process	b	97	368	590	6204	1.21884e-18
10	GO:0046148	pigment biosynthetic process	b	50	368	179	6204	6.69045e-18
10	GO:0042440	pigment metabolic process	b	54	368	213	6204	2.09244e-17
10	GO:0005996	monosaccharide metabolic process	b	104	368	695	6204	4.5036e-17
10	GO:0044255	cellular lipid metabolic process	b	102	368	675	6204	5.72296e-17
10	GO:0006364	rRNA processing	b	52	368	202	6204	5.74172e-17
10	GO:0016072	rRNA metabolic process	b	52	368	203	6204	7.32185e-17
10	GO:0034470	ncRNA processing	b	52	368	203	6204	7.32185e-17
10	GO:0009902	chloroplast relocation	b	31	368	71	6204	1.82279e-16
10	GO:0051644	plastid localization	b	31	368	71	6204	1.82279e-16
10	GO:0051656	establishment of organelle localization	b	31	368	71	6204	1.82279e-16
10	GO:0051667	establishment of plastid localization	b	31	368	71	6204	1.82279e-16
10	GO:0055114	oxidation-reduction process	b	109	368	770	6204	3.38391e-16
10	GO:0043231	intracellular membrane-bounded organelle	c	274	368	3225	6204	3.42657e-16
10	GO:0046483	heterocycle metabolic process	b	99	368	658	6204	3.58229e-16
10	GO:0043227	membrane-bounded organelle	c	274	368	3227	6204	3.84062e-16
10	GO:0042180	cellular ketone metabolic process	b	140	368	1151	6204	4.30501e-16
10	GO:0042254	ribosome biogenesis	b	62	368	294	6204	5.53543e-16
10	GO:0022613	ribonucleoprotein complex biogenesis	b	62	368	295	6204	6.65292e-16
10	GO:0019752	carboxylic acid metabolic process	b	139	368	1147	6204	9.0563e-16
10	GO:0043436	oxoacid metabolic process	b	139	368	1147	6204	9.0563e-16
10	GO:0006082	organic acid metabolic process	b	139	368	1148	6204	9.84331e-16
10	GO:0051640	organelle localization	b	32	368	80	6204	1.11671e-15
10	GO:0006732	coenzyme metabolic process	b	66	368	335	6204	1.45013e-15
10	GO:0009658	chloroplast organization	b	37	368	116	6204	1.25313e-14
10	GO:0006629	lipid metabolic process	b	105	368	783	6204	1.28202e-13
10	GO:0006066	alcohol metabolic process	b	105	368	786	6204	1.70296e-13
10	GO:0009767	photosynthetic electron transport chain	b	27	368	66	6204	4.0199e-13
10	GO:0000023	maltose metabolic process	b	34	368	109	6204	6.90635e-13
10	GO:0071843	cellular component biogenesis at cellular level	b	64	368	358	6204	9.51383e-13
10	GO:0044446	intracellular organelle part	c	185	368	1902	6204	2.00074e-12
10	GO:0044422	organelle part	c	185	368	1903	6204	2.1231e-12
10	GO:0044093	positive regulation of molecular function	b	30	368	90	6204	5.89938e-12
10	GO:0043085	positive regulation of catalytic activity	m	30	368	90	6204	5.89938e-12
10	GO:0006091	generation of precursor metabolites and energy	b	81	368	549	6204	6.6867e-12
10	GO:0031977	thylakoid lumen	c	26	368	67	6204	7.15638e-12
10	GO:0015995	chlorophyll biosynthetic process	b	34	368	117	6204	7.72189e-12
10	GO:0015994	chlorophyll metabolic process	b	39	368	153	6204	7.75537e-12
10	GO:0022900	electron transport chain	b	29	368	86	6204	1.26567e-11
10	GO:0006779	porphyrin biosynthetic process	b	35	368	126	6204	1.35925e-11
10	GO:0043229	intracellular organelle	c	274	368	3428	6204	1.66412e-11
10	GO:0006778	porphyrin metabolic process	b	40	368	164	6204	1.6893e-11
10	GO:0033013	tetrapyrrole metabolic process	b	40	368	164	6204	1.6893e-11
10	GO:0033014	tetrapyrrole biosynthetic process	b	35	368	127	6204	1.77691e-11
10	GO:0043226	organelle	c	274	368	3430	6204	1.83643e-11
10	GO:0005984	disaccharide metabolic process	b	36	368	135	6204	2.18893e-11
10	GO:0044444	cytoplasmic part	c	269	368	3343	6204	2.36034e-11
10	GO:0016117	carotenoid biosynthetic process	b	29	368	90	6204	4.97706e-11
10	GO:0016109	tetraterpenoid biosynthetic process	b	29	368	90	6204	4.97706e-11
10	GO:0016108	tetraterpenoid metabolic process	b	29	368	91	6204	6.91533e-11
10	GO:0016116	carotenoid metabolic process	b	29	368	91	6204	6.91533e-11
10	GO:0009311	oligosaccharide metabolic process	b	36	368	141	6204	9.6152e-11
10	GO:0051188	cofactor biosynthetic process	b	45	368	215	6204	1.27743e-10
10	GO:0010016	shoot morphogenesis	b	39	368	167	6204	1.79464e-10
10	GO:0016044	cellular membrane organization	b	52	368	283	6204	2.91117e-10
10	GO:0061024	membrane organization	b	52	368	283	6204	2.91117e-10
10	GO:0006396	RNA processing	b	56	368	331	6204	1.09623e-09
10	GO:0019252	starch biosynthetic process	b	36	368	154	6204	1.77973e-09
10	GO:0005737	cytoplasm	c	271	368	3474	6204	2.04411e-09
10	GO:0016114	terpenoid biosynthetic process	b	33	368	137	6204	7.36259e-09
10	GO:0005982	starch metabolic process	b	40	368	196	6204	9.2825e-09
10	GO:0016556	mRNA modification	b	16	368	31	6204	1.05252e-08
10	GO:0006753	nucleoside phosphate metabolic process	b	60	368	393	6204	1.42998e-08
10	GO:0009117	nucleotide metabolic process	b	60	368	393	6204	1.42998e-08
10	GO:0035304	regulation of protein dephosphorylation	b	27	368	96	6204	1.68001e-08
10	GO:0035303	regulation of dephosphorylation	b	27	368	96	6204	1.68001e-08
10	GO:0018130	heterocycle biosynthetic process	b	57	368	367	6204	2.65123e-08
10	GO:0050790	regulation of catalytic activity	m	30	368	120	6204	2.87349e-08
10	GO:0016705	oxidoreductase activity, acting on paired donors, with incorporation or reduction of molecular oxygen	m	30	368	120	6204	2.87349e-08
10	GO:0042793	transcription from plastid promoter	b	18	368	43	6204	3.95884e-08
10	GO:0009543	chloroplast thylakoid lumen	c	19	368	49	6204	5.26751e-08
10	GO:0031978	plastid thylakoid lumen	c	19	368	49	6204	5.26751e-08
10	GO:0044249	cellular biosynthetic process	b	221	368	2678	6204	6.64244e-08
10	GO:0022621	shoot system development	b	39	368	203	6204	1.28567e-07
10	GO:0048367	shoot development	b	39	368	203	6204	1.28567e-07
10	GO:0042548	regulation of photosynthesis, light reaction	b	11	368	15	6204	1.41642e-07
10	GO:0009058	biosynthetic process	b	225	368	2772	6204	2.14827e-07
10	GO:0043467	regulation of generation of precursor metabolites and energy	b	11	368	16	6204	4.29327e-07
10	GO:0009610	response to symbiotic fungus	b	14	368	28	6204	4.56283e-07
10	GO:0009608	response to symbiont	b	14	368	28	6204	4.56283e-07
10	GO:0009773	photosynthetic electron transport in photosystem I	b	18	368	49	6204	5.40335e-07
10	GO:0065009	regulation of molecular function	b	30	368	134	6204	5.72575e-07
10	GO:0044272	sulfur compound biosynthetic process	b	58	368	408	6204	6.82382e-07
10	GO:0031399	regulation of protein modification process	b	27	368	114	6204	1.29959e-06
10	GO:0019220	regulation of phosphate metabolic process	b	27	368	115	6204	1.60737e-06
10	GO:0051174	regulation of phosphorus metabolic process	b	27	368	115	6204	1.60737e-06
10	GO:0010109	regulation of photosynthesis	b	13	368	26	6204	2.18344e-06
10	GO:0016070	RNA metabolic process	b	99	368	924	6204	2.38062e-06
10	GO:0008152	metabolic process	b	305	368	4305	6204	4.07113e-06
10	GO:0034641	cellular nitrogen compound metabolic process	b	162	368	1833	6204	4.17368e-06
10	GO:0044424	intracellular part	c	283	368	3879	6204	4.29427e-06
10	GO:0010205	photoinhibition	b	8	368	9	6204	5.65445e-06
10	GO:0043155	negative regulation of photosynthesis, light reaction	b	8	368	9	6204	5.65445e-06
10	GO:0006807	nitrogen compound metabolic process	b	162	368	1841	6204	5.97306e-06
10	GO:0016053	organic acid biosynthetic process	b	84	368	750	6204	8.90688e-06
10	GO:0046394	carboxylic acid biosynthetic process	b	84	368	750	6204	8.90688e-06
10	GO:0009055	electron carrier activity	m	30	368	150	6204	1.04887e-05
10	GO:0006636	unsaturated fatty acid biosynthetic process	b	20	368	71	6204	1.11695e-05
10	GO:0033559	unsaturated fatty acid metabolic process	b	20	368	71	6204	1.11695e-05
10	GO:0006790	sulfur compound metabolic process	b	59	368	454	6204	1.68305e-05
10	GO:0045893	positive regulation of transcription, DNA-dependent	b	31	368	162	6204	1.73717e-05
10	GO:0045935	positive regulation of nucleobase-containing compound metabolic process	b	31	368	162	6204	1.73717e-05
10	GO:0051254	positive regulation of RNA metabolic process	b	31	368	162	6204	1.73717e-05
10	GO:0010628	positive regulation of gene expression	b	31	368	164	6204	2.36973e-05
10	GO:0051173	positive regulation of nitrogen compound metabolic process	b	31	368	164	6204	2.36973e-05
10	GO:0033692	cellular polysaccharide biosynthetic process	b	38	368	231	6204	2.49496e-05
10	GO:0005622	intracellular	c	283	368	3926	6204	2.59882e-05
10	GO:0009250	glucan biosynthetic process	b	37	368	222	6204	2.78783e-05
10	GO:0019438	aromatic compound biosynthetic process	b	58	368	451	6204	3.47446e-05
10	GO:0032268	regulation of cellular protein metabolic process	b	28	368	140	6204	3.67955e-05
10	GO:0044271	cellular nitrogen compound biosynthetic process	b	80	368	726	6204	5.22069e-05
10	GO:0006139	nucleobase-containing compound metabolic process	b	124	368	1331	6204	6.63888e-05
10	GO:0010557	positive regulation of macromolecule biosynthetic process	b	31	368	171	6204	6.72595e-05
10	GO:0051246	regulation of protein metabolic process	b	28	368	144	6204	7.08254e-05
10	GO:0010604	positive regulation of macromolecule metabolic process	b	31	368	173	6204	8.95452e-05
10	GO:0044264	cellular polysaccharide metabolic process	b	42	368	284	6204	9.74928e-05
10	GO:0006073	cellular glucan metabolic process	b	41	368	275	6204	0.000115085
10	GO:0010114	response to red light	b	20	368	82	6204	0.000167856
10	GO:0019222	regulation of metabolic process	b	90	368	879	6204	0.0001922
10	GO:0080109	indole-3-acetonitrile nitrile hydratase activity	m	6	368	6	6204	0.000194713
10	GO:0080061	indole-3-acetonitrile nitrilase activity	m	6	368	6	6204	0.000194713
10	GO:0000257	nitrilase activity	m	6	368	6	6204	0.000194713
10	GO:0018822	nitrile hydratase activity	m	6	368	6	6204	0.000194713
10	GO:0016815	hydrolase activity, acting on carbon-nitrogen (but not peptide) bonds, in nitriles	m	6	368	6	6204	0.000194713
10	GO:0006655	phosphatidylglycerol biosynthetic process	b	14	368	41	6204	0.000196793
10	GO:0046471	phosphatidylglycerol metabolic process	b	14	368	41	6204	0.000196793
10	GO:0006470	protein dephosphorylation	b	27	368	142	6204	0.000212268
10	GO:0016311	dephosphorylation	b	27	368	142	6204	0.000212268
10	GO:0019748	secondary metabolic process	b	77	368	710	6204	0.000215396
10	GO:0006007	glucose catabolic process	b	61	368	511	6204	0.000234746
10	GO:0019320	hexose catabolic process	b	61	368	511	6204	0.000234746
10	GO:0046365	monosaccharide catabolic process	b	61	368	511	6204	0.000234746
10	GO:0046164	alcohol catabolic process	b	61	368	513	6204	0.000271599
10	GO:0009637	response to blue light	b	20	368	85	6204	0.000321741
10	GO:0010287	plastoglobule	c	15	368	49	6204	0.00034172
10	GO:0006721	terpenoid metabolic process	b	33	368	204	6204	0.000409549
10	GO:0010103	stomatal complex morphogenesis	b	18	368	71	6204	0.00043302
10	GO:0016143	S-glycoside metabolic process	b	32	368	195	6204	0.000459876
10	GO:0019757	glycosinolate metabolic process	b	32	368	195	6204	0.000459876
10	GO:0019760	glucosinolate metabolic process	b	32	368	195	6204	0.000459876
10	GO:0043623	cellular protein complex assembly	b	48	368	369	6204	0.00057117
10	GO:0016137	glycoside metabolic process	b	34	368	217	6204	0.000577084
10	GO:0008266	poly(U) RNA binding	m	8	368	13	6204	0.000654239
10	GO:0008187	poly-pyrimidine tract binding	m	8	368	13	6204	0.000654239
10	GO:0051537	2 iron, 2 sulfur cluster binding	m	8	368	13	6204	0.000654239
10	GO:0009965	leaf morphogenesis	b	21	368	97	6204	0.000702367
10	GO:0034637	cellular carbohydrate biosynthetic process	b	63	368	552	6204	0.000744693
10	GO:0044281	small molecule metabolic process	b	194	368	2470	6204	0.000776699
10	GO:0044085	cellular component biogenesis	b	78	368	745	6204	0.00079701
10	GO:0009523	photosystem II	b	11	368	28	6204	0.00110225
10	GO:0006461	protein complex assembly	b	48	368	378	6204	0.00120416
10	GO:0006725	cellular aromatic compound metabolic process	b	61	368	535	6204	0.00126028
10	GO:0070271	protein complex biogenesis	b	48	368	379	6204	0.00130562
10	GO:0090304	nucleic acid metabolic process	b	99	368	1041	6204	0.00141237
10	GO:0044042	glucan metabolic process	b	41	368	303	6204	0.00179531
10	GO:0010374	stomatal complex development	b	18	368	78	6204	0.00201576
10	GO:0019318	hexose metabolic process	b	63	368	570	6204	0.00240489
10	GO:0016052	carbohydrate catabolic process	b	64	368	583	6204	0.00245581
10	GO:0016138	glycoside biosynthetic process	b	29	368	179	6204	0.00248818
10	GO:0044275	cellular carbohydrate catabolic process	b	63	368	571	6204	0.00256114
10	GO:0005575	cellular_component	c	350	368	5441	6204	0.00291946
10	GO:0071822	protein complex subunit organization	b	48	368	390	6204	0.00310007
10	GO:0010467	gene expression	b	110	368	1215	6204	0.00316793
10	GO:0031957	very long-chain fatty acid-CoA ligase activity	m	5	368	5	6204	0.00332514
10	GO:0019761	glucosinolate biosynthetic process	b	27	368	162	6204	0.00349551
10	GO:0016144	S-glycoside biosynthetic process	b	27	368	162	6204	0.00349551
10	GO:0019758	glycosinolate biosynthetic process	b	27	368	162	6204	0.00349551
10	GO:0019344	cysteine biosynthetic process	b	36	368	257	6204	0.00418389
10	GO:0006534	cysteine metabolic process	b	36	368	257	6204	0.00418389
10	GO:0016491	oxidoreductase activity	m	66	368	620	6204	0.00488487
10	GO:0000271	polysaccharide biosynthetic process	b	38	368	281	6204	0.00502504
10	GO:0009070	serine family amino acid biosynthetic process	b	36	368	259	6204	0.00505905
10	GO:0051536	iron-sulfur cluster binding	m	13	368	45	6204	0.00544025
10	GO:0051540	metal cluster binding	m	13	368	45	6204	0.00544025
10	GO:0030095	chloroplast photosystem II	b	8	368	16	6204	0.00558319
10	GO:0009654	oxygen evolving complex	c	8	368	16	6204	0.00558319
10	GO:0006006	glucose metabolic process	b	61	368	562	6204	0.00704569
10	GO:0046474	glycerophospholipid biosynthetic process	b	15	368	61	6204	0.00793314
10	GO:0009069	serine family amino acid metabolic process	b	39	368	300	6204	0.00985411
10	GO:0006650	glycerophospholipid metabolic process	b	15	368	63	6204	0.0123126
10	GO:0045017	glycerolipid biosynthetic process	b	15	368	63	6204	0.0123126
10	GO:0034645	cellular macromolecule biosynthetic process	b	118	368	1366	6204	0.0127396
10	GO:0018198	peptidyl-cysteine modification	b	9	368	23	6204	0.0148919
10	GO:0010218	response to far red light	b	19	368	98	6204	0.0163058
10	GO:0016051	carbohydrate biosynthetic process	b	64	368	617	6204	0.0180682
10	GO:0010319	stromule	c	12	368	43	6204	0.0211402
10	GO:0046486	glycerolipid metabolic process	b	15	368	66	6204	0.022964
10	GO:0019825	oxygen binding	m	14	368	59	6204	0.0278017
10	GO:0010155	regulation of proton transport	b	13	368	52	6204	0.0323418
10	GO:0018193	peptidyl-amino acid modification	b	13	368	52	6204	0.0323418
10	GO:0005623	cell	c	321	368	4874	6204	0.0343958
10	GO:0044464	cell part	c	321	368	4874	6204	0.0343958
10	GO:0048366	leaf development	b	21	368	122	6204	0.0363908
10	GO:0009886	post-embryonic morphogenesis	b	22	368	133	6204	0.0430845
10	GO:0003727	single-stranded RNA binding	m	8	368	20	6204	0.0442548
10	GO:0000097	sulfur amino acid biosynthetic process	b	36	368	284	6204	0.0445711
10	GO:0010304	PSII associated light-harvesting complex II catabolic process	b	9	368	26	6204	0.0485406
10	GO:0005976	polysaccharide metabolic process	b	42	368	356	6204	0.0488929
10	GO:0009416	response to light stimulus	b	58	368	557	6204	0.0494635
11	GO:0015979	photosynthesis	b	103	196	296	6204	3.11501e-85
11	GO:0019684	photosynthesis, light reaction	b	91	196	235	6204	1.82368e-78
11	GO:0009534	chloroplast thylakoid	c	97	196	339	6204	8.41802e-70
11	GO:0031976	plastid thylakoid	c	97	196	339	6204	8.41802e-70
11	GO:0031984	organelle subcompartment	c	97	196	339	6204	8.41802e-70
11	GO:0044436	thylakoid part	c	92	196	303	6204	4.25086e-68
11	GO:0009579	thylakoid	b	103	196	425	6204	5.2182e-67
11	GO:0034357	photosynthetic membrane	c	88	196	284	6204	1.97734e-65
11	GO:0009535	chloroplast thylakoid membrane	c	87	196	276	6204	2.79936e-65
11	GO:0055035	plastid thylakoid membrane	c	87	196	277	6204	4.00705e-65
11	GO:0042651	thylakoid membrane	c	87	196	283	6204	3.33118e-64
11	GO:0044434	chloroplast part	c	123	196	863	6204	5.33002e-55
11	GO:0044435	plastid part	c	123	196	913	6204	4.63605e-52
11	GO:0006091	generation of precursor metabolites and energy	b	92	196	549	6204	4.60198e-43
11	GO:0009507	chloroplast	c	137	196	1433	6204	8.7714e-42
11	GO:0009536	plastid	c	137	196	1511	6204	6.78475e-39
11	GO:0009765	photosynthesis, light harvesting	b	31	196	38	6204	1.31735e-37
11	GO:0010207	photosystem II assembly	b	47	196	120	6204	4.07779e-37
11	GO:0016168	chlorophyll binding	m	27	196	29	6204	8.9205e-36
11	GO:0006364	rRNA processing	b	56	196	202	6204	1.24438e-35
11	GO:0016072	rRNA metabolic process	b	56	196	203	6204	1.67911e-35
11	GO:0034470	ncRNA processing	b	56	196	203	6204	1.67911e-35
11	GO:0030076	light-harvesting complex	c	25	196	26	6204	7.70316e-34
11	GO:0034660	ncRNA metabolic process	b	56	196	234	6204	7.90142e-32
11	GO:0009657	plastid organization	b	52	196	230	6204	7.41998e-28
11	GO:0009521	photosystem	b	28	196	48	6204	6.22857e-27
11	GO:0042254	ribosome biogenesis	b	56	196	294	6204	3.32863e-26
11	GO:0022613	ribonucleoprotein complex biogenesis	b	56	196	295	6204	4.01319e-26
11	GO:0006396	RNA processing	b	56	196	331	6204	2.07003e-23
11	GO:0071843	cellular component biogenesis at cellular level	b	58	196	358	6204	2.13113e-23
11	GO:0010114	response to red light	b	31	196	82	6204	1.22116e-22
11	GO:0009522	photosystem I	b	18	196	20	6204	3.76255e-22
11	GO:0009637	response to blue light	b	31	196	85	6204	4.4922e-22
11	GO:0009526	plastid envelope	c	59	196	422	6204	2.14912e-20
11	GO:0009941	chloroplast envelope	c	58	196	409	6204	2.76273e-20
11	GO:0009773	photosynthetic electron transport in photosystem I	b	24	196	49	6204	3.50904e-20
11	GO:0010218	response to far red light	b	31	196	98	6204	6.74682e-20
11	GO:0044446	intracellular organelle part	c	126	196	1902	6204	2.98109e-19
11	GO:0044422	organelle part	c	126	196	1903	6204	3.14126e-19
11	GO:0009767	photosynthetic electron transport chain	b	26	196	66	6204	4.74774e-19
11	GO:0035304	regulation of protein dephosphorylation	b	30	196	96	6204	5.58253e-19
11	GO:0035303	regulation of dephosphorylation	b	30	196	96	6204	5.58253e-19
11	GO:0010287	plastoglobule	c	23	196	49	6204	1.12318e-18
11	GO:0046148	pigment biosynthetic process	b	37	196	179	6204	3.28229e-17
11	GO:0044272	sulfur compound biosynthetic process	b	54	196	408	6204	4.29062e-17
11	GO:0009570	chloroplast stroma	c	61	196	526	6204	6.91364e-17
11	GO:0031399	regulation of protein modification process	b	30	196	114	6204	1.45648e-16
11	GO:0019220	regulation of phosphate metabolic process	b	30	196	115	6204	1.9187e-16
11	GO:0051174	regulation of phosphorus metabolic process	b	30	196	115	6204	1.9187e-16
11	GO:0006790	sulfur compound metabolic process	b	56	196	454	6204	2.15532e-16
11	GO:0042440	pigment metabolic process	b	39	196	213	6204	2.5336e-16
11	GO:0022900	electron transport chain	b	26	196	86	6204	1.20712e-15
11	GO:0009532	plastid stroma	c	62	196	577	6204	1.65888e-15
11	GO:0043234	protein complex	c	60	196	542	6204	1.70548e-15
11	GO:0009069	serine family amino acid metabolic process	b	44	196	300	6204	6.37488e-15
11	GO:0032268	regulation of cellular protein metabolic process	b	31	196	140	6204	7.98368e-15
11	GO:0006733	oxidoreduction coenzyme metabolic process	b	40	196	249	6204	1.09974e-14
11	GO:0070271	protein complex biogenesis	b	49	196	379	6204	1.13918e-14
11	GO:0051246	regulation of protein metabolic process	b	31	196	144	6204	1.91496e-14
11	GO:0016070	RNA metabolic process	b	78	196	924	6204	2.11864e-14
11	GO:0043623	cellular protein complex assembly	b	48	196	369	6204	2.12142e-14
11	GO:0000096	sulfur amino acid metabolic process	b	44	196	312	6204	3.01916e-14
11	GO:0006461	protein complex assembly	b	48	196	378	6204	5.83005e-14
11	GO:0051186	cofactor metabolic process	b	52	196	448	6204	1.01119e-13
11	GO:0009538	photosystem I reaction center	b	11	196	11	6204	1.10218e-13
11	GO:0006470	protein dephosphorylation	b	30	196	142	6204	1.22678e-13
11	GO:0016311	dephosphorylation	b	30	196	142	6204	1.22678e-13
11	GO:0031967	organelle envelope	c	59	196	575	6204	1.54728e-13
11	GO:0031975	envelope	c	59	196	575	6204	1.54728e-13
11	GO:0071822	protein complex subunit organization	b	48	196	390	6204	2.13781e-13
11	GO:0016020	membrane	c	121	196	2056	6204	3.66335e-13
11	GO:0015995	chlorophyll biosynthetic process	b	27	196	117	6204	5.06112e-13
11	GO:0009639	response to red or far red light	b	32	196	182	6204	2.82856e-12
11	GO:0006779	porphyrin biosynthetic process	b	27	196	126	6204	3.77443e-12
11	GO:0033014	tetrapyrrole biosynthetic process	b	27	196	127	6204	4.66557e-12
11	GO:0015994	chlorophyll metabolic process	b	29	196	153	6204	9.48532e-12
11	GO:0006732	coenzyme metabolic process	b	42	196	335	6204	1.50312e-11
11	GO:0008652	cellular amino acid biosynthetic process	b	47	196	417	6204	1.63332e-11
11	GO:0034622	cellular macromolecular complex assembly	b	48	196	434	6204	1.6413e-11
11	GO:0090304	nucleic acid metabolic process	b	78	196	1041	6204	2.47889e-11
11	GO:0065003	macromolecular complex assembly	b	48	196	443	6204	3.70639e-11
11	GO:0009309	amine biosynthetic process	b	47	196	427	6204	4.12147e-11
11	GO:0019344	cysteine biosynthetic process	b	36	196	257	6204	6.10498e-11
11	GO:0006534	cysteine metabolic process	b	36	196	257	6204	6.10498e-11
11	GO:0034621	cellular macromolecular complex subunit organization	b	48	196	449	6204	6.30005e-11
11	GO:0006778	porphyrin metabolic process	b	29	196	164	6204	6.46995e-11
11	GO:0033013	tetrapyrrole metabolic process	b	29	196	164	6204	6.46995e-11
11	GO:0046906	tetrapyrrole binding	m	31	196	190	6204	7.40457e-11
11	GO:0009070	serine family amino acid biosynthetic process	b	36	196	259	6204	7.81717e-11
11	GO:0044085	cellular component biogenesis	b	63	196	745	6204	1.35133e-10
11	GO:0043933	macromolecular complex subunit organization	b	48	196	458	6204	1.37107e-10
11	GO:0034641	cellular nitrogen compound metabolic process	b	108	196	1833	6204	1.42165e-10
11	GO:0006740	NADPH regeneration	b	32	196	208	6204	1.48717e-10
11	GO:0055080	cation homeostasis	b	27	196	146	6204	1.82083e-10
11	GO:0006739	NADP metabolic process	b	32	196	210	6204	1.96394e-10
11	GO:0019362	pyridine nucleotide metabolic process	b	32	196	210	6204	1.96394e-10
11	GO:0046496	nicotinamide nucleotide metabolic process	b	32	196	210	6204	1.96394e-10
11	GO:0072524	pyridine-containing compound metabolic process	b	32	196	210	6204	1.96394e-10
11	GO:0006807	nitrogen compound metabolic process	b	108	196	1841	6204	1.96723e-10
11	GO:0006873	cellular ion homeostasis	b	26	196	135	6204	2.0455e-10
11	GO:0030003	cellular cation homeostasis	b	26	196	135	6204	2.0455e-10
11	GO:0055082	cellular chemical homeostasis	b	26	196	137	6204	2.9561e-10
11	GO:0050801	ion homeostasis	b	27	196	150	6204	3.64566e-10
11	GO:0044271	cellular nitrogen compound biosynthetic process	b	61	196	726	6204	5.53874e-10
11	GO:0010155	regulation of proton transport	b	17	196	52	6204	6.01361e-10
11	GO:0010016	shoot morphogenesis	b	28	196	167	6204	7.7946e-10
11	GO:0006098	pentose-phosphate shunt	b	31	196	207	6204	8.36997e-10
11	GO:0000097	sulfur amino acid biosynthetic process	b	36	196	284	6204	1.4093e-09
11	GO:0071844	cellular component assembly at cellular level	b	48	196	488	6204	1.58118e-09
11	GO:0051188	cofactor biosynthetic process	b	31	196	215	6204	2.39983e-09
11	GO:0022607	cellular component assembly	b	48	196	497	6204	3.16022e-09
11	GO:0055114	oxidation-reduction process	b	61	196	770	6204	7.97277e-09
11	GO:0006139	nucleobase-containing compound metabolic process	b	85	196	1331	6204	1.00883e-08
11	GO:0016117	carotenoid biosynthetic process	b	20	196	90	6204	1.276e-08
11	GO:0016109	tetraterpenoid biosynthetic process	b	20	196	90	6204	1.276e-08
11	GO:0010103	stomatal complex morphogenesis	b	18	196	71	6204	1.49885e-08
11	GO:0016108	tetraterpenoid metabolic process	b	20	196	91	6204	1.59085e-08
11	GO:0016116	carotenoid metabolic process	b	20	196	91	6204	1.59085e-08
11	GO:0006812	cation transport	b	44	196	450	6204	2.39077e-08
11	GO:0009543	chloroplast thylakoid lumen	c	15	196	49	6204	5.20315e-08
11	GO:0031978	plastid thylakoid lumen	c	15	196	49	6204	5.20315e-08
11	GO:0031977	thylakoid lumen	c	17	196	67	6204	6.09048e-08
11	GO:0010374	stomatal complex development	b	18	196	78	6204	8.44311e-08
11	GO:0019222	regulation of metabolic process	b	64	196	879	6204	8.53698e-08
11	GO:0006811	ion transport	b	46	196	506	6204	9.32133e-08
11	GO:0022621	shoot system development	b	28	196	203	6204	1.08532e-07
11	GO:0048367	shoot development	b	28	196	203	6204	1.08532e-07
11	GO:0006520	cellular amino acid metabolic process	b	48	196	547	6204	1.09107e-07
11	GO:0008299	isoprenoid biosynthetic process	b	34	196	302	6204	2.09479e-07
11	GO:0044106	cellular amine metabolic process	b	48	196	559	6204	2.37976e-07
11	GO:0008152	metabolic process	b	174	196	4305	6204	3.06755e-07
11	GO:0070838	divalent metal ion transport	b	26	196	184	6204	3.46954e-07
11	GO:0072511	divalent inorganic cation transport	b	26	196	184	6204	3.46954e-07
11	GO:0009308	amine metabolic process	b	48	196	565	6204	3.48191e-07
11	GO:0019725	cellular homeostasis	b	26	196	187	6204	5.02145e-07
11	GO:0043231	intracellular membrane-bounded organelle	c	145	196	3225	6204	5.75651e-07
11	GO:0043227	membrane-bounded organelle	c	145	196	3227	6204	6.10124e-07
11	GO:0043269	regulation of ion transport	b	17	196	78	6204	8.34646e-07
11	GO:0015992	proton transport	b	19	196	104	6204	1.7249e-06
11	GO:0006818	hydrogen transport	b	19	196	104	6204	1.7249e-06
11	GO:0080090	regulation of primary metabolic process	b	51	196	670	6204	4.22705e-06
11	GO:0009250	glucan biosynthetic process	b	27	196	222	6204	4.71414e-06
11	GO:0044237	cellular metabolic process	b	161	196	3884	6204	5.55321e-06
11	GO:0016114	terpenoid biosynthetic process	b	21	196	137	6204	5.81618e-06
11	GO:0048878	chemical homeostasis	b	27	196	225	6204	6.38436e-06
11	GO:0046483	heterocycle metabolic process	b	50	196	658	6204	6.93553e-06
11	GO:0009416	response to light stimulus	b	45	196	557	6204	8.30914e-06
11	GO:0015672	monovalent inorganic cation transport	b	19	196	114	6204	8.80241e-06
11	GO:0009314	response to radiation	b	45	196	560	6204	9.88026e-06
11	GO:0033692	cellular polysaccharide biosynthetic process	b	27	196	231	6204	1.15214e-05
11	GO:0051049	regulation of transport	b	17	196	92	6204	1.27073e-05
11	GO:0010467	gene expression	b	73	196	1215	6204	1.77843e-05
11	GO:0016053	organic acid biosynthetic process	b	53	196	750	6204	2.64488e-05
11	GO:0046394	carboxylic acid biosynthetic process	b	53	196	750	6204	2.64488e-05
11	GO:0009523	photosystem II	b	10	196	28	6204	2.92784e-05
11	GO:0031323	regulation of cellular metabolic process	b	52	196	737	6204	4.09963e-05
11	GO:0006720	isoprenoid metabolic process	b	34	196	369	6204	4.51263e-05
11	GO:0044262	cellular carbohydrate metabolic process	b	65	196	1044	6204	4.91426e-05
11	GO:0000271	polysaccharide biosynthetic process	b	29	196	281	6204	5.10779e-05
11	GO:0006996	organelle organization	b	57	196	863	6204	7.12285e-05
11	GO:0019288	isopentenyl diphosphate biosynthetic process, mevalonate-independent pathway	b	25	196	219	6204	7.73865e-05
11	GO:0006090	pyruvate metabolic process	b	25	196	220	6204	8.49366e-05
11	GO:0019682	glyceraldehyde-3-phosphate metabolic process	b	25	196	220	6204	8.49366e-05
11	GO:0044444	cytoplasmic part	c	143	196	3343	6204	9.40329e-05
11	GO:0019216	regulation of lipid metabolic process	b	9	196	24	6204	0.000105223
11	GO:0009240	isopentenyl diphosphate biosynthetic process	b	25	196	223	6204	0.000111912
11	GO:0046490	isopentenyl diphosphate metabolic process	b	25	196	223	6204	0.000111912
11	GO:0009744	response to sucrose stimulus	b	20	196	147	6204	0.000121606
11	GO:0009886	post-embryonic morphogenesis	b	19	196	133	6204	0.000123318
11	GO:0071841	cellular component organization or biogenesis at cellular level	b	75	196	1321	6204	0.000127545
11	GO:0043229	intracellular organelle	c	145	196	3428	6204	0.00014104
11	GO:0006636	unsaturated fatty acid biosynthetic process	b	14	196	71	6204	0.000142421
11	GO:0033559	unsaturated fatty acid metabolic process	b	14	196	71	6204	0.000142421
11	GO:0043226	organelle	c	145	196	3430	6204	0.000148305
11	GO:0034285	response to disaccharide stimulus	b	20	196	150	6204	0.000172418
11	GO:0015977	carbon fixation	b	7	196	13	6204	0.000191722
11	GO:0016760	cellulose synthase (UDP-forming) activity	m	7	196	13	6204	0.000191722
11	GO:0016759	cellulose synthase activity	m	7	196	13	6204	0.000191722
11	GO:0071842	cellular component organization at cellular level	b	63	196	1037	6204	0.000243403
11	GO:0019252	starch biosynthetic process	b	20	196	154	6204	0.000270756
11	GO:0006073	cellular glucan metabolic process	b	27	196	275	6204	0.000495914
11	GO:0042592	homeostatic process	b	27	196	277	6204	0.000576465
11	GO:0060255	regulation of macromolecule metabolic process	b	44	196	617	6204	0.000585863
11	GO:0006753	nucleoside phosphate metabolic process	b	33	196	393	6204	0.000737136
11	GO:0009117	nucleotide metabolic process	b	33	196	393	6204	0.000737136
11	GO:0019752	carboxylic acid metabolic process	b	66	196	1147	6204	0.000857511
11	GO:0043436	oxoacid metabolic process	b	66	196	1147	6204	0.000857511
11	GO:0006082	organic acid metabolic process	b	66	196	1148	6204	0.000887132
11	GO:0044264	cellular polysaccharide metabolic process	b	27	196	284	6204	0.00096443
11	GO:0042180	cellular ketone metabolic process	b	66	196	1151	6204	0.000981937
11	GO:0005737	cytoplasm	c	144	196	3474	6204	0.00100516
11	GO:0019637	organophosphate metabolic process	b	27	196	285	6204	0.00103644
11	GO:0006793	phosphorus metabolic process	b	33	196	399	6204	0.00105457
11	GO:0006796	phosphate metabolic process	b	33	196	399	6204	0.00105457
11	GO:0008654	phospholipid biosynthetic process	b	25	196	250	6204	0.00108199
11	GO:0006644	phospholipid metabolic process	b	25	196	253	6204	0.00136261
11	GO:0016051	carbohydrate biosynthetic process	b	43	196	617	6204	0.00162199
11	GO:0071704	organic substance metabolic process	b	7	196	17	6204	0.00195051
11	GO:0006766	vitamin metabolic process	b	12	196	63	6204	0.00212919
11	GO:0009106	lipoate metabolic process	b	10	196	42	6204	0.00223039
11	GO:0005996	monosaccharide metabolic process	b	46	196	695	6204	0.00258935
11	GO:0044093	positive regulation of molecular function	b	14	196	90	6204	0.00315083
11	GO:0043085	positive regulation of catalytic activity	m	14	196	90	6204	0.00315083
11	GO:0032879	regulation of localization	b	17	196	133	6204	0.00354766
11	GO:0044042	glucan metabolic process	b	27	196	303	6204	0.00356605
11	GO:0032991	macromolecular complex	c	62	196	1091	6204	0.00385701
11	GO:0009768	photosynthesis, light harvesting in photosystem I	b	4	196	4	6204	0.00449223
11	GO:0034637	cellular carbohydrate biosynthetic process	b	39	196	552	6204	0.00457903
11	GO:0044281	small molecule metabolic process	b	111	196	2470	6204	0.00463813
11	GO:0010027	thylakoid membrane organization	b	17	196	137	6204	0.00542554
11	GO:0009668	plastid membrane organization	b	17	196	137	6204	0.00542554
11	GO:0006546	glycine catabolic process	b	11	196	57	6204	0.0056803
11	GO:0009071	serine family amino acid catabolic process	b	11	196	57	6204	0.0056803
11	GO:0000023	maltose metabolic process	b	15	196	109	6204	0.00630658
11	GO:0006721	terpenoid metabolic process	b	21	196	204	6204	0.00672103
11	GO:0006544	glycine metabolic process	b	11	196	58	6204	0.00681839
11	GO:0005976	polysaccharide metabolic process	b	29	196	356	6204	0.00862234
11	GO:0071840	cellular component organization or biogenesis	b	78	196	1555	6204	0.0131429
11	GO:0005982	starch metabolic process	b	20	196	196	6204	0.0139449
11	GO:0010310	regulation of hydrogen peroxide metabolic process	b	14	196	103	6204	0.0167044
11	GO:0044260	cellular macromolecule metabolic process	b	105	196	2351	6204	0.0199234
11	GO:0009772	photosynthetic electron transport in photosystem II	b	4	196	5	6204	0.0219047
11	GO:0009573	chloroplast ribulose bisphosphate carboxylase complex	c	4	196	5	6204	0.0219047
11	GO:0048492	ribulose bisphosphate carboxylase complex	c	4	196	5	6204	0.0219047
11	GO:0030095	chloroplast photosystem II	b	6	196	16	6204	0.0263144
11	GO:0005975	carbohydrate metabolic process	b	66	196	1267	6204	0.0343299
11	GO:0018130	heterocycle biosynthetic process	b	28	196	367	6204	0.0470374
12	GO:0009547	plastid ribosome	c	37	159	55	6204	7.34685e-44
12	GO:0000313	organellar ribosome	c	40	159	75	6204	8.26092e-42
12	GO:0000312	plastid small ribosomal subunit	c	21	159	23	6204	1.12065e-28
12	GO:0000314	organellar small ribosomal subunit	c	21	159	38	6204	9.2264e-21
12	GO:0043043	peptide biosynthetic process	b	21	159	39	6204	1.95639e-20
12	GO:0000315	organellar large ribosomal subunit	c	19	159	37	6204	1.08579e-17
12	GO:0006518	peptide metabolic process	b	21	159	56	6204	2.92685e-16
12	GO:0000311	plastid large ribosomal subunit	c	16	159	32	6204	3.17809e-14
12	GO:0005840	ribosome	c	40	159	469	6204	1.87005e-08
12	GO:0030529	ribonucleoprotein complex	c	40	159	512	6204	3.02107e-07
12	GO:0009532	plastid stroma	c	41	159	577	6204	3.1789e-06
12	GO:0015935	small ribosomal subunit	c	21	159	175	6204	1.16338e-05
12	GO:0009963	positive regulation of flavonoid biosynthetic process	b	14	159	79	6204	4.07065e-05
12	GO:0043455	regulation of secondary metabolic process	b	15	159	93	6204	4.50131e-05
12	GO:0009962	regulation of flavonoid biosynthetic process	b	14	159	89	6204	0.000200059
12	GO:2000762	regulation of phenylpropanoid metabolic process	b	14	159	89	6204	0.000200059
12	GO:0015934	large ribosomal subunit	c	19	159	175	6204	0.000369467
12	GO:0004713	protein tyrosine kinase activity	m	14	159	100	6204	0.000907493
12	GO:0001560	regulation of cell growth by extracellular stimulus	b	4	159	4	6204	0.00193148
12	GO:0080108	S-alkylthiohydroximate lyase activity	m	4	159	4	6204	0.00193148
12	GO:0043228	non-membrane-bounded organelle	c	40	159	750	6204	0.0153431
12	GO:0043232	intracellular non-membrane-bounded organelle	c	40	159	750	6204	0.0153431
12	GO:0009813	flavonoid biosynthetic process	b	14	159	135	6204	0.0360223
12	GO:0009812	flavonoid metabolic process	b	14	159	137	6204	0.042785
13	GO:0000311	plastid large ribosomal subunit	c	9	44	32	6204	2.20223e-09
13	GO:0000315	organellar large ribosomal subunit	c	9	44	37	6204	9.52106e-09
13	GO:0009547	plastid ribosome	c	9	44	55	6204	4.43825e-07
13	GO:0000313	organellar ribosome	c	9	44	75	6204	7.91278e-06
13	GO:0015934	large ribosomal subunit	c	9	44	175	6204	0.0129523
13	GO:0030145	manganese ion binding	m	4	44	16	6204	0.0174937
13	GO:0045735	nutrient reservoir activity	m	4	44	17	6204	0.0227585
14	GO:0000024	maltose biosynthetic process	b	8	124	8	6204	9.43917e-11
14	GO:0047293	4-hydroxybenzoate nonaprenyltransferase activity	m	6	124	6	6204	2.62603e-07
14	GO:0002094	polyprenyltransferase activity	m	6	124	8	6204	7.11488e-06
14	GO:0046351	disaccharide biosynthetic process	b	8	124	26	6204	0.000109039
14	GO:0004659	prenyltransferase activity	m	6	124	12	6204	0.000219847
14	GO:0016161	beta-amylase activity	m	8	124	29	6204	0.000284883
14	GO:0009312	oligosaccharide biosynthetic process	b	8	124	31	6204	0.000506345
14	GO:0016160	amylase activity	m	8	124	31	6204	0.000506345
14	GO:0005983	starch catabolic process	b	8	124	33	6204	0.000861804
14	GO:0009251	glucan catabolic process	b	8	124	35	6204	0.00141277
14	GO:0044247	cellular polysaccharide catabolic process	b	8	124	35	6204	0.00141277
14	GO:0009744	response to sucrose stimulus	b	14	124	147	6204	0.00509464
14	GO:0034285	response to disaccharide stimulus	b	14	124	150	6204	0.00651175
14	GO:0006744	ubiquinone biosynthetic process	b	6	124	22	6204	0.0150649
14	GO:0006743	ubiquinone metabolic process	b	6	124	22	6204	0.0150649
14	GO:0009746	response to hexose stimulus	b	13	124	142	6204	0.0197312
14	GO:0034284	response to monosaccharide stimulus	b	13	124	142	6204	0.0197312
14	GO:0000272	polysaccharide catabolic process	b	8	124	49	6204	0.0214157
14	GO:0009749	response to glucose stimulus	b	8	124	50	6204	0.025072
14	GO:0042375	quinone cofactor metabolic process	b	6	124	25	6204	0.0340419
14	GO:0045426	quinone cofactor biosynthetic process	b	6	124	25	6204	0.0340419
14	GO:0009750	response to fructose stimulus	b	12	124	130	6204	0.0433456
15	GO:0010584	pollen exine formation	b	24	84	32	6204	1.7861e-36
15	GO:0010208	pollen wall assembly	b	24	84	32	6204	1.7861e-36
15	GO:0010927	cellular component assembly involved in morphogenesis	b	24	84	32	6204	1.7861e-36
15	GO:0048646	anatomical structure formation involved in morphogenesis	b	29	84	73	6204	1.73053e-33
15	GO:0045229	external encapsulating structure organization	b	35	84	184	6204	8.85422e-29
15	GO:0032989	cellular component morphogenesis	b	35	84	243	6204	2.26148e-24
15	GO:0009555	pollen development	b	26	84	100	6204	6.03999e-24
15	GO:0048229	gametophyte development	b	26	84	131	6204	1.26099e-20
15	GO:0048869	cellular developmental process	b	38	84	424	6204	3.11288e-19
15	GO:0019953	sexual reproduction	b	16	84	41	6204	1.04422e-16
15	GO:0009653	anatomical structure morphogenesis	b	38	84	509	6204	2.2259e-16
15	GO:0048610	cellular process involved in reproduction	b	16	84	56	6204	3.60788e-14
15	GO:0009827	plant-type cell wall modification	b	13	84	35	6204	1.06004e-12
15	GO:0009860	pollen tube growth	b	13	84	36	6204	1.64148e-12
15	GO:0048856	anatomical structure development	b	44	84	961	6204	1.28631e-11
15	GO:0000003	reproduction	b	32	84	490	6204	2.99796e-11
15	GO:0048868	pollen tube development	b	13	84	45	6204	4.70849e-11
15	GO:0035295	tube development	b	13	84	45	6204	4.70849e-11
15	GO:0007275	multicellular organismal development	b	45	84	1066	6204	1.09371e-10
15	GO:0009856	pollination	b	14	84	60	6204	1.10855e-10
15	GO:0032501	multicellular organismal process	b	45	84	1086	6204	2.21594e-10
15	GO:0032502	developmental process	b	45	84	1175	6204	4.23563e-09
15	GO:0012511	monolayer-surrounded lipid storage body	b	6	84	6	6204	2.39041e-08
15	GO:0005811	lipid particle	c	6	84	6	6204	2.39041e-08
15	GO:0000904	cell morphogenesis involved in differentiation	b	13	84	71	6204	2.83358e-08
15	GO:0016298	lipase activity	m	9	84	24	6204	5.08607e-08
15	GO:0012505	endomembrane system	c	28	84	508	6204	1.65351e-07
15	GO:0010876	lipid localization	b	13	84	82	6204	1.93248e-07
15	GO:0009932	cell tip growth	b	13	84	96	6204	1.50352e-06
15	GO:0003006	developmental process involved in reproduction	b	25	84	446	6204	1.8051e-06
15	GO:0048441	petal development	b	6	84	9	6204	1.94367e-06
15	GO:0048465	corolla development	b	6	84	9	6204	1.94367e-06
15	GO:0042545	cell wall modification	b	13	84	108	6204	6.7389e-06
15	GO:0022414	reproductive process	b	25	84	478	6204	7.80959e-06
15	GO:0071844	cellular component assembly at cellular level	b	24	84	488	6204	6.19545e-05
15	GO:0022607	cellular component assembly	b	24	84	497	6204	8.87243e-05
15	GO:0010093	specification of floral organ identity	b	5	84	8	6204	0.000101729
15	GO:0010092	specification of organ identity	b	5	84	8	6204	0.000101729
15	GO:0016746	transferase activity, transferring acyl groups	m	10	84	73	6204	0.000173136
15	GO:0048588	developmental cell growth	b	13	84	142	6204	0.000197132
15	GO:0071669	plant-type cell wall organization or biogenesis	b	14	84	172	6204	0.000254159
15	GO:0019915	lipid storage	b	6	84	18	6204	0.000389628
15	GO:0030154	cell differentiation	b	18	84	307	6204	0.0004342
15	GO:0009664	plant-type cell wall organization	b	13	84	153	6204	0.000481302
15	GO:0007047	cellular cell wall organization	b	13	84	155	6204	0.000561495
15	GO:0048481	ovule development	b	9	84	64	6204	0.000690859
15	GO:0035670	ovule-producing ovary development	b	9	84	64	6204	0.000690859
15	GO:0009826	unidimensional cell growth	b	13	84	159	6204	0.000758867
15	GO:0070882	cellular cell wall organization or biogenesis	b	14	84	192	6204	0.00101257
15	GO:0016788	hydrolase activity, acting on ester bonds	m	14	84	203	6204	0.00201482
15	GO:0048440	carpel development	b	9	84	73	6204	0.00220628
15	GO:0048467	gynoecium development	b	9	84	74	6204	0.00248435
15	GO:0048449	floral organ formation	b	5	84	14	6204	0.00341136
15	GO:0008289	lipid binding	m	11	84	126	6204	0.00384392
15	GO:0005788	endoplasmic reticulum lumen	c	4	84	7	6204	0.00493198
15	GO:0048468	cell development	b	13	84	190	6204	0.00597202
15	GO:0048438	floral whorl development	b	11	84	132	6204	0.00613202
15	GO:0048437	floral organ development	b	11	84	138	6204	0.00954395
15	GO:0009875	pollen-pistil interaction	b	4	84	8	6204	0.00976224
15	GO:0048833	specification of floral organ number	b	3	84	3	6204	0.0111287
15	GO:0048832	specification of organ number	b	3	84	3	6204	0.0111287
15	GO:0009859	pollen hydration	b	3	84	3	6204	0.0111287
15	GO:0048645	organ formation	b	5	84	18	6204	0.0139904
15	GO:0060560	developmental growth involved in morphogenesis	b	13	84	206	6204	0.0148408
15	GO:0046983	protein dimerization activity	m	9	84	93	6204	0.01755
15	GO:0052689	carboxylic ester hydrolase activity	m	8	84	71	6204	0.0199329
15	GO:0000902	cell morphogenesis	b	13	84	215	6204	0.0238498
15	GO:0071841	cellular component organization or biogenesis at cellular level	b	36	84	1321	6204	0.0289675
15	GO:0048444	floral organ morphogenesis	b	5	84	21	6204	0.0321823
15	GO:0048563	post-embryonic organ morphogenesis	b	5	84	21	6204	0.0321823
15	GO:0044085	cellular component biogenesis	b	25	84	745	6204	0.0444636
16	GO:0043447	alkane biosynthetic process	b	38	93	38	6204	3.58451e-70
16	GO:0043446	cellular alkane metabolic process	b	38	93	38	6204	3.58451e-70
16	GO:0071771	aldehyde decarbonylase activity	m	38	93	38	6204	3.58451e-70
16	GO:0010025	wax biosynthetic process	b	38	93	49	6204	9.48692e-60
16	GO:0010166	wax metabolic process	b	38	93	49	6204	9.48692e-60
16	GO:0042335	cuticle development	b	38	93	61	6204	1.10047e-53
16	GO:0016830	carbon-carbon lyase activity	m	42	93	105	6204	4.71833e-49
16	GO:0046185	aldehyde catabolic process	b	39	93	97	6204	3.89208e-45
16	GO:0006633	fatty acid biosynthetic process	b	45	93	241	6204	3.81771e-36
16	GO:0005506	iron ion binding	m	43	93	235	6204	8.84867e-34
16	GO:0016829	lyase activity	m	44	93	258	6204	2.47419e-33
16	GO:0055114	oxidation-reduction process	b	61	93	770	6204	5.21477e-30
16	GO:0006631	fatty acid metabolic process	b	45	93	328	6204	6.85152e-30
16	GO:0042742	defense response to bacterium	b	44	93	340	6204	6.3765e-28
16	GO:0016491	oxidoreductase activity	m	54	93	620	6204	3.17803e-27
16	GO:0009617	response to bacterium	b	46	93	421	6204	3.44551e-26
16	GO:0012505	endomembrane system	c	48	93	508	6204	9.66621e-25
16	GO:0006081	cellular aldehyde metabolic process	b	40	93	315	6204	2.07377e-24
16	GO:0050832	defense response to fungus	b	42	93	371	6204	6.85488e-24
16	GO:0008610	lipid biosynthetic process	b	49	93	590	6204	8.29317e-23
16	GO:0006629	lipid metabolic process	b	53	93	783	6204	5.05727e-21
16	GO:0009620	response to fungus	b	43	93	467	6204	6.95477e-21
16	GO:0044255	cellular lipid metabolic process	b	49	93	675	6204	4.09481e-20
16	GO:0016053	organic acid biosynthetic process	b	51	93	750	6204	5.8621e-20
16	GO:0046394	carboxylic acid biosynthetic process	b	51	93	750	6204	5.8621e-20
16	GO:0046914	transition metal ion binding	m	48	93	657	6204	1.17803e-19
16	GO:0009414	response to water deprivation	b	38	93	419	6204	1.74069e-17
16	GO:0009415	response to water	b	38	93	421	6204	2.0651e-17
16	GO:0032787	monocarboxylic acid metabolic process	b	49	93	793	6204	5.6901e-17
16	GO:0006952	defense response	b	51	93	950	6204	3.15358e-15
16	GO:0044283	small molecule biosynthetic process	b	53	93	1035	6204	3.23814e-15
16	GO:0048856	anatomical structure development	b	51	93	961	6204	5.28843e-15
16	GO:0046872	metal ion binding	m	50	93	957	6204	3.00703e-14
16	GO:0051707	response to other organism	b	48	93	932	6204	4.15007e-13
16	GO:0007275	multicellular organismal development	b	51	93	1066	6204	5.22553e-13
16	GO:0009607	response to biotic stimulus	b	48	93	952	6204	9.9905e-13
16	GO:0032501	multicellular organismal process	b	51	93	1086	6204	1.17551e-12
16	GO:0042180	cellular ketone metabolic process	b	52	93	1151	6204	2.53804e-12
16	GO:0051704	multi-organism process	b	48	93	992	6204	5.41039e-12
16	GO:0003824	catalytic activity	m	76	93	2570	6204	5.44311e-12
16	GO:0019752	carboxylic acid metabolic process	b	51	93	1147	6204	1.24473e-11
16	GO:0043436	oxoacid metabolic process	b	51	93	1147	6204	1.24473e-11
16	GO:0006082	organic acid metabolic process	b	51	93	1148	6204	1.29208e-11
16	GO:0043167	ion binding	m	50	93	1109	6204	1.66638e-11
16	GO:0043169	cation binding	m	50	93	1109	6204	1.66638e-11
16	GO:0032502	developmental process	b	51	93	1175	6204	3.4857e-11
16	GO:0044248	cellular catabolic process	b	40	93	795	6204	1.52136e-09
16	GO:0009056	catabolic process	b	47	93	1214	6204	7.21465e-08
16	GO:0009628	response to abiotic stimulus	b	54	93	1679	6204	1.10422e-06
16	GO:0044249	cellular biosynthetic process	b	70	93	2678	6204	1.11504e-06
16	GO:0009058	biosynthetic process	b	71	93	2772	6204	1.77262e-06
16	GO:0044281	small molecule metabolic process	b	63	93	2470	6204	0.000179451
16	GO:0050281	serine-glyoxylate transaminase activity	m	4	93	4	6204	0.000219972
16	GO:0004760	serine-pyruvate transaminase activity	m	4	93	4	6204	0.000219972
16	GO:0006950	response to stress	b	57	93	2128	6204	0.000366207
16	GO:0042221	response to chemical stimulus	b	56	93	2124	6204	0.00104546
16	GO:0008152	metabolic process	b	85	93	4305	6204	0.00126408
16	GO:0010598	NAD(P)H dehydrogenase complex (plastoquinone)	c	4	93	6	6204	0.00322424
16	GO:0008453	alanine-glyoxylate transaminase activity	m	4	93	8	6204	0.0147032
