# Supplementary material for: Characterization of rhizome transcriptome and identification of a rhizomatous ER body in the clonal plant Cardamine leucantha
Source: Sci Rep. 2020 Aug 6;10:13291. doi: 10.1038/s41598-020-69941-9 (PMC7413523; doi:10.1038/s41598-020-69941-9)
Supplement: Supplementary file 3 — Supplementary file3 [file 41598_2020_69941_MOESM3_ESM.xlsx]

## Sheet: Sheet1
Characterization of rhizome transcriptome and identification of a rhizomatous ER body in the clonal plant Cardamine leucantha
Kiwako S. Araki, Atsushi J. Nagano, Ryohei Thomas Nakano, Tatsuya Kitazume, Katsushi Yamaguchi, Ikuko Hara-Nishimura, Shuji Shigenobu & Hiroshi Kudoh
Supplementary Table S2. Transcripts with the highest average expression in rhizome. Listed are transcript ID, gene expression (log2 FPKM) in leaf, shoot, rhizome and root of plants A and B, average expresions, FPKM differences, cluster numbers in the k-mean analysis, information of annotated genes in the Arabidopsis thaliana database (TAIR10 protein sequences) and statistics in homology search.
Transcript ID	Leaf_A (log2 FPKM)	Leaf_B (log2 FPKM)	Shoot_A (log2 FPKM)	Shoot_B (log2 FPKM)	Rhizome_A (log2 FPKM)	Rhizome_B (log2 FPKM)	Root_A (log2 FPKM)	Root_B (log2 FPKM)	Leaf_average	Shoot_average	Rhizome_average	Root_average	Tissue with max FPKM	Tissue with 2nd highest FPKM	Max - 2nd (log2 FPKM)	K-mean cluster	AGI_code of Arabidopsis thaliana homolog	Short description	Gene alias	Percentage_of_identical_matches	Alignment_length	E_value	Bit_score	Transcripts_with_highest_Bit_score	source	Type
isotig20852	0.430903	2.05977	-	1.90104	6.47486	5.53527	-	-	1.24533	-1.54948	6.00506	-	Rhizome	Leaf	4.75973	4	AT4G22485	Bifunctional inhibitor/lipid-transfer protein/seed storage 2S albumin superfamily protein		69.88	83	7e-31	123	1	pep	protein_coding
isotig18882	2.74783	2.46055	2.33799	1.76668	6.59358	6.30431	2.46766	1.44597	2.60419	2.05233	6.44894	1.95682	Rhizome	Leaf	3.84475	5	AT2G37640	Barwin-like endoglucanases superfamily protein	ATEXP3,ATEXPA3,ATHEXP ALPHA 1.9,EXP3	94.66	262	0	531	1	pep	protein_coding
isotig23165	1.66654	1.38457	-	2.50308	4.27932	6.72434	2.02527	1.8082	1.52555	-1.24846	5.50183	1.91673	Rhizome	Root	3.5851	3	AT4G17470	alpha/beta-Hydrolases superfamily protein		65.2	204	3e-92	278	1	pep	protein_coding
isotig26188	-0.578789	-	0.765864	0.388256	4.43552	5.24028	1.89589	0.745387	-2.78939	0.57706	4.8379	1.32064	Rhizome	Root	3.51726	3	AT4G10265	Wound-responsive family protein		73.26	86	1e-34	120	1	pep	protein_coding
isotig05949	1.81267	0.258759	2.9525	1.68402	5.84739	5.03128	1.93449	0.926282	1.03572	2.31826	5.43934	1.43039	Rhizome	Shoot	3.12108	5	AT2G44770	ELMO/CED-12 family protein		77.52	129	4e-76	207	1	pep	protein_coding
isotig05947	1.84377	0.703692	3.15435	1.97937	6.00322	5.28436	2.13938	1.05787	1.27373	2.56686	5.64379	1.59862	Rhizome	Shoot	3.07693	5	AT3G60260	ELMO/CED-12 family protein		78.76	259	3e-148	421	1	pep	protein_coding
isotig27512	-1.04469	-1.87559	-1.31162	-	4.98957	5.41908	2.91787	1.55699	-1.46014	-3.15581	5.20432	2.23743	Rhizome	Root	2.96689	3	AT4G24275			72.09	129	2e-49	159	1	pep	protein_coding
isotig19263	-0.0867197	-4.64143	-	-	6.72435	6.44726	3.88251	3.47766	-2.36408	-	6.58581	3.68009	Rhizome	Root	2.90572	1	AT4G11290	Peroxidase superfamily protein		91.67	324	0	568	1	pep	protein_coding
isotig15192	3.70001	3.69702	3.83009	3.98131	7.1052	7.01841	4.25403	4.22761	3.69852	3.9057	7.0618	4.24082	Rhizome	Root	2.82099	3	AT1G75780	tubulin beta-1 chain	TUB1	99.77	431	0	850	1	pep	protein_coding
isotig20412	1.69088	1.58766	1.04842	0.930953	4.95805	5.59309	2.9365	2.17925	1.63927	0.989686	5.27557	2.55788	Rhizome	Root	2.71769	3	AT1G59940	response regulator 3	ARR3	77.31	238	2e-115	337	1	pep	protein_coding
isotig24979	3.33755	2.41582	3.34866	2.71629	5.65435	5.49841	1.87898	0.841452	2.87669	3.03247	5.57638	1.36022	Rhizome	Shoot	2.54391	4	AT1G26945	basic helix-loop-helix (bHLH) DNA-binding superfamily protein	KDR	100	71	4e-41	138	1	pep	protein_coding
isotig17416	-0.0454399	-2.14597	-	-	5.19321	5.03926	2.68999	2.48638	-1.09571	-	5.11624	2.58819	Rhizome	Root	2.52805	1	AT5G28490	Protein of unknown function (DUF640)	LSH1,OBO2	90.21	194	2e-96	291	1	pep	protein_coding
isotig16889	-0.983271	0.868394	1.73706	2.6626	5.06897	4.3834	0.642512	-0.657824	-0.0574382	2.19983	4.72619	-0.00765595	Rhizome	Shoot	2.52635	4	AT2G42800	receptor like protein 29	AtRLP29,RLP29	90.91	440	0	717	1	pep	protein_coding
isotig20431	-0.331085	-0.158207	-	-1.45734	7.33938	7.44243	4.72217	5.04779	-0.244646	-3.22867	7.3909	4.88498	Rhizome	Root	2.50592	1	AT2G42610	Protein of unknown function (DUF640)	LSH10	97.59	166	7e-114	332	1	pep	protein_coding
isotig17940	1.86252	3.56944	0.203885	2.67292	5.60009	4.99444	2.73799	2.87061	2.71598	1.4384	5.29727	2.8043	Rhizome	Root	2.49296	3	AT4G23590	Tyrosine transaminase family protein		88.92	406	0	739	1	pep	protein_coding
isotig21080	5.62563	5.37852	4.88484	5.50094	8.03201	7.951	4.63346	3.36882	5.50207	5.19289	7.99151	4.00114	Rhizome	Leaf	2.48943	4	AT3G16240	delta tonoplast integral protein	AQP1,ATTIP2;1,DELTA-TIP,DELTA-TIP1,TIP2;1	98.4	250	1e-159	450	1	pep	protein_coding
isotig25807	3.53469	3.98154	1.96141	5.02505	6.79363	7.06033	5.63118	3.43062	3.75812	3.49323	6.92698	4.5309	Rhizome	Root	2.39607	3	AT1G12080	Vacuolar calcium-binding protein-related		84.28	636	1e-165	582	1	cdna	protein_coding
isotig26940	4.98414	4.97668	4.11517	5.59438	7.16139	7.58764	3.50631	3.54255	4.98041	4.85477	7.37451	3.52443	Rhizome	Leaf	2.39411	4	AT5G38195	Bifunctional inhibitor/lipid-transfer protein/seed storage 2S albumin superfamily protein		58.82	102	6e-38	129	1	pep	protein_coding
isotig23581	1.78197	2.34486	1.12524	0.36168	5.33163	5.26301	3.52176	2.43984	2.06342	0.743461	5.29732	2.9808	Rhizome	Root	2.31652	3	AT1G23080	Auxin efflux carrier family protein	ATPIN7,PIN7	97.86	187	6e-120	359	1	pep	protein_coding
isotig08438	3.8812	4.35727	6.06635	5.65083	8.52049	9.05884	6.47993	6.52276	4.11924	5.85859	8.78967	6.50134	Rhizome	Root	2.28832	3	AT3G14210	epithiospecifier modifier 1	ESM1	83.91	373	0	635	1	pep	protein_coding
isotig22653	-1.1023	-0.211568	1.5615	3.75235	5.47563	5.93767	2.89786	3.96099	-0.656933	2.65692	5.70665	3.42943	Rhizome	Root	2.27722	3	AT1G72290	Kunitz family trypsin and protease inhibitor protein		59.22	206	1e-74	230	1	pep	protein_coding
isotig13908	-0.765228	0.364391	0.728356	0.713013	5.65236	6.72252	3.06376	4.80579	-0.200419	0.720685	6.18744	3.93477	Rhizome	Root	2.25267	3	AT4G33070	Thiamine pyrophosphate dependent pyruvate decarboxylase family protein		93.57	607	0	1171	1	pep	protein_coding
isotig19351	4.70548	4.85579	4.75647	6.32531	8.0402	7.50057	5.20146	5.72731	4.78063	5.54089	7.77038	5.46439	Rhizome	Shoot	2.22949	5	AT5G06870	polygalacturonase inhibiting protein 2	ATPGIP2,PGIP2	88.39	310	0	574	1	pep	protein_coding
isotig01614	4.14947	4.10749	5.49342	5.31765	8.6773	8.62832	6.52175	6.3568	4.12848	5.40554	8.65281	6.43928	Rhizome	Root	2.21353	3	AT5G14920	Gibberellin-regulated family protein		86.36	66	9e-37	137	1	pep	protein_coding
isotig21484	2.10798	1.67983	-0.0208062	0.535135	3.83635	5.01395	1.89309	2.60603	1.8939	0.257164	4.42515	2.24956	Rhizome	Root	2.17558	3	AT2G37770	NAD(P)-linked oxidoreductase superfamily protein	AKR4C9,ChlAKR	90.27	298	0	561	1	pep	protein_coding
isotig04462	3.24321	3.64161	3.51227	3.76358	5.95886	5.56718	3.08303	2.22441	3.44241	3.63793	5.76302	2.65372	Rhizome	Shoot	2.1251	5	AT5G58960	Plant protein of unknown function (DUF641)	GIL1	91.8	561	0	800	1	pep	protein_coding
isotig18831	-0.859556	-0.386588	1.55975	1.95	4.45611	5.59135	2.73715	3.10802	-0.623072	1.75488	5.02373	2.92259	Rhizome	Root	2.10115	3	AT1G43800	Plant stearoyl-acyl-carrier-protein desaturase family protein		94.41	358	0	649	1	pep	protein_coding
isotig19174	2.07619	1.30764	3.70811	2.68988	6.84258	6.53398	5.59405	3.60991	1.69192	3.19899	6.68828	4.60198	Rhizome	Root	2.0863	3	AT5G58390	Peroxidase superfamily protein		82.28	316	7e-178	501	1	pep	protein_coding
isotig18356	2.90398	2.87115	2.43333	2.70554	5.15425	4.76974	2.20878	1.53027	2.88756	2.56944	4.962	1.86953	Rhizome	Leaf	2.07443	5	AT5G24580	Heavy metal transport/detoxification superfamily protein		97.42	155	5e-99	301	1	pep	protein_coding
isotig19050	5.34905	4.76448	4.50296	4.31328	7.06821	7.17405	5.39759	4.32702	5.05677	4.40812	7.12113	4.8623	Rhizome	Leaf	2.06436	5	AT2G06850	xyloglucan endotransglucosylase/hydrolase 4	EXGT-A1,EXT,XTH4	92.86	294	0	587	1	pep	protein_coding
isotig16758	4.1241	3.83537	3.5839	3.50111	6.41755	5.99251	3.98584	4.3033	3.97973	3.5425	6.20503	4.14457	Rhizome	Root	2.06046	5	AT1G20010	tubulin beta-5 chain	TUB5	97.91	431	0	838	1	pep	protein_coding
isotig14449	0.274448	0.6579	3.21012	3.59877	5.50249	5.33539	4.52283	2.01784	0.466174	3.40444	5.41894	3.27033	Rhizome	Shoot	2.0145	3	AT4G39950	cytochrome P450, family 79, subfamily B, polypeptide 2	CYP79B2	95.81	525	0	990	1	pep	protein_coding
isotig04918	1.48377	3.20866	4.69573	4.89344	6.98232	6.53015	4.13806	3.56922	2.34622	4.79459	6.75624	3.85364	Rhizome	Shoot	1.96165	5	AT2G43520.1	trypsin inhibitor protein 2	ATTI2,TI2	89.61	77	5e-47	155	1	pep	protein_coding
isotig13844	3.90832	4.01005	4.0948	4.26689	6.22691	6.00439	3.5448	3.58341	3.95919	4.18085	6.11565	3.56411	Rhizome	Shoot	1.9348	5	AT4G18670.1	Leucine-rich repeat (LRR) family protein		90.66	396	0	722	1	pep	protein_coding
contig17846	2.68102	3.78071	3.06079	3.44619	5.21038	5.1508	3.38177	2.46899	3.23087	3.25349	5.18059	2.92538	Rhizome	Shoot	1.9271	5	AT5G17160.1			69	400	8e-149	438	1	pep	protein_coding
isotig12495	5.00881	4.41211	0.927638	2.3389	6.63675	6.58389	2.9524	2.90918	4.71046	1.63327	6.61032	2.93079	Rhizome	Leaf	1.89986	3	AT3G45780.2	phototropin 1	JK224,NPH1,PHOT1,RPT1	91.86	995	0	1714	1	pep	protein_coding
isotig26869	4.1749	3.92198	4.1663	4.14072	6.3892	5.801	3.62116	4.78301	4.04844	4.15351	6.0951	4.20209	Rhizome	Root	1.89302	5	AT2G32487.1			56.14	57	2e-14	66.2	1	pep	protein_coding
isotig12376	3.38087	3.26932	3.01044	3.04787	5.32228	5.09421	3.15682	3.10448	3.32509	3.02915	5.20825	3.13065	Rhizome	Leaf	1.88315	5	AT2G41740.1	villin 2	ATVLN2,VLN2	93.27	966	0	1618	1	pep	protein_coding
isotig18523	2.29879	2.04344	4.414	3.81165	5.98829	5.96375	3.4164	1.88919	2.17112	4.11282	5.97602	2.65279	Rhizome	Shoot	1.8632	5	AT3G12710.1	DNA glycosylase superfamily protein		87.94	315	0	517	1	pep	protein_coding
isotig22907	3.72025	3.34465	0.470656	0.588322	5.98369	4.7526	3.55845	2.85562	3.53245	0.529489	5.36814	3.20704	Rhizome	Leaf	1.83569	3	AT1G04040.1	HAD superfamily, subfamily IIIB acid phosphatase		90.91	253	4e-164	460	1	pep	protein_coding
isotig13787	4.05382	5.09503	4.54416	4.4817	6.60176	6.24647	5.26048	3.93602	4.57442	4.51293	6.42412	4.59825	Rhizome	Root	1.82587	5	AT4G34200.1	D-3-phosphoglycerate dehydrogenase	EDA9	96.21	580	0	1036	1	pep	protein_coding
isotig12270	3.4601	3.63483	3.97007	3.96572	6.69705	6.565	4.56127	5.07259	3.54747	3.96789	6.63103	4.81693	Rhizome	Root	1.8141	3	AT1G09570.1	phytochrome A	FHY2,FRE1,HY8,PHYA	96.26	1122	0	2122	1	pep	protein_coding
isotig18279	5.60595	4.41783	2.64363	1.95108	6.92848	6.64434	3.13322	2.04622	5.01189	2.29736	6.78641	2.58972	Rhizome	Leaf	1.77452	4	AT5G11420.1	Protein of unknown function, DUF642		95.04	363	0	701	1	pep	protein_coding
isotig26391	3.65765	3.63409	2.84247	4.18251	5.64608	6.05779	3.97452	4.28738	3.64587	3.51249	5.85194	4.13095	Rhizome	Root	1.72099	3	AT4G12580.2			84.78	289	9e-73	274	1	cdna	protein_coding
isotig08813	5.74167	5.36726	3.55278	4.05984	7.10862	7.43783	5.32743	5.32501	5.55447	3.80631	7.27322	5.32622	Rhizome	Leaf	1.71876	3	AT4G19410.1	Pectinacetylesterase family protein		95.65	391	0	790	1	pep	protein_coding
isotig17455	5.68656	5.93131	6.01242	6.37319	8.14707	8.31947	6.46426	6.60549	5.80893	6.19281	8.23327	6.53488	Rhizome	Root	1.69839	5	AT1G35720.1	annexin 1	ANNAT1,ATOXY5,OXY5	96.53	317	0	587	1	pep	protein_coding
isotig26447	6.11461	5.93607	4.14528	4.17332	7.81838	7.59494	4.39267	3.09011	6.02534	4.1593	7.70666	3.74139	Rhizome	Leaf	1.68132	4	AT5G22580.1	Stress responsive A/B Barrel Domain		96.4	111	2e-71	215	1	pep	protein_coding
isotig21849	4.61854	4.51316	2.96196	3.29912	6.35979	6.08873	2.79068	3.00522	4.56585	3.13054	6.22426	2.89795	Rhizome	Leaf	1.65841	5	AT3G23050.1	indole-3-acetic acid 7	AXR2,IAA7	88.14	236	8e-139	396	1	pep	protein_coding
isotig15547	3.91046	3.96293	4.40236	4.01608	5.98986	5.6643	4.00877	3.80589	3.93669	4.20922	5.82708	3.90733	Rhizome	Shoot	1.61786	5	AT5G39320.1	UDP-glucose 6-dehydrogenase family protein		98.54	480	0	954	1	pep	protein_coding
isotig18832	3.34118	3.10876	2.83644	2.78656	5.02048	4.66358	2.69566	2.81621	3.22497	2.8115	4.84203	2.75593	Rhizome	Leaf	1.61706	5	AT1G15000.1	serine carboxypeptidase-like 50	scpl50	90.86	350	0	651	1	pep	protein_coding
isotig25910	1.96384	2.12955	1.57436	1.08335	5.02504	4.71616	3.64787	2.90601	2.0467	1.32886	4.8706	3.27694	Rhizome	Root	1.59366	3	AT1G64640.1	early nodulin-like protein 8	AtENODL8,ENODL8	79.17	168	2e-76	231	1	pep	protein_coding
isotig13394	3.65159	3.08257	3.04184	2.94073	4.76041	5.28255	3.59124	3.27256	3.36708	2.99129	5.02148	3.4319	Rhizome	Root	1.58958	5	AT4G19120.2	S-adenosyl-L-methionine-dependent methyltransferases superfamily protein	ERD3	94.16	599	0	1203	1	pep	protein_coding
isotig13215	3.00109	2.28343	3.53651	3.1815	5.16378	4.70576	3.1301	2.3844	2.64226	3.35901	4.93477	2.75725	Rhizome	Shoot	1.57576	5	AT5G64570.1	beta-D-xylosidase 4	ATBXL4,XYL4	93.97	746	0	1396	1	pep	protein_coding
isotig23405	6.16822	6.60724	5.24129	6.09763	8.02924	7.80661	5.3943	5.90871	6.38773	5.66946	7.91792	5.6515	Rhizome	Leaf	1.53019	5	AT2G22170.1	Lipase/lipooxygenase, PLAT/LH2 family protein		93.99	183	4e-127	362	1	pep	protein_coding
isotig21474	3.02113	2.70413	3.5338	3.61702	5.16704	5.79044	3.90028	4.0326	2.86263	3.57541	5.47874	3.96644	Rhizome	Root	1.5123	5	AT3G15540.1	indole-3-acetic acid inducible 19	IAA19,MSG2	95.65	184	5e-114	332	1	pep	protein_coding
isotig11418	-4.23144	-	-	-	6.7943	5.67082	5.83617	3.615	-4.61572	-	6.23256	4.72558	Rhizome	Root	1.50697	1	AT4G21850.1	methionine sulfoxide reductase B9	ATMSRB9,MSRB9	91.24	137	5e-93	271	1	pep	protein_coding
isotig15983	4.44608	4.0517	3.86189	3.70632	5.90414	5.60115	3.51461	3.50697	4.24889	3.7841	5.75265	3.51079	Rhizome	Leaf	1.50376	5	AT1G67750.1	Pectate lyase family protein		94.61	408	0	781	1	pep	protein_coding
isotig09671	3.64008	3.79828	3.7433	4.59894	6.28567	5.05933	3.46754	3.6488	3.71918	4.17112	5.6725	3.55817	Rhizome	Shoot	1.50138	5	AT3G20370.1	TRAF-like family protein		78.23	372	0	597	1	pep	protein_coding
isotig17204	5.51404	4.78298	5.3494	5.10282	6.8086	6.6339	3.5813	2.42427	5.14851	5.22611	6.72125	3.00279	Rhizome	Shoot	1.49515	4	AT5G25460.1	Protein of unknown function, DUF642		93.73	367	0	691	1	pep	protein_coding
isotig15487	5.92317	6.06538	6.15607	6.01701	7.78586	7.55869	6.46477	5.89754	5.99428	6.08654	7.67228	6.18116	Rhizome	Root	1.49112	5	AT5G19780.1	tubulin alpha-5	TUA5	100	432	0	814	1	pep	protein_coding
isotig27571	3.61648	2.95196	3.50267	3.46061	5.19179	4.74444	3.44184	2.25219	3.28422	3.48164	4.96811	2.84701	Rhizome	Shoot	1.48647	5	AT3G58850.1	phy rapidly regulated 2	HLH2,PAR2	83.05	118	6e-46	149	1	pep	protein_coding
isotig18953	2.02185	1.74387	1.57839	1.62992	5.50567	6.10587	6.29236	2.39369	1.88286	1.60416	5.80577	4.34302	Rhizome	Root	1.46274	3	AT4G37520.1	Peroxidase superfamily protein		90.43	324	0	581	1	pep	protein_coding
isotig13919	4.67506	4.64036	4.78572	4.64341	6.24614	6.07882	4.6261	3.81809	4.65771	4.71457	6.16248	4.22209	Rhizome	Shoot	1.44791	5	AT4G12420.2	Cupredoxin superfamily protein	SKU5	94.4	571	0	1086	1	pep	protein_coding
isotig16716	4.03558	4.0446	5.04638	4.70745	6.2469	6.37128	3.9852	2.17227	4.04009	4.87691	6.30909	3.07873	Rhizome	Shoot	1.43218	4	AT4G32460.2	Protein of unknown function, DUF642		95.18	353	0	689	1	pep	protein_coding
isotig19892	3.68893	3.70121	3.37163	3.46168	5.24767	5.00329	3.54663	3.49006	3.69507	3.41666	5.12548	3.51834	Rhizome	Leaf	1.43041	5	AT3G07460.1	Protein of unknown function, DUF538		88.14	177	1e-89	270	1	pep	protein_coding
isotig16442	2.74911	2.87409	2.24835	2.96492	5.00673	4.43206	2.96396	3.62999	2.8116	2.60663	4.7194	3.29698	Rhizome	Root	1.42242	5	AT1G69690.1	TCP family transcription factor	AtTCP15,TCP15	84.92	325	7e-127	376	1	pep	protein_coding
isotig14924	3.58453	3.50166	4.42131	4.63321	6.27286	6.11903	4.71128	4.83862	3.5431	4.52726	6.19594	4.77495	Rhizome	Root	1.421	5	AT5G65310.1	homeobox protein 5	ATHB-5,ATHB5,HB5	85.03	314	1e-166	481	1	pep	protein_coding
isotig25474	4.1433	3.38375	3.25111	3.15245	5.50141	4.86563	2.12586	0.894819	3.76353	3.20178	5.18352	1.51034	Rhizome	Leaf	1.42	4	AT2G47930.1	arabinogalactan protein 26	AGP26,ATAGP26	80.58	103	3e-23	92.8	1	pep	protein_coding
isotig06471	1.52291	-0.457264	0.764175	-0.0783919	7.03812	7.61201	8.15056	3.65972	0.532822	0.342891	7.32506	5.90514	Rhizome	Root	1.41993	1	AT4G08770.1	Peroxidase superfamily protein	Prx37	88.03	351	0	603	1	pep	protein_coding
isotig16423	4.4457	4.01956	3.2395	3.00534	5.62109	5.6703	2.24707	0.896131	4.23263	3.12242	5.64569	1.5716	Rhizome	Leaf	1.41307	4	AT5G48900.1	Pectin lyase-like superfamily protein		96.64	417	0	740	1	pep	protein_coding
isotig16009	4.91135	4.16578	4.05421	3.17296	6.03098	5.82033	3.31608	2.76791	4.53856	3.61358	5.92565	3.04199	Rhizome	Leaf	1.38709	5	AT4G23820.1	Pectin lyase-like superfamily protein		93.64	440	0	859	1	pep	protein_coding
isotig14259	3.10321	3.02753	3.60093	3.70736	5.071	5.07014	3.3761	4.0554	3.06537	3.65415	5.07057	3.71575	Rhizome	Root	1.35482	5	AT3G54030.1	Protein kinase protein with tetratricopeptide repeat domain		94.29	490	0	926	1	pep	protein_coding
isotig16391	3.71234	3.78848	4.36186	4.19302	6.25031	6.10573	4.97549	4.69053	3.75041	4.27744	6.17802	4.83301	Rhizome	Root	1.34502	5	AT5G19550.1	aspartate aminotransferase 2	AAT2,ASP2	93.09	405	0	756	1	pep	protein_coding
isotig17065	3.88802	4.14366	3.47157	3.5952	5.82172	5.48153	4.74638	3.87741	4.01584	3.53339	5.65163	4.3119	Rhizome	Root	1.33973	5	AT3G47520.1	malate dehydrogenase	MDH,pNAD-MDH	92.46	398	0	691	1	pep	protein_coding
isotig19920	4.09806	4.07987	0.676135	1.15679	5.65809	5.1926	1.72536	0.538131	4.08897	0.916465	5.42535	1.13175	Rhizome	Leaf	1.33638	4	AT3G52720.1	alpha carbonic anhydrase 1	ACA1,ATACA1,CAH1	87.64	259	7e-172	484	1	pep	protein_coding
isotig20160	2.98445	2.59326	2.41836	2.67242	4.98628	5.26305	3.3116	4.27285	2.78886	2.54539	5.12467	3.79222	Rhizome	Root	1.33244	3	AT1G68620.1	alpha/beta-Hydrolases superfamily protein		81.52	330	0	548	1	pep	protein_coding
isotig23618	1.93425	2.55612	3.66737	3.424	5.15079	4.76334	4.35432	2.92142	2.24518	3.54569	4.95706	3.63787	Rhizome	Root	1.3192	5	AT5G62440.1	Protein of unknown function (DUF3223)		80.56	180	9e-94	278	1	pep	protein_coding
isotig15506	1.98837	2.61653	4.49296	4.07997	6.05961	5.67758	5.26954	3.83097	2.30245	4.28646	5.86859	4.55026	Rhizome	Root	1.31834	3	AT5G27120.1	NOP56-like pre RNA processing ribonucleoprotein		91.47	457	0	805	1	pep	protein_coding
isotig14254	2.48916	2.85599	3.63819	3.48575	5.31846	4.96911	4.49413	3.19068	2.67258	3.56197	5.14379	3.8424	Rhizome	Root	1.30138	5	AT3G18600.1	P-loop containing nucleoside triphosphate hydrolases superfamily protein		82.39	511	0	774	1	pep	protein_coding
isotig21908	6.19202	6.36712	6.67609	6.31959	8.02594	7.73618	7.32658	5.83837	6.27957	6.49784	7.88106	6.58248	Rhizome	Root	1.29858	5	AT5G16130.1	Ribosomal protein S7e family protein		94.21	190	1e-124	358	1	pep	protein_coding
isotig15693	4.24557	4.68098	4.73695	4.36259	6.25344	5.89293	5.27013	4.30515	4.46328	4.54977	6.07318	4.78764	Rhizome	Root	1.28555	5	AT1G49600.1	RNA-binding protein 47A	ATRBP47A,RBP47A	88.68	380	0	620	1	pep	protein_coding
isotig26326	4.38363	4.43632	3.52861	4.134	6.11245	5.94832	5.07686	4.42576	4.40997	3.83131	6.03039	4.75131	Rhizome	Root	1.27907	5	AT3G17210.1	heat stable protein 1	ATHS1,HS1	91.74	109	4e-67	204	1	pep	protein_coding
isotig24960	2.6752	1.51724	5.56446	5.20723	6.76448	6.53708	4.93636	5.49984	2.09622	5.38585	6.65078	5.2181	Rhizome	Shoot	1.26493	3	AT1G72230.1	Cupredoxin superfamily protein		75.16	161	1e-64	202	1	pep	protein_coding
isotig16563	2.86939	2.78573	3.29801	3.46467	5.00692	4.76724	3.6775	3.57966	2.82756	3.38134	4.88708	3.62858	Rhizome	Root	1.2585	5	AT5G56530.2	Protein of Unknown Function (DUF239)		95.24	420	0	861	1	pep	protein_coding
isotig20315	0.371751	0.87355	2.65454	3.52162	4.15709	5.06411	2.88194	3.83198	0.622651	3.08808	4.6106	3.35696	Rhizome	Root	1.25364	3	AT3G07250.1	nuclear transport factor 2 (NTF2) family protein / RNA recognition motif (RRM)-containing protein		75.35	288	3e-116	368	1	pep	protein_coding
isotig25639	5.88261	6.26743	6.48515	6.35015	7.8122	7.51798	7.07497	5.76431	6.07502	6.41765	7.66509	6.41964	Rhizome	Root	1.24545	5	AT1G26880.1	Ribosomal protein L34e superfamily protein		98.95	95	2e-61	191	1	pep	protein_coding
isotig24798	3.12042	3.4783	3.63911	3.16071	5.27892	4.95603	3.78496	3.96327	3.29936	3.39991	5.11747	3.87412	Rhizome	Root	1.24336	5	AT3G15680.1	Ran BP2/NZF zinc finger-like superfamily protein		92.68	164	8e-89	263	1	pep	protein_coding
isotig14242	3.69721	4.25205	5.03357	4.74703	6.39995	6.10437	5.51636	4.52139	3.97463	4.8903	6.25216	5.01888	Rhizome	Root	1.23328	5	AT3G03960.1	TCP-1/cpn60 chaperonin family protein		97.16	528	0	996	1	pep	protein_coding
isotig11038	1.63081	1.65052	4.08891	3.40182	5.23737	4.7093	4.40854	2.82301	1.64067	3.74536	4.97334	3.61578	Rhizome	Shoot	1.22797	5	AT2G27840.1	histone deacetylase-related / HD-related	HDA13,HDT04,HDT4	52.25	178	2e-41	142	1	pep	protein_coding
isotig26763	5.33134	5.76311	5.89562	5.72908	7.2981	7.00969	6.68037	5.17747	5.54722	5.81235	7.15389	5.92892	Rhizome	Root	1.22498	5	AT3G44590.1	60S acidic ribosomal protein family		76.11	113	2e-30	110	1	pep	protein_coding
isotig07707	3.19087	3.84587	1.71411	2.15814	5.16443	4.89782	3.90511	3.71409	3.51837	1.93613	5.03113	3.8096	Rhizome	Root	1.22153	3	AT1G70940.1	Auxin efflux carrier family protein	ATPIN3,PIN3	93.61	642	0	1117	1	pep	protein_coding
isotig24936	3.32995	3.74942	4.03693	4.01488	5.65607	5.30062	4.57468	3.95977	3.53968	4.02591	5.47834	4.26722	Rhizome	Root	1.21112	5	AT1G01940.1	Cyclophilin-like peptidyl-prolyl cis-trans isomerase family protein		98.12	160	4e-104	301	1	pep	protein_coding
isotig26919	-	-1.59697	-2.46561	-0.802038	5.10668	4.49237	5.50798	1.6734	-3.29849	-1.63383	4.79952	3.59069	Rhizome	Root	1.20883	1	AT1G48750.1	Bifunctional inhibitor/lipid-transfer protein/seed storage 2S albumin superfamily protein		68.04	97	8e-39	131	1	pep	protein_coding
isotig27279	3.33549	3.69116	4.40061	4.17471	5.86151	5.5968	5.04388	4.00868	3.51333	4.28766	5.72916	4.52628	Rhizome	Root	1.20287	5	AT3G46560.1	Tim10/DDP family zinc finger protein	emb2474,TIM9	96.77	93	5e-60	185	1	pep	protein_coding
isotig13292	4.27717	4.32863	4.20628	4.49519	5.67531	5.42704	4.38444	4.29303	4.3029	4.35073	5.55118	4.33874	Rhizome	Shoot	1.20044	5	AT4G00570.1	NAD-dependent malic enzyme 2	NAD-ME2	95.06	607	0	1077	1	pep	protein_coding
isotig09196	-1.48827	-1.00959	4.60403	5.10315	5.46856	6.63559	3.70275	3.36043	-1.24893	4.85359	6.05208	3.53159	Rhizome	Shoot	1.19849	6	AT3G02550.1	LOB domain-containing protein 41	LBD41	87.59	266	5e-149	426	1	pep	protein_coding
isotig15638	3.91612	4.05859	4.11957	3.97476	5.13918	5.39325	4.28208	3.86345	3.98735	4.04717	5.26622	4.07277	Rhizome	Root	1.19345	5	AT1G11680.1	CYTOCHROME P450 51G1	CYP51,CYP51A2,CYP51G1,EMB1738	93.97	481	0	920	1	pep	protein_coding
isotig20762	4.50928	3.55313	0.360636	0.818233	4.98402	5.45433	2.17754	0.321284	4.0312	0.589434	5.21918	1.24941	Rhizome	Leaf	1.18797	4	AT1G04250.1	AUX/IAA transcriptional regulator family protein	AXR3,IAA17	93.04	230	1e-156	442	1	pep	protein_coding
isotig26827	3.81566	4.96209	5.51609	5.1589	6.66329	6.38285	6.03513	4.54483	4.38887	5.3375	6.52307	5.28998	Rhizome	Shoot	1.18558	5	AT2G39390.1	Ribosomal L29 family protein		99.19	123	1e-64	198	1	pep	protein_coding
isotig18254	3.89548	4.32981	4.31937	4.00269	5.91036	5.61693	4.74365	4.42458	4.11264	4.16103	5.76365	4.58412	Rhizome	Root	1.17953	5	AT3G14220.1	GDSL-like Lipase/Acylhydrolase superfamily protein		83.2	363	0	599	1	pep	protein_coding
isotig05121	4.078	4.59611	5.17138	4.90118	6.36259	6.04928	5.36011	4.43937	4.33706	5.03628	6.20593	4.89974	Rhizome	Shoot	1.16965	5	AT5G26360.1	TCP-1/cpn60 chaperonin family protein		96.22	555	0	1062	1	pep	protein_coding
isotig13734	4.07554	4.11251	4.49885	4.42954	5.69076	5.57129	4.35376	3.9839	4.09403	4.4642	5.63103	4.16883	Rhizome	Shoot	1.16683	5	AT1G14670.1	Endomembrane protein 70 protein family		97.8	592	0	1071	1	pep	protein_coding
isotig06397	3.94649	4.44886	4.61579	4.72505	5.99525	5.6645	4.96731	4.30385	4.19768	4.67042	5.82987	4.63558	Rhizome	Shoot	1.15945	5	AT5G20080.1	FAD/NAD(P)-binding oxidoreductase		95.12	328	0	642	1	pep	protein_coding
isotig06429	3.58413	4.04648	3.40609	3.45125	4.73428	5.20022	2.42494	2.43927	3.81531	3.42867	4.96725	2.4321	Rhizome	Leaf	1.15194	5	AT5G11260.1	Basic-leucine zipper (bZIP) transcription factor family protein	HY5,TED 5	94.05	168	1e-64	207	1	pep	protein_coding
isotig17895	3.83795	4.24231	4.77356	4.4555	5.94252	5.58256	5.07054	3.892	4.04013	4.61453	5.76254	4.48127	Rhizome	Shoot	1.14801	5	AT3G20000.1	translocase of the outer mitochondrial membrane 40	TOM40	89.64	309	0	550	1	pep	protein_coding
isotig21943	3.55795	3.58402	4.06953	3.88803	5.20005	5.04807	4.46216	3.33893	3.57098	3.97878	5.12406	3.90055	Rhizome	Shoot	1.14528	5	AT2G47130.1	NAD(P)-binding Rossmann-fold superfamily protein	AtSDR3,SDR3	91.05	257	1e-166	467	1	pep	protein_coding
isotig22850	5.04999	5.56989	5.746	5.68238	7.32695	7.06197	6.63819	5.46253	5.30994	5.71419	7.19446	6.05036	Rhizome	Root	1.1441	5	AT3G12390.1	Nascent polypeptide-associated complex (NAC), alpha subunit family protein		92.57	202	2e-72	224	1	pep	protein_coding
isotig06162	3.91149	4.61509	3.14768	3.46505	5.29216	5.51419	2.9527	3.91332	4.26329	3.30636	5.40317	3.43301	Rhizome	Leaf	1.13989	5	AT5G03190.1	conserved peptide upstream open reading frame 47	CPUORF47	83.39	295	0	497	1	pep	protein_coding
isotig03260	4.41232	4.47754	4.54304	4.34113	5.76	5.528	4.93606	4.07448	4.44493	4.44208	5.644	4.50527	Rhizome	Root	1.13873	5	AT3G17240.3	lipoamide dehydrogenase 2	mtLPD2	97.22	503	0	874	1	pep	protein_coding
isotig27682	5.18624	4.74915	4.97768	4.54638	6.30463	5.90207	5.43984	4.47411	4.96769	4.76203	6.10335	4.95698	Rhizome	Leaf	1.13566	5	AT5G59613.2			98.18	55	2e-35	120	1	pep	protein_coding
isotig13634	3.38192	3.63641	3.69241	3.73204	5.08804	4.97158	3.96338	3.83097	3.50917	3.71222	5.02981	3.89718	Rhizome	Root	1.13263	5	AT3G18060.1	transducin family protein / WD-40 repeat family protein		95.24	609	0	1156	1	pep	protein_coding
isotig14550	4.0695	4.34034	4.24501	4.22793	5.36207	5.37219	2.94272	1.29036	4.20492	4.23647	5.36713	2.11654	Rhizome	Shoot	1.13066	4	AT4G22010.1	SKU5 similar 4	sks4	95.75	541	0	1089	1	pep	protein_coding
isotig06580	2.12364	3.10103	4.45878	4.42619	5.71748	5.4198	4.95771	3.51026	2.61234	4.44249	5.56864	4.23398	Rhizome	Shoot	1.12615	5	AT3G05060.1	NOP56-like pre RNA processing ribonucleoprotein		90.38	447	0	796	1	pep	protein_coding
isotig23987	4.74202	5.42679	5.90845	5.96418	7.1648	7.0441	6.56928	5.39291	5.0844	5.93631	7.10445	5.98109	Rhizome	Root	1.12335	5	AT5G59850.1	Ribosomal protein S8 family protein		99.23	130	1e-87	259	1	pep	protein_coding
isotig13171	3.79197	4.4999	4.70916	4.62351	5.90397	5.6739	4.92978	4.00637	4.14594	4.66633	5.78894	4.46808	Rhizome	Shoot	1.1226	5	AT1G49760.2	poly(A) binding protein 8	PAB8,PABP8	90.98	610	0	1005	1	pep	protein_coding
isotig26779	5.9096	4.64459	3.58194	3.09589	6.83562	5.9973	6.43871	4.15192	5.2771	3.33892	6.41646	5.29531	Rhizome	Root	1.12114	3	AT3G20470.1	glycine-rich protein 5	ATGRP-5,ATGRP5,GRP-5,GRP5	90.48	42	1e-16	75.1	1	pep	protein_coding
isotig21150	2.63203	3.12623	4.5129	3.91402	5.72811	5.38533	4.94746	3.9305	2.87913	4.21346	5.55672	4.43898	Rhizome	Root	1.11774	5	AT1G25260.1	Ribosomal protein L10 family protein		87.66	235	6e-142	404	1	pep	protein_coding
isotig14546	3.86331	3.80522	4.50914	4.84577	6.11402	5.4751	4.11376	4.17033	3.83426	4.67745	5.79456	4.14204	Rhizome	Shoot	1.1171	5	AT5G21105.1	Plant L-ascorbate oxidase		84.44	559	0	950	1	pep	protein_coding
isotig14486	3.99808	4.62049	5.27762	5.13544	6.63079	6.39355	5.75447	5.04397	4.30929	5.20653	6.51217	5.39922	Rhizome	Root	1.11295	5	AT5G20890.1	TCP-1/cpn60 chaperonin family protein		97.15	527	0	977	1	pep	protein_coding
isotig23270	6.90387	6.92897	6.92478	7.0427	8.5377	8.67473	7.78689	7.20025	6.91642	6.98374	8.60621	7.49357	Rhizome	Root	1.11264	5	AT2G14890.1	arabinogalactan protein 9	AGP9	85.49	813	0	797	1	cdna	protein_coding
isotig23885	5.02593	4.03438	4.34216	3.90367	5.56592	5.85085	4.52234	4.67484	4.53015	4.12291	5.70838	4.59859	Rhizome	Root	1.1098	5	AT2G01150.1	RING-H2 finger protein 2B	RHA2B	76.67	150	5e-69	213	1	pep	protein_coding
isotig20592	4.35078	4.09809	3.06877	3.17418	5.45797	5.20997	3.68688	3.60192	4.22443	3.12148	5.33397	3.6444	Rhizome	Leaf	1.10954	5	AT3G17100.2	sequence-specific DNA binding transcription factors		78.11	233	1e-89	271	1	pep	protein_coding
isotig10382	3.00235	2.88818	2.10209	3.1591	4.51785	5.48621	3.26752	4.52994	2.94527	2.63059	5.00203	3.89873	Rhizome	Root	1.1033	3	AT3G11930.2	Adenine nucleotide alpha hydrolases-like superfamily protein		86.63	202	1e-104	307	1	pep	protein_coding
isotig19098	3.82385	4.12739	3.44072	3.78061	5.22332	5.09997	4.11174	4.00556	3.97562	3.61067	5.16164	4.05865	Rhizome	Root	1.10299	5	AT2G37790.1	NAD(P)-linked oxidoreductase superfamily protein	AKR4C10	95.22	314	0	584	1	pep	protein_coding
isotig13983	4.41917	4.70246	4.77887	4.80265	6.0912	5.69471	4.88159	4.38236	4.56082	4.79076	5.89296	4.63197	Rhizome	Shoot	1.1022	5	AT1G20950.1	Phosphofructokinase family protein		95.6	614	0	1147	1	pep	protein_coding
isotig17657	4.01084	4.25591	4.83455	4.73643	6.01728	5.84222	5.24967	4.41123	4.13338	4.78549	5.92975	4.83045	Rhizome	Root	1.0993	5	AT5G08300.1	Succinyl-CoA ligase, alpha subunit		97.98	347	0	654	1	pep	protein_coding
isotig08615	5.68851	6.12143	6.69633	6.60926	7.86483	7.67105	6.9978	6.34039	5.90497	6.65279	7.76794	6.66909	Rhizome	Root	1.09884	5	AT2G36530.1	Enolase	ENO2,LOS2	95.5	444	0	850	1	pep	protein_coding
isotig25071	4.7463	5.127	4.78837	4.85052	6.07695	5.99239	5.153	4.59484	4.93665	4.81944	6.03467	4.87392	Rhizome	Leaf	1.09802	5	AT3G07480.1	2Fe-2S ferredoxin-like superfamily protein		93.71	159	4e-103	299	1	pep	protein_coding
isotig24998	3.21619	2.80214	2.64634	2.65963	5.08349	5.20797	4.30578	3.79419	3.00916	2.65298	5.14573	4.04998	Rhizome	Root	1.09575	3	AT3G11780.1	MD-2-related lipid recognition domain-containing protein / ML domain-containing protein		88.89	153	3e-95	279	1	pep	protein_coding
isotig27661	4.35913	4.19755	3.74554	3.72251	7.38402	7.14663	6.50884	5.83114	4.27834	3.73402	7.26532	6.16999	Rhizome	Root	1.09533	3	AT3G13520.1	arabinogalactan protein 12	AGP12,ATAGP12	89.36	47	9e-19	77	1	pep	protein_coding
isotig22066	4.44836	4.7145	5.69211	5.19892	6.83014	6.47657	6.32009	4.80385	4.58143	5.44551	6.65336	5.56197	Rhizome	Root	1.09139	5	AT3G16780.1	Ribosomal protein L19e family protein		94.76	210	1e-137	392	1	pep	protein_coding
isotig21931	3.36298	3.64634	3.6023	3.5126	5.20048	4.94822	4.36118	3.61589	3.50466	3.55745	5.07435	3.98854	Rhizome	Root	1.08582	5	AT2G35790.1			90.42	240	2e-124	359	1	pep	protein_coding
isotig19247	3.45391	3.69139	4.06806	3.6725	5.16759	4.93106	4.31838	3.60911	3.57265	3.87028	5.04933	3.96374	Rhizome	Root	1.08559	5	AT2G37250.1	adenosine kinase	ADK,ATPADK1	93.36	271	0	512	1	pep	protein_coding
isotig19289	4.95857	5.02968	4.65656	4.57575	6.60698	6.08279	5.21638	5.30264	4.99413	4.61615	6.34488	5.25951	Rhizome	Root	1.08537	5	AT1G63000.1	nucleotide-rhamnose synthase/epimerase-reductase	NRS/ER,UER1	96	300	0	583	1	pep	protein_coding
isotig03655	3.37135	3.76108	4.44549	4.27483	5.52865	5.34983	4.47377	3.72514	3.56621	4.36016	5.43924	4.09946	Rhizome	Shoot	1.07908	5	AT3G02530.1	TCP-1/cpn60 chaperonin family protein		98.5	535	0	1038	1	pep	protein_coding
isotig23851	5.01059	5.11289	4.68484	4.78846	6.55041	6.45884	5.67706	5.17596	5.06174	4.73665	6.50462	5.42651	Rhizome	Root	1.07812	5	AT2G19760.1	profilin 1	PFN1,PRF1	90.84	131	1e-83	249	1	pep	protein_coding
isotig17514	3.02006	2.95447	3.88544	3.72775	4.68106	5.0697	3.39458	2.75194	2.98726	3.8066	4.87538	3.07326	Rhizome	Shoot	1.06878	5	AT1G29980.1	Protein of unknown function, DUF642		91.79	402	0	727	1	pep	protein_coding
isotig17018	5.70315	6.39629	6.14396	6.24533	7.68105	7.74218	6.8535	6.441	6.04972	6.19465	7.71162	6.64725	Rhizome	Root	1.06437	5	AT5G15650.1	reversibly glycosylated polypeptide 2	ATRGP2,RGP2	98.01	352	0	728	1	pep	protein_coding
isotig03530	5.16858	4.6086	4.1685	4.18367	7.31492	7.76776	6.29189	6.66448	4.88859	4.17608	7.54134	6.47818	Rhizome	Root	1.06315	3	AT1G62380.1	ACC oxidase 2	ACO2,ATACO2	93.44	320	0	572	1	pep	protein_coding
isotig16468	2.63447	3.46796	4.20218	4.04533	5.31337	5.05794	4.48191	3.32861	3.05122	4.12376	5.18565	3.90526	Rhizome	Shoot	1.0619	5	AT3G58660.1	Ribosomal protein L1p/L10e family		80.56	355	9e-157	457	1	pep	protein_coding
isotig09667	2.56868	3.1776	5.62344	5.0147	6.64115	6.11619	6.24552	4.38445	2.87314	5.31907	6.37867	5.31499	Rhizome	Shoot	1.0596	5	AT3G44750.2	histone deacetylase 3	ATHD2A,HD2A,HDA3,HDT1	75	100	6e-47	163	1	pep	protein_coding
isotig21108	4.3295	4.5951	4.541	4.38269	5.70439	5.33913	4.81253	4.02818	4.4623	4.46184	5.52176	4.42036	Rhizome	Leaf	1.05946	5	AT1G47640.1			98.25	228	1e-160	451	1	pep	protein_coding
isotig15523	5.30661	5.77994	6.35156	6.24762	7.47199	7.32926	6.70158	5.9837	5.54328	6.29959	7.40063	6.34264	Rhizome	Root	1.05798	5	AT3G13920.1	eukaryotic translation initiation factor 4A1	EIF4A1,RH4,TIF4A1	98.79	412	0	806	1	pep	protein_coding
isotig04749	2.5648	3.30583	5.36226	5.5726	7.61965	7.47916	6.35296	6.63968	2.93532	5.46743	7.5494	6.49632	Rhizome	Root	1.05308	3	AT5G65020.1	annexin 2	ANNAT2	96.53	317	0	605	1	pep	protein_coding
isotig11791	4.0367	3.76002	3.67988	3.56105	5.2366	4.93114	4.53706	3.53471	3.89836	3.62047	5.08387	4.03589	Rhizome	Root	1.04798	5	AT4G34265.1			91.49	94	2e-42	141	1	pep	protein_coding
isotig19160	4.30757	4.6625	5.28731	5.09953	6.53565	6.40672	5.43652	5.41398	4.48504	5.19342	6.47119	5.42525	Rhizome	Root	1.04594	5	AT2G30060.1	Pleckstrin homology (PH) domain superfamily protein		94.84	155	3e-85	261	1	pep	protein_coding
isotig17128	4.09839	4.2504	3.58003	3.85656	5.36654	5.07174	3.84436	3.36326	4.1744	3.71829	5.21914	3.60381	Rhizome	Leaf	1.04475	5	AT1G21880.2	lysm domain GPI-anchored protein 1 precursor	LYM1	90	400	0	707	1	pep	protein_coding
isotig13536	2.58348	3.09948	5.20163	4.64332	6.18422	5.74901	5.2875	4.01223	2.84148	4.92248	5.96661	4.64987	Rhizome	Shoot	1.04413	5	AT4G37910.1	mitochondrial heat shock protein 70-1	mtHsc70-1	92.67	682	0	1177	1	pep	protein_coding
isotig09825	6.35394	6.73155	7.00096	6.7174	8.06295	7.82106	7.6242	6.18195	6.54275	6.85918	7.94201	6.90307	Rhizome	Root	1.03893	5	AT5G07090.2	Ribosomal protein S4 (RPS4A) family protein		98.72	235	2e-150	428	1	pep	protein_coding
isotig23034	1.25693	0.279243	-0.588832	0.408282	7.60929	7.19586	8.36164	4.36652	0.768085	-0.0902752	7.40258	6.36408	Rhizome	Root	1.0385	1	AT3G04720.1	pathogenesis-related 4	HEL,PR-4,PR4	89.15	212	5e-122	351	1	pep	protein_coding
isotig10467	4.89235	5.41798	6.40643	5.76527	7.27712	6.96762	6.64426	5.3166	5.15516	6.08585	7.12237	5.98043	Rhizome	Shoot	1.03651	5	AT4G10450.1	Ribosomal protein L6 family		96.39	194	5e-130	372	1	pep	protein_coding
isotig14744	4.45874	4.22012	4.41292	4.22987	5.57672	5.17328	3.94476	3.80274	4.33943	4.32139	5.375	3.87375	Rhizome	Leaf	1.03557	5	AT4G34490.1	cyclase associated protein 1	ATCAP1,CAP 1,CAP1	92.69	479	0	788	1	pep	protein_coding
isotig17687	3.8766	3.56053	3.25677	3.78164	5.03287	4.62738	3.77528	3.81515	3.71856	3.51921	4.83012	3.79522	Rhizome	Root	1.0349	5	AT5G45490.2	P-loop containing nucleoside triphosphate hydrolases superfamily protein		74.4	332	1e-136	400	1	pep	protein_coding
isotig25230	5.57312	5.97987	6.42326	6.21391	7.73252	7.39828	7.18237	5.88772	5.7765	6.31859	7.5654	6.53504	Rhizome	Root	1.03035	5	AT3G55280.2	ribosomal protein L23AB	RPL23A2,RPL23AB	94.81	154	2e-64	200	1	pep	protein_coding
isotig03915	8.54745	8.52515	7.20346	8.08028	9.606	9.51778	8.48216	6.15895	8.5363	7.64187	9.56189	7.32055	Rhizome	Leaf	1.02559	5	AT2G05380.1	glycine-rich protein 3 short isoform	GRP3S	78.99	395	1e-61	237	1	cdna	protein_coding
isotig20715	2.27128	3.04794	3.88675	3.75191	5.13508	5.07953	4.61392	3.55922	2.65961	3.81933	5.10731	4.08657	Rhizome	Root	1.02074	5	AT5G57120.1			77.87	122	9e-57	190	1	pep	protein_coding
isotig07750	7.7355	8.00511	7.97305	7.98598	8.98534	9.12273	8.43327	7.6338	7.87031	7.97951	9.05403	8.03354	Rhizome	Root	1.02049	5	AT4G13940.1	S-adenosyl-L-homocysteine hydrolase	ATSAHH1,EMB1395,HOG1,MEE58,SAHH1	98.35	485	0	944	1	pep	protein_coding
isotig06163	3.93227	3.69753	3.84822	3.50291	5.18821	4.48212	2.49479	1.4193	3.8149	3.67556	4.83516	1.95705	Rhizome	Leaf	1.02026	4	AT4G03190.1	GRR1-like protein 1	AFB1,ATGRH1,GRH1	91.28	585	0	1086	1	pep	protein_coding
isotig24769	3.62799	4.18151	4.91782	4.72532	6.00982	5.66929	5.45347	4.05415	3.90475	4.82157	5.83955	4.75381	Rhizome	Shoot	1.01798	5	AT1G29250.1	Alba DNA/RNA-binding protein		98.2	111	2e-69	212	1	pep	protein_coding
isotig14926	2.61884	3.66653	5.04657	4.83355	6.55813	6.14248	6.1687	4.49639	3.14269	4.94006	6.35031	5.33255	Rhizome	Root	1.01776	5	AT1G56110.1	homolog of nucleolar protein NOP56	NOP56	94.75	438	0	822	1	pep	protein_coding
isotig20842	5.43076	6.12705	6.16407	6.31973	7.42622	7.44569	6.90662	5.93107	5.77891	6.2419	7.43596	6.41885	Rhizome	Root	1.01711	5	AT4G38680.1	glycine rich protein 2	ATCSP2,CSDP2,CSP2,GRP2	79.6	201	3e-65	207	1	pep	protein_coding
isotig06906	2.76397	3.36841	3.87106	3.85099	5.0544	4.87569	4.20333	3.69405	3.06619	3.86103	4.96505	3.94869	Rhizome	Root	1.01636	5	AT1G12270.1	stress-inducible protein, putative	Hop1	90.45	555	0	915	1	pep	protein_coding
isotig19590	6.71833	6.7014	6.35594	6.40751	7.79869	7.65312	6.54645	6.11648	6.70987	6.38172	7.7259	6.33146	Rhizome	Leaf	1.01604	5	AT5G38480.1	general regulatory factor 3	GRF3,RCI1	98.03	254	3e-173	487	1	pep	protein_coding
isotig15437	5.29275	5.3588	5.39188	5.38912	6.49695	6.31323	5.14865	5.08604	5.32577	5.3905	6.40509	5.11735	Rhizome	Shoot	1.01459	5	AT1G64650.1	Major facilitator superfamily protein		98.48	462	0	906	1	pep	protein_coding
isotig09826	6.47476	6.83176	7.15162	6.85282	8.15355	7.93123	7.77451	6.28351	6.65326	7.00222	8.04239	7.02901	Rhizome	Root	1.01338	5	AT5G07090.1	Ribosomal protein S4 (RPS4A) family protein		98.85	262	6e-173	485	1	pep	protein_coding
isotig13615	4.55844	4.23222	3.79601	4.38694	5.08423	5.7253	3.79189	4.63492	4.39533	4.09148	5.40476	4.21341	Rhizome	Leaf	1.00944	5	AT5G06700.1	Plant protein of unknown function (DUF828)	TBR,TBR	87.36	609	0	989	1	pep	protein_coding
isotig03916	8.51892	8.48812	7.15524	8.03063	9.56465	9.46008	8.46819	6.13041	8.50352	7.59293	9.51237	7.2993	Rhizome	Leaf	1.00885	5	AT2G05380.2	glycine-rich protein 3 short isoform	GRP3S	81.51	357	9e-73	274	1	cdna	protein_coding
isotig14619	3.17815	3.97146	5.26066	4.90108	6.34261	5.83189	5.61203	4.26852	3.5748	5.08087	6.08725	4.94028	Rhizome	Shoot	1.00638	5	AT3G57150.1	homologue of NAP57	AtCBF5,AtNAP57,CBF5,NAP57	90.97	465	0	802	1	pep	protein_coding
isotig24897	6.65839	6.79537	7.42555	6.70877	8.19443	7.95199	7.78946	6.0971	6.72688	7.06716	8.07321	6.94328	Rhizome	Shoot	1.00605	5	AT3G53020.1	Ribosomal protein L24e family protein	RPL24,RPL24B,STV1	98.21	112	5e-73	223	1	pep	protein_coding
isotig20442	4.06705	4.14366	4.07525	3.99996	5.33034	5.26603	4.48394	4.10134	4.10535	4.03761	5.29819	4.29264	Rhizome	Root	1.00555	5	AT2G45790.1	phosphomannomutase	ATPMM,PMM	97.15	246	5e-174	487	1	pep	protein_coding
isotig14656	4.25958	4.22619	4.50304	4.47066	5.8093	5.89564	4.51266	5.18718	4.24288	4.48685	5.85247	4.84992	Rhizome	Root	1.00254	5	AT4G39840.1			97.56	246	3e-140	419	1	pep	protein_coding
isotig22327	5.72258	6.19977	6.62879	6.33809	7.66663	7.30192	7.12666	5.75129	5.96117	6.48344	7.48428	6.43897	Rhizome	Shoot	1.00084	5	AT3G07110.1	Ribosomal protein L13 family protein		95.15	206	4e-141	400	1	pep	protein_coding
isotig22305	2.89382	3.98731	4.17032	4.19272	5.24025	5.11744	4.36492	3.36958	3.44057	4.18152	5.17885	3.86725	Rhizome	Shoot	0.997326	5	AT1G07370.1	proliferating cellular nuclear antigen 1	ATPCNA1,PCNA1	98.48	263	0	509	1	pep	protein_coding
isotig22721	5.12631	4.96824	5.20477	5.65236	6.58229	7.02375	5.63301	5.97873	5.04727	5.42857	6.80302	5.80587	Rhizome	Root	0.997147	5	AT3G53990.1	Adenine nucleotide alpha hydrolases-like superfamily protein		88.12	160	6e-98	288	1	pep	protein_coding
isotig15404	5.20488	5.81971	6.11519	6.07039	7.24351	7.0199	6.47794	5.79537	5.5123	6.09279	7.1317	6.13666	Rhizome	Root	0.995048	5	AT1G09640.1	Translation elongation factor EF1B, gamma chain		93.96	414	0	701	1	pep	protein_coding
isotig03259	3.89647	3.93399	3.91151	3.82125	5.004	4.83002	4.28432	3.56306	3.91523	3.86638	4.91701	3.92369	Rhizome	Root	0.993318	5	AT5G53430.1	SET domain group 29	ATX5,SDG29,SET29	94.52	456	0	909	1	pep	protein_coding
isotig04000	3.9318	4.95206	5.55232	5.24051	6.64611	6.13229	3.82387	2.92843	4.44193	5.39642	6.3892	3.37615	Rhizome	Shoot	0.992784	4	AT3G18000.1	S-adenosyl-L-methionine-dependent methyltransferases superfamily protein	NMT1,PEAMT,XPL1	97.53	486	0	974	1	pep	protein_coding
isotig26088	4.93401	5.11078	5.61248	5.28448	6.60433	6.27481	5.93584	4.64688	5.02239	5.44848	6.43957	5.29136	Rhizome	Shoot	0.991087	5	AT1G77940.1	Ribosomal protein L7Ae/L30e/S12e/Gadd45 family protein		99.09	110	2e-73	221	1	pep	protein_coding
isotig19252	1.95649	1.83491	3.77951	3.89992	5.20072	4.8642	4.46751	3.61793	1.8957	3.83971	5.03246	4.04272	Rhizome	Root	0.98974	5	AT2G19570.1	cytidine deaminase 1	AT-CDA1,CDA1,DESZ	83.61	299	4e-166	471	1	pep	protein_coding
isotig07496	4.11722	4.74305	5.42799	5.2329	6.47113	6.16592	5.56592	4.97002	4.43013	5.33045	6.31852	5.26797	Rhizome	Shoot	0.988074	5	AT3G20050.1	T-complex protein 1 alpha subunit	ATTCP-1,TCP-1	98.78	493	0	935	1	pep	protein_coding
isotig09851	5.65682	4.90985	5.76305	5.04234	6.25162	6.52596	4.97673	5.58156	5.28333	5.4027	6.38879	5.27915	Rhizome	Shoot	0.986098	5	AT5G45280.2	Pectinacetylesterase family protein		92.27	388	0	730	1	pep	protein_coding
isotig12903	3.62251	3.43231	3.73202	3.56498	5.03308	5.45189	3.87438	4.63928	3.52741	3.6485	5.24248	4.25683	Rhizome	Root	0.985652	5	AT2G34300.2	S-adenosyl-L-methionine-dependent methyltransferases superfamily protein		91.59	773	0	1328	1	pep	protein_coding
isotig16991	4.45921	5.1005	5.66514	5.54782	6.7226	6.45317	5.86814	4.71494	4.77985	5.60648	6.58789	5.29154	Rhizome	Shoot	0.981405	5	AT3G51800.1	metallopeptidase M24 family protein	ATEBP1,ATG2,EBP1	91.86	393	0	629	1	pep	protein_coding
isotig26193	5.88301	6.35397	6.73834	6.4019	7.73983	7.39601	7.42396	5.75167	6.11849	6.57012	7.56792	6.58782	Rhizome	Root	0.980104	5	AT3G55750.1	Ribosomal protein L35Ae family protein		95.5	111	3e-75	225	1	pep	protein_coding
isotig04104	5.64653	6.45032	6.71521	6.45396	7.63687	7.49123	7.08046	5.56988	6.04842	6.58459	7.56405	6.32517	Rhizome	Shoot	0.979465	5	AT4G36130.1	Ribosomal protein L2 family		98.74	238	1e-176	493	1	pep	protein_coding
isotig22403	6.63272	6.85081	7.1028	6.62394	8.05521	7.81712	7.75179	6.16364	6.74177	6.86337	7.93616	6.95771	Rhizome	Root	0.978449	5	AT1G09690.1	Translation protein SH3-like family protein		98.17	164	2e-116	335	1	pep	protein_coding
isotig27484	3.88435	4.44797	4.53409	4.61733	5.83528	5.66502	5.15517	4.39016	4.16616	4.57571	5.75015	4.77267	Rhizome	Root	0.977484	5	AT5G41685.1	Mitochondrial outer membrane translocase complex, subunit Tom7		87.23	47	5e-25	94.4	1	pep	protein_coding
isotig11792	3.8792	3.62789	3.51632	3.4962	5.02769	4.68237	4.38798	3.36733	3.75354	3.50626	4.85503	3.87766	Rhizome	Root	0.977375	5	AT4G34265.2			89.47	76	3e-29	105	1	pep	protein_coding
isotig27722	6.20859	6.27355	6.32262	6.01173	7.49829	7.16058	7.26373	5.45302	6.24107	6.16717	7.32943	6.35837	Rhizome	Root	0.97106	5	AT3G11120.1	Ribosomal protein L41 family		85.51	138	4e-33	141	1	cdna	protein_coding
isotig09090	3.99435	4.34172	4.13257	4.01678	5.22644	5.04805	4.74482	3.58472	4.16803	4.07467	5.13724	4.16477	Rhizome	Leaf	0.969208	5	AT4G34550.1			70.75	106	2e-42	152	1	pep	protein_coding
isotig15206	3.53958	3.54865	3.72704	3.63609	5.30367	5.19151	4.58091	3.97894	3.54412	3.68157	5.24759	4.27993	Rhizome	Root	0.967658	5	AT4G26910.2	Dihydrolipoamide succinyltransferase		92.03	464	0	755	1	pep	protein_coding
isotig20436	6.83761	7.01329	7.39826	7.08716	8.32777	8.0916	8.06343	6.38735	6.92545	7.24271	8.20968	7.22539	Rhizome	Shoot	0.966972	5	AT3G04840.1	Ribosomal protein S3Ae		95.88	243	3e-166	468	1	pep	protein_coding
isotig20778	4.92756	5.08456	4.66137	4.55911	6.16909	5.77522	4.98264	4.25392	5.00606	4.61024	5.97216	4.61828	Rhizome	Leaf	0.966097	5	AT1G50490.1	ubiquitin-conjugating enzyme 20	UBC20	99.44	180	6e-119	344	1	pep	protein_coding
isotig22456	6.36872	6.65935	6.90829	6.59987	7.94439	7.7765	7.51103	6.28412	6.51404	6.75408	7.86045	6.89758	Rhizome	Root	0.962872	5	AT5G23900.1	Ribosomal protein L13e family protein		96.24	186	2e-112	327	1	pep	protein_coding
isotig05918	5.56516	5.98618	6.48786	6.22328	7.42084	7.21257	6.94578	5.43407	5.77567	6.35557	7.3167	6.18992	Rhizome	Shoot	0.961135	5	AT2G40010.1	Ribosomal protein L10 family protein		95.58	317	0	526	1	pep	protein_coding
isotig08782	4.40401	4.84719	5.15461	5.23541	6.24934	6.06291	5.17036	4.98961	4.6256	5.19501	6.15612	5.07998	Rhizome	Shoot	0.961111	5	AT2G19480.3	nucleosome assembly protein 1;2	NAP1;2,NFA02,NFA2	93.65	299	1e-162	466	1	pep	protein_coding
isotig20316	3.03943	3.8712	3.86306	4.28421	5.05304	5.01267	4.40762	3.39078	3.45531	4.07364	5.03285	3.8992	Rhizome	Shoot	0.959217	5	AT2G29570.1	proliferating cell nuclear antigen 2	ATPCNA2,PCNA2	98.48	263	6e-178	498	1	pep	protein_coding
isotig08781	4.64605	5.09991	5.24587	5.37727	6.36651	6.17143	5.44499	5.16124	4.87298	5.31157	6.26897	5.30311	Rhizome	Shoot	0.957399	5	AT2G19480.1	nucleosome assembly protein 1;2	NAP1;2,NFA02,NFA2	87.86	379	9e-179	511	1	pep	protein_coding
isotig14652	3.87904	3.63278	3.71891	3.75482	5.20648	5.33366	4.03393	4.59538	3.75591	3.73686	5.27007	4.31465	Rhizome	Root	0.955417	5	AT5G66920.1	SKU5 similar 17	sks17	88.36	318	0	565	1	pep	protein_coding
isotig22074	4.28616	4.55303	4.84514	4.51071	5.9472	5.71581	5.32374	4.42957	4.41959	4.67793	5.83151	4.87665	Rhizome	Root	0.954853	5	AT3G15640.1	Rubredoxin-like superfamily protein		78.12	160	6e-68	213	1	pep	protein_coding
isotig14063	5.81576	5.48432	5.49678	5.48344	6.74977	6.45991	5.47	5.38738	5.65004	5.49011	6.60484	5.42869	Rhizome	Leaf	0.954804	5	AT5G62890.3	Xanthine/uracil permease family protein		98.68	532	0	1021	1	pep	protein_coding
isotig27352	3.40139	3.9737	4.44965	4.41502	5.90305	5.65692	5.29607	4.35703	3.68755	4.43233	5.77998	4.82655	Rhizome	Root	0.953435	5	AT2G29530.2	Tim10/DDP family zinc finger protein	TIM10	93.83	81	1e-52	166	1	pep	protein_coding
isotig08121	5.59666	5.64061	6.50572	5.82214	7.25421	7.08681	6.26659	6.1697	5.61863	6.16393	7.17051	6.21814	Rhizome	Root	0.952363	5	AT5G44340.1	tubulin beta chain 4	TUB4	100	431	0	851	1	pep	protein_coding
isotig14810	5.07731	5.15931	4.80448	4.73053	6.16969	5.96255	4.61803	4.3037	5.11831	4.7675	6.06612	4.46086	Rhizome	Leaf	0.947816	5	AT4G38510.5	ATPase, V1 complex, subunit B protein		100	488	0	965	1	pep	protein_coding
isotig09177	5.6414	5.48608	4.36264	5.12176	6.42841	6.59436	4.91472	5.68744	5.56374	4.7422	6.51138	5.30108	Rhizome	Leaf	0.947641	5	AT1G76160.1	SKU5 similar 5	sks5	92.45	530	0	1017	1	pep	protein_coding
isotig21232	3.66447	4.05365	3.72563	4.04201	5.10815	4.54905	4.14237	3.03944	3.85906	3.88382	4.8286	3.5909	Rhizome	Shoot	0.944782	5	AT2G39020.1	Acyl-CoA N-acyltransferases (NAT) superfamily protein		89.55	220	3e-137	392	1	pep	protein_coding
isotig16428	3.34744	3.38614	4.65152	4.0126	5.60729	5.18752	4.83986	4.07093	3.36679	4.33206	5.3974	4.45539	Rhizome	Root	0.942011	5	AT1G24180.1	Thiamin diphosphate-binding fold (THDP-binding) superfamily protein	IAR4	96.33	381	0	751	1	pep	protein_coding
isotig23645	4.72344	4.88462	4.98924	4.8467	5.98204	5.73341	5.13623	4.58053	4.80403	4.91797	5.85773	4.85838	Rhizome	Shoot	0.939758	5	AT1G12310.1	Calcium-binding EF-hand family protein		99.32	148	1e-100	293	1	pep	protein_coding
isotig19004	2.56964	2.93958	4.28868	3.66757	5.23232	4.87714	4.66271	3.57044	2.75461	3.97813	5.05473	4.11658	Rhizome	Root	0.938154	5	AT3G23620.1	Ribosomal RNA processing Brix domain protein		88.26	298	5e-179	504	1	pep	protein_coding
isotig14593	5.7748	5.74555	5.88912	5.74952	6.79064	6.72363	5.56192	5.60355	5.76018	5.81932	6.75713	5.58274	Rhizome	Shoot	0.937816	5	AT3G03250.1	UDP-GLUCOSE PYROPHOSPHORYLASE 1	AtUGP1,UGP,UGP1	95.95	469	0	828	1	pep	protein_coding
isotig18258	4.86527	4.30923	5.66595	4.9988	6.3857	6.15434	3.91423	2.70198	4.58725	5.33238	6.27002	3.3081	Rhizome	Shoot	0.937642	4	AT3G12610.1	Leucine-rich repeat (LRR) family protein	DRT100	93.07	361	0	682	1	pep	protein_coding
isotig26587	3.16615	3.5598	4.08059	3.78954	5.0754	4.66716	4.50942	3.18606	3.36298	3.93507	4.87128	3.84774	Rhizome	Shoot	0.936213	5	AT2G15000.1			96.77	93	2e-57	179	1	pep	protein_coding
isotig04843	4.43609	4.6798	4.73025	4.62159	5.77708	5.44535	5.00124	4.08845	4.55794	4.67592	5.61121	4.54485	Rhizome	Shoot	0.935296	5	AT5G35620.1	Eukaryotic initiation factor 4E protein	EIF(ISO)4E,EIF4E2,eIFiso4E,LSP,LSP1	84.21	209	2e-122	353	1	pep	protein_coding
isotig08263	4.68493	4.80444	4.66501	4.61572	5.80987	5.54791	4.83938	4.54562	4.74468	4.64037	5.67889	4.6925	Rhizome	Leaf	0.934205	5	AT3G09300.1	OSBP(oxysterol binding protein)-related protein 3B	ORP3B	97.45	432	0	884	1	pep	protein_coding
isotig14401	3.73395	3.45374	2.14594	2.1541	5.07282	6.00685	5.77634	3.44046	3.59385	2.15002	5.53983	4.6084	Rhizome	Root	0.931429	3	AT3G18830.1	polyol/monosaccharide transporter 5	ATPLT5,ATPMT5,PMT5	89.06	530	0	874	1	pep	protein_coding
isotig20632	4.51356	4.69122	5.12642	4.72892	6.04828	5.66801	5.38581	4.09305	4.60239	4.92767	5.85814	4.73943	Rhizome	Shoot	0.930477	5	AT4G33250.1	eukaryotic translation initiation factor 3K	ATTIF3K1,EIF3K,TIF3K1	93.42	228	8e-149	422	1	pep	protein_coding
isotig22444	3.90385	4.4972	4.87261	4.72302	5.84868	5.60684	5.36957	4.22701	4.20052	4.79781	5.72776	4.79829	Rhizome	Root	0.929471	5	AT5G04600.1	RNA-binding (RRM/RBD/RNP motifs) family protein		90.4	198	1e-115	335	1	pep	protein_coding
isotig03868	4.70062	4.88504	4.71168	5.34192	6.29992	6.17855	5.06049	5.55944	4.79283	5.0268	6.23924	5.30996	Rhizome	Root	0.929273	5	AT1G64200.1	vacuolar H+-ATPase subunit E isoform 3	VHA-E3	93.67	237	9e-145	412	1	pep	protein_coding
isotig13701	5.82069	5.33465	4.77804	4.98652	6.25618	6.75765	5.29853	5.75957	5.57767	4.88228	6.50692	5.52905	Rhizome	Leaf	0.929247	5	AT3G23820.1	UDP-D-glucuronate 4-epimerase 6	GAE6	96.52	460	0	757	1	pep	protein_coding
isotig15012	4.2589	4.44384	4.96174	4.91185	6.00999	5.722	5.04692	4.13193	4.35137	4.9368	5.86599	4.58942	Rhizome	Shoot	0.929199	5	AT5G55070.1	Dihydrolipoamide succinyltransferase		93.94	429	0	717	1	pep	protein_coding
isotig24525	5.60904	5.71109	6.08692	5.72808	7.00349	6.66858	6.60316	4.94673	5.66006	5.9075	6.83604	5.77495	Rhizome	Shoot	0.928539	5	AT4G09800.1	S18 ribosomal protein	RPS18C	98.68	152	5e-93	273	1	pep	protein_coding
isotig17568	5.83242	6.02863	5.71686	5.84636	6.89806	6.81588	5.78903	5.45697	5.93052	5.78161	6.85697	5.623	Rhizome	Leaf	0.926445	5	AT5G03300.1	adenosine kinase 2	ADK2	99.13	343	0	661	1	pep	protein_coding
isotig06171	4.14757	4.74425	5.61684	5.33524	6.51781	6.28668	5.51626	4.89011	4.44591	5.47604	6.40224	5.20319	Rhizome	Shoot	0.926205	5	AT3G11830.1	TCP-1/cpn60 chaperonin family protein		97.39	537	0	982	1	pep	protein_coding
isotig14558	3.9653	4.51241	4.89638	4.85739	5.86013	5.74511	5.08951	4.63441	4.23886	4.87688	5.80262	4.86196	Rhizome	Shoot	0.925736	5	AT2G47510.2	fumarase 1	FUM1	97.56	492	0	925	1	pep	protein_coding
isotig25940	4.88551	5.0221	5.59736	5.15636	6.54601	6.05734	6.09765	4.46033	4.95381	5.37686	6.30168	5.27899	Rhizome	Shoot	0.924816	5	AT1G07070.1	Ribosomal protein L35Ae family protein		96.43	112	4e-77	230	1	pep	protein_coding
isotig25170	4.62009	5.17486	5.66689	5.47109	6.61534	6.37084	6.21631	4.78788	4.89747	5.56899	6.49309	5.5021	Rhizome	Shoot	0.924101	5	AT3G47370.3	Ribosomal protein S10p/S20e family protein		93.44	122	1e-74	225	1	pep	protein_coding
isotig16171	4.36216	4.80005	5.17655	5.19242	6.25001	5.96599	5.55059	4.60532	4.58111	5.18449	6.108	5.07796	Rhizome	Shoot	0.923513	5	AT3G57290.1	eukaryotic translation initiation factor 3E	ATEIF3E-1,ATINT6,EIF3E,INT-6,INT6,TIF3E1	96.37	441	0	863	1	pep	protein_coding
isotig08686	4.62009	6.50923	3.77663	5.99339	6.39301	6.57946	4.69522	5.58828	5.56466	4.88501	6.48623	5.14175	Rhizome	Leaf	0.921576	5	AT4G23600.1	Tyrosine transaminase family protein	CORI3,JR2	68.7	115	1e-45	153	1	pep	protein_coding
isotig19451	4.87444	5.11615	4.7149	4.7502	5.92865	5.90139	4.54536	3.92996	4.9953	4.73255	5.91502	4.23766	Rhizome	Leaf	0.919725	5	AT3G02780.1	isopentenyl pyrophosphate:dimethylallyl pyrophosphate isomerase 2	IDI2,IPIAT1,IPP2	89	291	1e-169	479	1	pep	protein_coding
isotig17692	5.05973	5.15947	5.55396	5.42742	6.49679	6.32257	5.16618	5.26228	5.1096	5.49069	6.40968	5.21423	Rhizome	Shoot	0.91899	5	AT2G27860.1	UDP-D-apiose/UDP-D-xylose synthase 1	AXS1	96.65	388	0	776	1	pep	protein_coding
isotig24332	3.57631	4.25054	4.91869	4.48535	6.17811	5.78985	5.95084	4.1811	3.91343	4.70202	5.98398	5.06597	Rhizome	Root	0.918009	5	AT3G03920.1	H/ACA ribonucleoprotein complex, subunit Gar1/Naf1 protein		90	100	2e-58	187	1	pep	protein_coding
isotig26721	4.72099	5.08225	5.92108	5.39035	6.9178	6.57861	6.55084	5.11079	4.90162	5.65571	6.7482	5.83082	Rhizome	Root	0.917389	5	AT3G53740.4	Ribosomal protein L36e family protein		95.54	112	1e-65	200	1	pep	protein_coding
isotig25302	6.1695	6.32994	6.57241	6.34208	7.54136	7.20773	6.94689	5.68037	6.24972	6.45724	7.37455	6.31363	Rhizome	Shoot	0.917308	5	AT5G27770.1	Ribosomal L22e protein family		96.52	115	4e-51	165	1	pep	protein_coding
isotig22826	3.56341	3.85686	3.22383	3.58418	5.12529	4.56772	3.89018	3.97285	3.71014	3.404	4.8465	3.93152	Rhizome	Root	0.914984	5	AT1G03820.1			78.38	222	2e-94	281	1	pep	protein_coding
isotig27489	3.5315	4.04169	4.25524	3.62017	5.14794	4.84908	4.54474	3.62901	3.78659	3.93771	4.99851	4.08687	Rhizome	Root	0.911642	5	AT2G20585.2	nuclear fusion defective 6	NFD6	93.33	75	3e-44	144	1	pep	protein_coding
isotig09295	2.59315	4.86214	6.16832	5.87938	7.20422	6.66155	4.28779	1.68978	3.72764	6.02385	6.93288	2.98878	Rhizome	Shoot	0.909033	4	AT1G62500.1	Bifunctional inhibitor/lipid-transfer protein/seed storage 2S albumin superfamily protein		97.56	82	2e-47	166	1	pep	protein_coding
isotig16974	4.54096	4.79868	5.49281	5.18863	6.48855	6.01084	5.92517	4.50103	4.66982	5.34072	6.24969	5.2131	Rhizome	Shoot	0.908971	5	AT4G17520.1	Hyaluronan / mRNA binding family		64.4	368	6e-84	266	1	pep	protein_coding
isotig12020	4.72191	4.95466	4.60552	4.71015	5.87264	5.62062	4.95256	4.19546	4.83828	4.65783	5.74663	4.57401	Rhizome	Leaf	0.908347	5	AT2G46540.1			95.38	65	4e-36	121	1	pep	protein_coding
isotig04125	6.00817	6.28892	6.53171	6.28603	7.7561	7.3824	7.24543	6.07864	6.14855	6.40887	7.56925	6.66203	Rhizome	Root	0.907216	5	AT5G56710.1	Ribosomal protein L31e family protein		96.64	119	8e-60	191	1	pep	protein_coding
isotig19517	5.77177	6.32563	6.57926	6.27604	7.59578	7.44709	7.15714	6.07142	6.0487	6.42765	7.52144	6.61428	Rhizome	Root	0.907157	5	AT2G44120.2	Ribosomal protein L30/L7 family protein		96.71	243	1e-151	432	1	pep	protein_coding
isotig06459	6.36012	6.71208	6.89318	6.61724	7.83896	7.64477	7.411	6.26187	6.5361	6.75521	7.74187	6.83644	Rhizome	Root	0.905432	5	AT3G09200.1	Ribosomal protein L10 family protein		97.47	277	0	523	1	pep	protein_coding
isotig20623	6.27293	6.60349	6.73829	6.43945	7.60753	7.37399	6.84318	5.44045	6.43821	6.58887	7.49076	6.14181	Rhizome	Shoot	0.901888	5	AT2G17360.1	Ribosomal protein S4 (RPS4A) family protein		99.62	261	2e-173	486	1	pep	protein_coding
isotig16385	6.16988	6.60281	6.84989	6.63577	7.73675	7.54504	7.19396	5.97232	6.38635	6.74283	7.64089	6.58314	Rhizome	Shoot	0.898059	5	AT3G09630.1	Ribosomal protein L4/L1 family		95.81	406	0	734	1	pep	protein_coding
isotig17298	4.90867	5.06674	4.96737	4.94263	6.13418	5.65597	5.17077	4.82693	4.98771	4.955	5.89507	4.99885	Rhizome	Root	0.896226	5	AT1G04690.1	potassium channel beta subunit 1	KAB1,KV-BETA1	98.17	328	0	659	1	pep	protein_coding
isotig05763	4.07173	4.77733	4.9748	4.90833	6.09078	5.78701	5.22834	4.861	4.42453	4.94156	5.9389	5.04467	Rhizome	Root	0.894229	5	AT2G18740.1	Small nuclear ribonucleoprotein family protein		98.86	88	8e-55	172	1	pep	protein_coding
isotig17995	2.05025	1.37963	0.981029	1.95158	5.02031	5.22524	4.18646	4.27559	1.71494	1.4663	5.12277	4.23102	Rhizome	Root	0.891751	3	AT5G42860.1			93.15	321	4e-169	481	1	pep	protein_coding
isotig06698	6.26448	6.81159	7.16825	6.78153	7.94092	7.87329	7.52008	6.5112	6.53803	6.97489	7.90711	7.01564	Rhizome	Root	0.891466	5	AT4G18100.1	Ribosomal protein L32e		97.74	133	4e-89	262	1	pep	protein_coding
isotig21672	6.02724	6.50667	6.81829	6.54569	7.65834	7.48343	6.92713	5.65108	6.26696	6.68199	7.57089	6.28911	Rhizome	Shoot	0.888894	5	AT2G37270.2	ribosomal protein 5B	ATRPS5B,RPS5B	97.41	193	1e-128	369	1	pep	protein_coding
isotig25082	5.91514	6.24731	6.58785	6.44007	7.66014	7.42394	7.36913	5.94464	6.08122	6.51396	7.54204	6.65688	Rhizome	Root	0.88516	5	AT5G04800.4	Ribosomal S17 family protein		92.91	141	1e-82	246	1	pep	protein_coding
isotig23943	6.45474	6.73164	7.26036	6.75404	8.02009	7.76412	7.68985	5.96483	6.59319	7.0072	7.89211	6.82734	Rhizome	Shoot	0.884908	5	AT2G34480.1	Ribosomal protein L18ae/LX family protein		96.63	178	3e-125	357	1	pep	protein_coding
isotig21421	3.29836	3.54335	4.1298	3.67173	5.09038	4.48032	4.32137	2.87551	3.42085	3.90077	4.78535	3.59844	Rhizome	Shoot	0.884583	5	AT5G66860.1	Ribosomal protein L25/Gln-tRNA synthetase, anti-codon-binding domain		94.69	245	4e-164	461	1	pep	protein_coding
isotig16023	4.94039	5.18584	5.75254	5.67632	6.6735	6.52035	5.94978	5.36937	5.06312	5.71443	6.59692	5.65958	Rhizome	Shoot	0.882491	5	AT1G54270.1	eif4a-2	EIF4A-2	98.06	412	0	804	1	pep	protein_coding
isotig13376	3.8852	3.85224	4.04941	4.03991	5.11184	4.92512	4.21115	4.06161	3.86872	4.04466	5.01848	4.13638	Rhizome	Root	0.882101	5	AT5G35160.2	Endomembrane protein 70 protein family		95.6	659	0	1264	1	pep	protein_coding
isotig23713	4.06329	4.03808	3.86712	3.95334	5.18274	4.91925	4.33731	4.00085	4.05068	3.91023	5.051	4.16908	Rhizome	Root	0.881918	5	AT1G47830.1	SNARE-like superfamily protein		99.3	142	2e-96	283	1	pep	protein_coding
isotig01778	4.53632	4.93352	4.85937	4.88893	5.82412	5.68408	4.47913	4.36869	4.73492	4.87415	5.7541	4.42391	Rhizome	Shoot	0.879947	5	AT1G30630.1	Coatomer epsilon subunit		92.66	259	4e-152	433	1	pep	protein_coding
isotig12484	4.36565	4.76425	4.5641	4.6559	5.57752	5.40002	4.54522	3.9383	4.56495	4.61	5.48877	4.24176	Rhizome	Shoot	0.87877	5	AT1G53310.3	phosphoenolpyruvate carboxylase 1	ATPEPC1,ATPPC1,PEPC1,PPC1	96.9	967	0	1826	1	pep	protein_coding
isotig01611	6.37215	6.0254	5.30885	5.82932	8.06701	7.41685	6.93912	6.79079	6.19878	5.56908	7.74193	6.86495	Rhizome	Root	0.876976	3	AT3G16460.2	Mannose-binding lectin superfamily protein	JAL34	73.14	458	0	654	1	pep	protein_coding
isotig15095	4.19083	4.27236	4.5755	4.54005	5.86535	5.62206	5.0182	4.71643	4.2316	4.55777	5.74371	4.86731	Rhizome	Root	0.876396	5	AT2G44350.1	Citrate synthase family protein	ATCS,CSY4	96.41	473	0	838	1	pep	protein_coding
isotig09463	2.46633	3.01715	4.12256	3.72203	5.3327	4.76718	4.88526	3.46247	2.74174	3.92229	5.04994	4.17386	Rhizome	Root	0.876072	5	AT2G37990.1	ribosome biogenesis regulatory protein (RRS1) family protein		86.99	292	2e-173	490	1	pep	protein_coding
isotig09632	3.41887	4.41689	5.19176	5.28308	6.2615	5.96444	5.51352	4.02794	3.91788	5.23742	6.11297	4.77073	Rhizome	Shoot	0.875549	5	AT5G52470.2	fibrillarin 1	ATFBR1,ATFIB1,FBR1,FIB1,SKIP7	98.75	160	4e-108	321	1	pep	protein_coding
isotig20910	3.19825	3.60961	4.19461	4.30256	5.34478	5.10742	4.92852	3.77485	3.40393	4.24858	5.2261	4.35169	Rhizome	Root	0.874416	5	AT1G80750.1	Ribosomal protein L30/L7 family protein		91.09	247	8e-147	417	1	pep	protein_coding
isotig20175	3.73477	3.10858	3.98662	3.29902	5.01995	4.00903	3.30915	2.58793	3.42167	3.64282	4.51449	2.94854	Rhizome	Shoot	0.871674	5	AT3G61560.1	Reticulon family protein		93.68	253	9e-151	429	1	pep	protein_coding
isotig23836	5.77614	5.78473	6.19547	5.93511	6.98134	6.89055	5.96773	6.00507	5.78043	6.06529	6.93594	5.9864	Rhizome	Shoot	0.870649	5	AT3G43810.1	calmodulin 7	CAM7	100	149	2e-102	298	1	pep	protein_coding
isotig20288	1.40481	2.3575	-1.50006	0.913254	4.30048	6.09969	4.68955	3.97329	1.88115	-0.293405	5.20008	4.33142	Rhizome	Root	0.868663	3	AT1G69930.1	glutathione S-transferase TAU 11	ATGSTU11,GSTU11	91.03	234	8e-141	402	1	pep	protein_coding
isotig17806	4.39597	4.34309	4.71719	4.62129	5.99116	6.03514	4.95991	5.32912	4.36953	4.66924	6.01315	5.14451	Rhizome	Root	0.868639	5	AT5G59290.2	UDP-glucuronic acid decarboxylase 3	ATUXS3,UXS3	98.83	343	0	692	1	pep	protein_coding
isotig24079	5.67777	6.10543	6.19487	5.99186	7.04871	6.87271	6.71657	5.24242	5.8916	6.09337	6.96071	5.97949	Rhizome	Shoot	0.867344	5	AT5G09510.1	Ribosomal protein S19 family protein		97.37	152	2e-101	295	1	pep	protein_coding
isotig25670	4.57821	4.80507	4.93603	4.8239	6.16562	5.95142	5.51105	4.87704	4.69164	4.87996	6.05852	5.19405	Rhizome	Root	0.864474	5	AT3G03160.1			98.46	130	1e-88	260	1	pep	protein_coding
isotig15270	4.76631	5.05643	5.6264	5.1139	6.70878	6.60218	5.72987	5.85778	4.91137	5.37015	6.65548	5.79382	Rhizome	Root	0.861662	5	AT4G20890.1	tubulin beta-9 chain	TUB9	98.84	431	0	845	1	pep	protein_coding
isotig25283	5.27395	5.52041	5.61435	5.54828	6.58536	6.30058	5.80644	4.9538	5.39718	5.58131	6.44297	5.38012	Rhizome	Shoot	0.861659	5	AT4G29480.1	Mitochondrial ATP synthase subunit G protein		98.36	122	2e-85	252	1	pep	protein_coding
isotig25510	5.10447	5.54674	5.01785	5.3557	6.23263	6.14149	5.35582	4.97408	5.32561	5.18677	6.18706	5.16495	Rhizome	Leaf	0.861453	5	AT1G27970.1	nuclear transport factor 2B	NTF2B	99.2	125	3e-86	254	1	pep	protein_coding
isotig21837	6.1363	6.36481	6.74072	6.34304	7.57518	7.22967	6.88165	5.63084	6.25055	6.54188	7.40242	6.25624	Rhizome	Shoot	0.860546	5	AT5G52650.1	RNA binding Plectin/S10 domain-containing protein		96.94	98	4e-61	195	1	pep	protein_coding
isotig18184	7.56454	8.36982	8.65618	8.8243	9.60221	9.68554	8.90252	8.67506	7.96718	8.74024	9.64388	8.78879	Rhizome	Root	0.855084	5	AT1G28290.2	arabinogalactan protein 31	AGP31	85.93	135	6e-76	242	1	pep	protein_coding
isotig21519	4.80873	5.21578	4.95521	4.85847	5.94032	5.79376	4.79122	4.72104	5.01225	4.90684	5.86704	4.75613	Rhizome	Leaf	0.854786	5	AT1G16920.1	RAB GTPase homolog A1B	ATRABA1B,RAB11,RABA1b	99.06	212	1e-146	415	1	pep	protein_coding
isotig26738	3.77121	3.7145	4.04861	3.8574	5.00468	4.61082	3.89516	3.08666	3.74286	3.953	4.80775	3.49091	Rhizome	Shoot	0.854752	5	AT2G19680.2	Mitochondrial ATP synthase subunit G protein		97.54	122	1e-82	244	1	pep	protein_coding
isotig10471	4.82403	5.14516	4.71919	4.83935	6.20713	6.13564	5.66856	4.96769	4.9846	4.77927	6.17139	5.31813	Rhizome	Root	0.853259	5	AT1G01050.1	pyrophosphorylase 1	AtPPa1,PPa1	97.17	212	8e-150	422	1	pep	protein_coding
isotig14288	4.50646	4.76146	4.37557	4.66781	5.52552	5.61243	4.85057	4.5845	4.63396	4.52169	5.56898	4.71753	Rhizome	Root	0.851441	5	AT3G24170.3	glutathione-disulfide reductase	ATGR1,GR1	94.19	499	0	940	1	pep	protein_coding
isotig27667	3.79018	3.62215	3.80026	3.52812	5.16349	5.0573	4.62078	3.90703	3.70617	3.66419	5.11039	4.2639	Rhizome	Root	0.846491	5	AT5G25940.1	early nodulin-related		92.92	113	9e-31	109	1	pep	protein_coding
isotig08043	2.70346	2.68898	3.88704	3.43746	5.46889	5.22955	4.75222	4.25373	2.69622	3.66225	5.34922	4.50298	Rhizome	Root	0.846244	3	AT1G09780.1	Phosphoglycerate mutase, 2,3-bisphosphoglycerate-independent	iPGAM1	97.31	557	0	1098	1	pep	protein_coding
isotig09277	4.40484	4.36554	3.93166	3.74478	7.29117	7.50909	6.63772	6.47173	4.38519	3.83822	7.40013	6.55472	Rhizome	Root	0.845406	3	AT2G31390.1	pfkB-like carbohydrate kinase family protein		96	325	0	619	1	pep	protein_coding
isotig11040	6.45547	6.73146	7.22197	6.64565	8.06991	7.77232	7.83075	6.32086	6.59347	6.93381	7.92112	7.07581	Rhizome	Root	0.845309	5	AT5G61170.1	Ribosomal protein S19e family protein		98.6	143	5e-99	288	1	pep	protein_coding
isotig08472	5.96177	5.9041	5.799	6.43443	7.04483	6.87671	3.65709	3.44699	5.93293	6.11672	6.96077	3.55204	Rhizome	Shoot	0.844048	4	AT1G54020.2	GDSL-like Lipase/Acylhydrolase superfamily protein		84.59	357	0	643	1	pep	protein_coding
isotig24994	4.45713	4.70943	4.45532	4.42732	5.47839	5.53206	4.89577	4.42823	4.58328	4.44132	5.50523	4.662	Rhizome	Root	0.843225	5	AT5G49480.1	Ca2+-binding protein 1	ATCP1,CP1	78.79	165	3e-83	248	1	pep	protein_coding
isotig26222	6.60053	6.71629	6.92771	6.58954	7.87311	7.57969	7.54246	6.2259	6.65841	6.75862	7.7264	6.88418	Rhizome	Root	0.842218	5	AT4G39200.2	Ribosomal protein S25 family protein		97.22	72	1e-40	137	1	pep	protein_coding
isotig23176	6.23529	6.55153	6.85461	6.40189	7.65098	7.28493	7.24584	5.67116	6.39341	6.62825	7.46796	6.4585	Rhizome	Shoot	0.839702	5	AT2G37190.1	Ribosomal protein L11 family protein		98.19	166	4e-111	321	1	pep	protein_coding
isotig14704	2.14277	2.99849	3.93776	3.82557	5.25131	4.98742	4.80811	3.75251	2.57063	3.88166	5.11936	4.28031	Rhizome	Root	0.839052	5	AT3G07050.1	GTP-binding family protein	NSN1	86.23	552	0	791	1	pep	protein_coding
isotig02543	6.74105	6.93233	7.1671	6.79499	7.96908	7.67074	7.5963	6.14206	6.83669	6.98104	7.81991	6.86918	Rhizome	Shoot	0.838865	5	AT2G39460.2	ribosomal protein L23AA	ATRPL23A,RPL23A,RPL23A1,RPL23AA	92.86	154	1e-54	179	1	pep	protein_coding
isotig13515	4.52435	4.75691	4.97032	5.13318	5.95769	5.82302	4.90563	4.59296	4.64063	5.05175	5.89035	4.7493	Rhizome	Shoot	0.838599	5	AT5G66760.1	succinate dehydrogenase 1-1	SDH1-1	97.32	634	0	1164	1	pep	protein_coding
isotig08372	5.13074	5.46392	5.29707	5.49149	6.30533	6.15913	5.49263	4.92379	5.29733	5.39428	6.23223	5.20821	Rhizome	Shoot	0.837951	5	AT1G30580.1	GTP binding		97.9	381	0	694	1	pep	protein_coding
isotig21829	6.92453	7.12085	7.41138	7.15782	8.22838	8.01649	7.82685	6.13118	7.02269	7.2846	8.12243	6.97901	Rhizome	Shoot	0.837831	5	AT1G18540.1	Ribosomal protein L6 family protein		92.31	234	2e-123	357	1	pep	protein_coding
isotig14479	4.93832	5.47671	5.74788	5.61045	6.78982	6.61595	6.23781	5.49332	5.20752	5.67917	6.70288	5.86557	Rhizome	Root	0.837319	5	AT1G24510.1	TCP-1/cpn60 chaperonin family protein		98.5	535	0	1040	1	pep	protein_coding
isotig24754	5.38783	5.78996	6.40618	6.02293	7.60644	7.27763	7.31724	5.89369	5.58889	6.21455	7.44204	6.60546	Rhizome	Root	0.836572	5	AT3G16080.1	Zinc-binding ribosomal protein family protein		96.63	89	1e-59	186	1	pep	protein_coding
isotig20881	4.11295	4.88365	5.15679	4.89934	6.07007	5.6588	5.36291	4.04281	4.4983	5.02806	5.86444	4.70286	Rhizome	Shoot	0.836372	5	AT1G58684.1	Ribosomal protein S5 family protein		91.53	236	5e-154	437	1	pep	protein_coding
isotig16273	5.36117	5.57099	6.17656	5.83538	6.9237	6.75772	6.04983	5.27006	5.46608	6.00597	6.84071	5.65994	Rhizome	Shoot	0.83474	5	AT5G14040.1	phosphate transporter 3;1	PHT3;1	93.59	359	0	623	1	pep	protein_coding
isotig24051	4.0879	3.95154	3.24314	2.8054	5.09265	4.61325	3.96394	3.46598	4.01972	3.02427	4.85295	3.71496	Rhizome	Leaf	0.83323	5	AT5G36710.1			95.51	178	4e-112	323	1	pep	protein_coding
isotig16028	4.14553	4.50324	4.92114	4.46224	5.90888	5.56307	5.46762	4.33815	4.32438	4.69169	5.73598	4.90288	Rhizome	Root	0.833094	5	AT4G35630.1	phosphoserine aminotransferase	PSAT	95.6	432	0	790	1	pep	protein_coding
isotig11397	4.04821	4.15489	4.27948	4.33044	5.32518	5.23349	4.59778	4.29503	4.10155	4.30496	5.27934	4.4464	Rhizome	Root	0.832935	5	AT5G49540.1	Rab5-interacting family protein		96.49	114	1e-72	220	1	pep	protein_coding
isotig17084	6.06082	6.58886	5.86433	5.84965	7.24406	7.06699	4.56	3.47667	6.32484	5.85699	7.15552	4.01834	Rhizome	Leaf	0.830684	4	AT3G54400.1	Eukaryotic aspartyl protease family protein		92.74	427	0	729	1	pep	protein_coding
isotig17850	4.16472	4.49987	4.33978	4.37091	5.28164	5.08861	4.60788	3.75336	4.33229	4.35534	5.18512	4.18062	Rhizome	Shoot	0.829778	5	AT5G23250.1	Succinyl-CoA ligase, alpha subunit		94.43	341	0	585	1	pep	protein_coding
isotig25413	5.69979	6.27214	6.31378	6.13053	7.19768	6.90462	6.66873	5.13288	5.98597	6.22215	7.05115	5.90081	Rhizome	Shoot	0.828995	5	AT4G29410.2	Ribosomal L28e protein family		88.81	143	3e-86	255	1	pep	protein_coding
isotig03244	3.86901	4.12883	4.05977	4.14404	5.03044	4.83662	4.2117	3.99958	3.99892	4.1019	4.93353	4.10564	Rhizome	Root	0.827891	5	AT4G11380.1	Adaptin family protein		78.46	622	0	813	1	pep	protein_coding
isotig12429	3.98593	4.30369	4.42484	4.54575	5.37785	5.30821	4.59486	4.43773	4.14481	4.48529	5.34303	4.5163	Rhizome	Root	0.826733	5	AT3G55410.1	2-oxoglutarate dehydrogenase, E1 component		98.13	1016	0	2038	1	pep	protein_coding
isotig11105	6.8512	7.03476	7.77185	7.30861	8.46473	8.26799	8.28014	6.47415	6.94298	7.54023	8.36636	7.37715	Rhizome	Shoot	0.826132	5	AT1G70600.1	Ribosomal protein L18e/L15 superfamily protein		99.32	146	3e-106	307	1	pep	protein_coding
isotig21348	5.59421	5.95458	6.25615	5.97086	7.31725	7.01831	6.85356	5.83329	5.7744	6.11351	7.16778	6.34342	Rhizome	Root	0.824357	5	AT5G23740.1	ribosomal protein S11-beta	RPS11-BETA	96.86	159	4e-96	285	1	pep	protein_coding
isotig07583	4.3981	4.83579	5.07034	5.05865	5.96704	5.82058	5.05692	5.08609	4.61695	5.0645	5.89381	5.0715	Rhizome	Root	0.822307	5	AT4G16143.2	importin alpha isoform 2	IMPA-2	96.45	535	0	1008	1	pep	protein_coding
isotig25381	4.52668	4.89874	4.94245	4.80082	6.27498	6.04103	5.66682	5.00563	4.71271	4.87163	6.158	5.33622	Rhizome	Root	0.821782	5	AT2G40765.1			85.96	57	3e-16	71.6	1	pep	protein_coding
isotig16313	3.19056	3.6155	4.4729	4.2317	5.34343	5.00285	4.72339	3.85171	3.40303	4.3523	5.17314	4.28755	Rhizome	Shoot	0.820838	5	AT4G32720.1	La protein 1	AtLa1,La1	89.19	444	0	673	1	pep	protein_coding
isotig20267	5.6918	5.78277	5.82433	5.63154	6.63564	6.47661	5.72222	5.39683	5.73728	5.72794	6.55612	5.55952	Rhizome	Leaf	0.818839	5	AT4G11150.1	vacuolar ATP synthase subunit E1	emb2448,TUF,TUFF,VHA-E1	98.26	230	6e-157	443	1	pep	protein_coding
isotig17809	4.13236	4.43191	4.51913	4.58009	5.37446	5.35591	4.81882	4.15942	4.28214	4.54961	5.36518	4.48912	Rhizome	Shoot	0.815574	5	AT5G42790.1	proteasome alpha subunit F1	ARS5,ATPSM30,PAF1	98.74	238	1e-165	471	1	pep	protein_coding
isotig03245	4.20275	4.45458	4.28856	4.41769	5.31398	5.14401	4.54585	4.28352	4.32867	4.35313	5.229	4.41468	Rhizome	Root	0.814315	5	AT4G11380.2	Adaptin family protein		93.14	583	0	971	1	pep	protein_coding
isotig09631	4.06596	5.16494	5.82164	5.8685	6.75672	6.56058	6.2357	4.78845	4.61545	5.84507	6.65865	5.51207	Rhizome	Shoot	0.813583	5	AT5G52470.1	fibrillarin 1	ATFBR1,ATFIB1,FBR1,FIB1,SKIP7	96.28	242	1e-164	468	1	pep	protein_coding
isotig26321	5.35534	5.85071	6.25521	6.27406	7.11939	7.03627	6.48401	5.24941	5.60302	6.26464	7.07783	5.86671	Rhizome	Shoot	0.813195	5	AT1G07930.2	GTP binding Elongation factor Tu family protein		51.16	129	1e-30	116	1	pep	protein_coding
isotig17261	6.06405	6.39584	6.85199	6.56904	7.62354	7.42312	6.99413	5.74461	6.22995	6.71052	7.52333	6.36937	Rhizome	Shoot	0.812816	5	AT1G43170.8	ribosomal protein 1	ARP1,emb2207,RP1,RPL3A	94.29	385	0	730	1	pep	protein_coding
isotig18230	5.08578	5.67081	6.09094	5.78046	6.92108	6.57312	6.38464	4.58373	5.37829	5.9357	6.7471	5.48419	Rhizome	Shoot	0.811403	5	AT3G18130.1	receptor for activated C kinase 1C	RACK1C,RACK1C_AT	95.11	327	0	636	1	pep	protein_coding
isotig24911	4.52303	4.73354	5.29356	4.71044	5.95595	5.67049	4.85018	3.90807	4.62829	5.002	5.81322	4.37913	Rhizome	Shoot	0.811222	5	AT2G32060.2	Ribosomal protein L7Ae/L30e/S12e/Gadd45 family protein		87.6	121	4e-72	219	1	pep	protein_coding
isotig14326	3.84531	4.4426	5.37993	5.17657	6.24304	5.93503	5.53769	4.59503	4.14396	5.27825	6.08904	5.06636	Rhizome	Shoot	0.810785	5	AT3G18190.1	TCP-1/cpn60 chaperonin family protein		97.19	533	0	990	1	pep	protein_coding
isotig20100	4.04745	4.35164	3.36868	3.54617	5.13918	4.87836	3.89031	4.23157	4.19955	3.45743	5.00877	4.06094	Rhizome	Leaf	0.809223	5	AT2G47500.1	P-loop nucleoside triphosphate hydrolases superfamily protein with CH (Calponin Homology) domain		92.73	344	0	594	1	pep	protein_coding
isotig14386	2.40992	2.81854	3.13087	3.299	5.20942	4.96648	4.04683	4.5116	2.61423	3.21494	5.08795	4.27922	Rhizome	Root	0.808734	3	AT2G36570.1	Leucine-rich repeat protein kinase family protein		92	625	0	939	1	pep	protein_coding
isotig11667	5.81032	6.13386	6.57731	6.41541	7.83383	7.47015	7.41235	6.27424	5.97209	6.49636	7.65199	6.8433	Rhizome	Root	0.808689	5	AT3G59540.1	Ribosomal L38e protein family		100	69	4e-42	139	1	pep	protein_coding
isotig06392	3.51997	3.97869	4.17295	4.16527	5.13336	4.81436	4.57531	3.64778	3.74933	4.16911	4.97386	4.11154	Rhizome	Shoot	0.80475	5	AT2G40430.3			81.82	220	1e-94	296	1	pep	protein_coding
isotig16961	4.58852	4.56711	4.68789	4.83356	5.7068	5.42353	4.79549	4.25664	4.57782	4.76073	5.56516	4.52607	Rhizome	Shoot	0.804438	5	AT5G47770.1	farnesyl diphosphate synthase 1	FPS1	90.74	367	0	674	1	pep	protein_coding
isotig05392	4.98694	5.07088	4.78963	4.5425	5.98704	5.67493	4.76243	4.15228	5.02891	4.66606	5.83099	4.45735	Rhizome	Leaf	0.802076	5	AT5G04430.1	binding to TOMV RNA 1L (long form)	BTR1,BTR1L,BTR1S	95.21	313	0	569	1	pep	protein_coding
isotig23900	5.33877	5.76935	5.8703	5.66919	6.7469	6.39528	6.06128	4.89983	5.55406	5.76975	6.57109	5.48055	Rhizome	Shoot	0.801342	5	AT4G25740.2	RNA binding Plectin/S10 domain-containing protein		97.92	96	4e-63	197	1	pep	protein_coding
isotig05781	7.1524	7.46995	7.64538	7.30058	8.35751	8.18973	8.09757	6.6313	7.31117	7.47298	8.27362	7.36444	Rhizome	Shoot	0.800639	5	AT2G19730.3	Ribosomal L28e protein family		93.01	143	2e-90	266	1	pep	protein_coding
isotig06656	4.49073	4.45778	3.95449	4.3792	6.46521	6.24979	5.64606	5.47134	4.47426	4.16685	6.3575	5.5587	Rhizome	Root	0.798797	3	AT1G62790.2	Bifunctional inhibitor/lipid-transfer protein/seed storage 2S albumin superfamily protein		69.63	135	3e-52	170	1	pep	protein_coding
isotig07390	6.00475	5.89258	6.48312	5.88802	7.28961	6.6778	6.89712	5.40105	5.94867	6.18557	6.98371	6.14909	Rhizome	Shoot	0.798142	5	AT3G16060.1	ATP binding microtubule motor family protein		98.59	496	0	945	1	pep	protein_coding
isotig13725	3.1335	3.90197	4.90016	4.64004	5.81614	5.4272	5.17244	4.47615	3.51773	4.7701	5.62167	4.8243	Rhizome	Root	0.797368	5	AT5G61020.1	evolutionarily conserved C-terminal region 3	ECT3	79.39	495	0	754	1	pep	protein_coding
isotig24656	3.29769	4.03702	4.27084	4.0693	5.10897	4.82513	4.42094	3.66112	3.66736	4.17007	4.96705	4.04103	Rhizome	Shoot	0.796979	5	AT1G73940.1			87.5	152	5e-83	248	1	pep	protein_coding
isotig27598	2.92174	3.67688	4.33767	4.04835	5.01776	4.96043	4.52535	3.31672	3.29931	4.19301	4.98909	3.92103	Rhizome	Shoot	0.796086	5	AT1G61570.1	translocase of the inner mitochondrial membrane 13	TIM13	74.71	87	9e-28	101	1	pep	protein_coding
isotig06530	4.3314	5.37971	6.72573	6.31654	7.57977	7.25029	7.22545	6.01317	4.85555	6.52113	7.41503	6.61931	Rhizome	Root	0.795722	5	AT1G48920.1	nucleolin like 1	ATNUC-L1,NUC-L1,PARL1	78.11	233	2e-94	306	1	pep	protein_coding
isotig15529	4.11901	4.4674	4.09777	4.17159	5.67085	5.36773	5.09783	4.35041	4.2932	4.13468	5.51929	4.72412	Rhizome	Root	0.795166	5	AT3G26420.1	RNA-binding (RRM/RBD/RNP motifs) family protein with retrovirus zinc finger-like domain	ATRZ-1A,RZ-1A	85.02	247	3e-72	234	1	pep	protein_coding
isotig13850	2.37814	2.59212	3.94259	4.21213	4.55129	5.19368	3.37803	3.806	2.48513	4.07736	4.87248	3.59202	Rhizome	Shoot	0.795124	5	AT1G76550.1	Phosphofructokinase family protein		93.03	617	0	1132	1	pep	protein_coding
isotig13243	3.44345	3.96505	4.07209	4.39214	5.04612	5.00496	4.02362	3.95427	3.70425	4.23212	5.02554	3.98895	Rhizome	Shoot	0.793425	5	AT1G14710.2	hydroxyproline-rich glycoprotein family protein		81.88	629	0	870	1	pep	protein_coding
isotig13058	4.02197	4.32916	4.95709	4.64328	5.74222	5.44493	4.70081	3.91575	4.17556	4.80019	5.59357	4.30828	Rhizome	Shoot	0.793384	5	AT5G27640.1	translation initiation factor 3B1	ATEIF3B-1,ATTIF3B1,EIF3B,EIF3B-1,TIF3B1	94.66	712	0	1357	1	pep	protein_coding
isotig18265	6.05283	6.32084	6.41677	6.29139	7.26584	7.02893	6.15211	5.61229	6.18684	6.35408	7.14738	5.8822	Rhizome	Shoot	0.7933	5	AT1G78300.1	general regulatory factor 2	14-3-3OMEGA,GF14 OMEGA,GRF2	98.05	257	1e-174	492	1	pep	protein_coding
isotig24445	6.24511	6.47188	6.85824	6.50819	7.59915	7.35099	7.22009	5.94123	6.35849	6.68321	7.47507	6.58066	Rhizome	Shoot	0.791857	5	AT4G00100.1	ribosomal protein S13A	ATRPS13A,PFL2,RPS13,RPS13A	97.35	151	9e-102	296	1	pep	protein_coding
isotig27140	6.46439	6.7535	7.17901	6.6078	7.81957	7.55064	7.59896	6.18954	6.60895	6.89341	7.68511	6.89425	Rhizome	Root	0.79086	5	AT4G14320.1	Zinc-binding ribosomal protein family protein		100	103	7e-74	221	1	pep	protein_coding
isotig24031	6.89767	7.36821	7.2215	7.3813	8.13129	8.05016	7.86418	6.71863	7.13294	7.3014	8.09073	7.2914	Rhizome	Shoot	0.789327	5	AT2G47110.2	ubiquitin 6	UBQ6	97.45	157	2e-87	260	1	pep	protein_coding
isotig05391	4.97949	5.06715	4.79174	4.53443	5.96004	5.66363	4.74107	4.17656	5.02332	4.66308	5.81183	4.45882	Rhizome	Leaf	0.788514	5	AT5G04430.2	binding to TOMV RNA 1L (long form)	BTR1,BTR1L,BTR1S	95.21	334	0	612	1	pep	protein_coding
isotig20375	4.07477	4.05724	4.32172	4.1929	5.15713	4.93281	4.29446	3.99425	4.06601	4.25731	5.04497	4.14436	Rhizome	Shoot	0.787659	5	AT3G05280.1	Integral membrane Yip1 family protein		97.86	281	0	536	1	pep	protein_coding
isotig21817	4.07571	4.36937	4.61037	4.72309	5.65272	5.46226	5.13078	4.41015	4.22254	4.66673	5.55749	4.77047	Rhizome	Root	0.787022	5	AT4G18040.1	eukaryotic translation initiation factor 4E	AT.EIF4E1,CUM1,EIF4E,eIF4E1	97.54	122	2e-108	257	1	pep	protein_coding
isotig26214	2.80914	3.17417	4.56097	4.77994	5.53192	5.38125	5.14378	3.9645	2.99165	4.67046	5.45659	4.55414	Rhizome	Shoot	0.78613	5	AT1G08580.1			91.06	123	2e-21	87.4	1	pep	protein_coding
isotig09852	4.73004	4.01842	5.11421	4.43565	5.36185	5.7543	4.10911	4.81267	4.37423	4.77493	5.55808	4.46089	Rhizome	Shoot	0.783148	5	AT5G45280.1	Pectinacetylesterase family protein		79.74	232	1e-116	343	1	pep	protein_coding
isotig15289	5.15987	5.42907	5.64482	5.60717	6.50384	6.31432	5.69191	5.45765	5.29447	5.62599	6.40908	5.57478	Rhizome	Shoot	0.783091	5	AT3G59920.1	RAB GDP dissociation inhibitor 2	ATGDI2,GDI2	97.25	436	0	859	1	pep	protein_coding
isotig17744	4.29134	4.46745	4.76064	4.72282	5.63492	5.41292	5.02867	4.16178	4.3794	4.74173	5.52392	4.59523	Rhizome	Shoot	0.782189	5	AT1G10840.1	translation initiation factor 3 subunit H1	TIF3H1	97.33	337	0	642	1	pep	protein_coding
isotig21562	6.53753	7.00307	7.48835	6.97218	8.09121	7.93092	7.93382	6.42576	6.7703	7.23027	8.01107	7.17979	Rhizome	Shoot	0.780802	5	AT4G16720.1	Ribosomal protein L23/L15e family protein		98.53	204	7e-135	385	1	pep	protein_coding
isotig20242	4.18488	4.81197	4.86938	4.92986	5.72254	5.63487	5.09426	4.022	4.49843	4.89962	5.67871	4.55813	Rhizome	Shoot	0.77909	5	AT5G63400.1	adenylate kinase 1	ADK1	94.07	236	2e-159	451	1	pep	protein_coding
isotig17181	4.28515	4.40669	4.23005	4.24704	5.27267	4.97584	4.52945	3.53841	4.34592	4.23855	5.12426	4.03393	Rhizome	Leaf	0.778342	5	AT2G17420.1	NADPH-dependent thioredoxin reductase A	ATNTRA,NTR2,NTRA	93.5	354	0	622	1	pep	protein_coding
isotig19191	4.40963	4.92115	4.32541	4.73883	4.8366	6.04565	3.94274	5.20091	4.66539	4.53212	5.44112	4.57183	Rhizome	Leaf	0.775737	5	AT1G53170.1	ethylene response factor 8	ATERF-8,ATERF8,ERF8	63.45	197	8e-48	163	1	pep	protein_coding
isotig19689	7.30185	7.59103	7.67003	7.46299	8.34735	8.33698	8.25275	6.85499	7.44644	7.56651	8.34216	7.55387	Rhizome	Shoot	0.775652	5	AT2G18020.1	Ribosomal protein L2 family	EMB2296	99.2	249	0	511	1	pep	protein_coding
isotig26437	6.35219	6.82504	7.33573	6.85844	7.99793	7.74483	7.85367	6.2379	6.58861	7.09708	7.87138	7.04579	Rhizome	Shoot	0.774297	5	AT1G23410.1	Ribosomal protein S27a / Ubiquitin family protein		96.79	156	2e-88	260	1	pep	protein_coding
isotig13918	5.14475	5.26176	4.14249	4.64902	6.07048	5.88283	4.74629	4.64074	5.20325	4.39576	5.97665	4.69351	Rhizome	Leaf	0.773401	5	AT1G50480.1	10-formyltetrahydrofolate synthetase	THFS	97.31	632	0	1211	1	pep	protein_coding
isotig26686	6.30719	6.71488	7.39639	7.0429	8.07857	7.90639	7.80195	6.33965	6.51103	7.21964	7.99248	7.0708	Rhizome	Shoot	0.772837	5	AT3G52590.1	ubiquitin extension protein 1	EMB2167,ERD16,HAP4,UBQ1	99.22	128	1e-87	257	1	pep	protein_coding
isotig11612	4.42065	4.5148	4.55249	4.42618	5.81683	5.54613	5.19411	4.62609	4.46772	4.48934	5.68148	4.9101	Rhizome	Root	0.771383	5	AT5G07960.1			96.88	96	4e-62	191	1	pep	protein_coding
isotig18085	4.16011	4.47215	4.82125	4.69839	5.6982	5.36127	4.97731	4.19478	4.31613	4.75982	5.52974	4.58604	Rhizome	Shoot	0.769917	5	AT4G25210.1	DNA-binding storekeeper protein-related transcriptional regulator		68.92	296	5e-115	345	1	pep	protein_coding
isotig21434	4.05649	3.87444	4.25707	3.51044	5.30032	4.73987	4.39052	4.11175	3.96546	3.88375	5.0201	4.25113	Rhizome	Root	0.768962	5	AT3G06590.2	basic helix-loop-helix (bHLH) DNA-binding superfamily protein		89.07	183	4e-78	241	1	pep	protein_coding
isotig11202	4.53291	4.93977	5.54774	5.30608	6.29953	6.08749	5.0968	4.70363	4.73634	5.42691	6.19351	4.90022	Rhizome	Shoot	0.7666	5	AT5G48580.1	FK506- and rapamycin-binding protein 15 kD-2	FKBP15-2	95.04	141	2e-84	251	1	pep	protein_coding
isotig13365	3.77934	3.96851	4.37244	4.00392	5.04517	4.86261	4.35474	3.9956	3.87393	4.18818	4.95389	4.17517	Rhizome	Shoot	0.765711	5	AT3G05420.1	acyl-CoA binding protein 4	ACBP4	94.14	665	0	1183	1	pep	protein_coding
isotig17942	3.9289	4.733	6.59766	6.08328	7.24079	6.97136	6.65567	5.46179	4.33095	6.34047	7.10608	6.05873	Rhizome	Shoot	0.765604	5	AT5G22650.1	histone deacetylase 2B	ATHD2,ATHD2B,HD2,HD2B,HDA4,HDT02,HDT2	64.26	263	3e-60	201	1	pep	protein_coding
isotig23478	5.29858	5.48993	5.68818	5.54618	6.58338	6.27949	6.15087	5.18561	5.39425	5.61718	6.43144	5.66824	Rhizome	Root	0.7632	5	AT5G45775.2	Ribosomal L5P family protein		99.45	182	7e-117	336	1	pep	protein_coding
isotig20415	3.53766	3.99691	4.75489	4.39236	5.49467	5.17862	4.56195	3.32307	3.76729	4.57362	5.33664	3.94251	Rhizome	Shoot	0.763019	5	AT5G40770.1	prohibitin 3	ATPHB3,PHB3	97.83	277	1e-173	487	1	pep	protein_coding
isotig27736	6.07826	6.35917	6.62674	6.53421	7.63872	7.30067	7.48079	5.93462	6.21871	6.58048	7.46969	6.7077	Rhizome	Root	0.76199	5	AT2G40205.1	Ribosomal protein L41 family		98.92	93	6e-41	167	1	cdna	protein_coding
isotig04670	6.19248	6.42374	6.3435	6.36307	7.1272	7.09983	6.39306	5.34091	6.30811	6.35329	7.11351	5.86699	Rhizome	Shoot	0.760228	5	AT3G15020.1	Lactate/malate dehydrogenase family protein	mMDH2	91.2	341	0	592	1	pep	protein_coding
isotig20408	5.89925	6.11037	6.11634	6.1001	6.88691	6.84921	6.12447	5.81196	6.00481	6.10822	6.86806	5.96822	Rhizome	Shoot	0.759842	5	AT5G13450.1	delta subunit of Mt ATP synthase	ATP5	84.23	241	2e-128	371	1	pep	protein_coding
isotig10748	4.76183	5.49281	5.80818	5.70101	6.64433	6.38268	6.20242	4.77319	5.12732	5.7546	6.5135	5.48781	Rhizome	Shoot	0.758906	5	AT4G31985.1	Ribosomal protein L39 family protein		100	33	5e-18	73.6	1	pep	protein_coding
isotig21205	5.95275	6.22616	6.48136	6.27527	7.366	7.11914	6.93157	6.03771	6.08945	6.37832	7.24257	6.48464	Rhizome	Root	0.757932	5	AT2G27530.2	Ribosomal protein L1p/L10e family	PGY1	95.83	216	4e-130	374	1	pep	protein_coding
isotig23894	4.96889	5.19788	5.0687	5.13275	5.88182	5.8324	5.24314	4.41514	5.08338	5.10072	5.85711	4.82914	Rhizome	Shoot	0.756386	5	AT1G32210.1	Defender against death (DAD family) protein	ATDAD1	99.13	115	3e-73	222	1	pep	protein_coding
isotig19069	5.08404	5.21277	5.65111	5.16575	6.42597	5.90021	5.69332	4.48588	5.1484	5.40843	6.16309	5.0896	Rhizome	Shoot	0.754659	5	AT3G11400.1	eukaryotic translation initiation factor 3G1	ATEIF3G1,EIF3G1	95.58	294	0	546	1	pep	protein_coding
isotig13902	3.69425	3.67326	4.23558	4.29614	5.13613	4.90304	4.2684	3.88416	3.68376	4.26586	5.01958	4.07628	Rhizome	Shoot	0.753722	5	AT1G54220.2	Dihydrolipoamide acetyltransferase, long form protein		91.84	539	0	874	1	pep	protein_coding
isotig13482	4.11618	4.40463	4.21936	4.3341	5.05423	5.19257	4.53185	4.20871	4.2604	4.27673	5.1234	4.37028	Rhizome	Root	0.753113	5	AT1G29880.1	glycyl-tRNA synthetase / glycine--tRNA ligase		95.09	672	0	1286	1	pep	protein_coding
isotig23646	4.63089	4.57959	5.02455	4.5039	5.69241	5.43249	5.00651	4.61352	4.60524	4.76423	5.56245	4.81002	Rhizome	Root	0.752436	5	AT1G05720.1	selenoprotein family protein		87.65	170	2e-101	296	1	pep	protein_coding
isotig05912	6.98905	7.12052	7.5962	7.22598	8.27415	8.04725	7.98086	6.33151	7.05479	7.41109	8.1607	7.15618	Rhizome	Shoot	0.749608	5	AT5G22440.2	Ribosomal protein L1p/L10e family		97.7	217	5e-133	381	1	pep	protein_coding
isotig26560	7.08729	7.23253	7.30327	7.24799	8.09216	7.97571	7.98385	6.58805	7.15991	7.27563	8.03394	7.28595	Rhizome	Root	0.747983	5	AT3G09500.1	Ribosomal L29 family protein		98.37	123	2e-55	175	1	pep	protein_coding
isotig20280	4.06846	4.51368	5.26326	5.17168	6.14215	5.78791	5.6044	4.44803	4.29107	5.21747	5.96503	5.02622	Rhizome	Shoot	0.747561	5	AT5G06360.1	Ribosomal protein S8e family protein		94.86	253	1e-177	497	1	pep	protein_coding
isotig23643	4.30847	4.69325	4.96063	5.1652	5.99619	5.62163	5.42683	4.0332	4.50086	5.06292	5.80891	4.73002	Rhizome	Shoot	0.745994	5	AT3G46040.1	ribosomal protein S15A D	RPS15AD	98.46	130	4e-87	258	1	pep	protein_coding
isotig12473	5.0009	5.28621	4.16811	4.58013	5.96085	5.81792	4.83154	4.43344	5.14355	4.37412	5.88939	4.63249	Rhizome	Leaf	0.745834	5	AT5G13980.2	Glycosyl hydrolase family 38 protein		91.89	1024	0	1928	1	pep	protein_coding
isotig24095	4.47018	4.51832	4.58001	4.27428	5.45291	5.06991	4.8528	4.17967	4.49425	4.42715	5.26141	4.51623	Rhizome	Root	0.745179	5	AT5G23290.1	prefoldin 5	PFD5	99.3	142	4e-82	246	1	pep	protein_coding
isotig19056	3.84989	3.6503	4.31308	4.47605	5.73506	4.54279	3.14779	3.16015	3.75009	4.39456	5.13892	3.15397	Rhizome	Shoot	0.744358	5	AT2G38750.1	annexin 4	ANNAT4	91.54	319	0	548	1	pep	protein_coding
isotig21210	4.09603	4.38408	4.66569	4.44367	5.32645	5.26646	4.62315	4.13201	4.24006	4.55468	5.29646	4.37758	Rhizome	Shoot	0.741776	5	AT5G11900.1	Translation initiation factor SUI1 family protein		98.48	197	1e-125	361	1	pep	protein_coding
isotig08621	6.22223	6.66571	7.27194	6.87446	7.91695	7.71223	7.12312	5.98399	6.44397	7.0732	7.81459	6.55356	Rhizome	Shoot	0.741394	5	AT5G02870.1	Ribosomal protein L4/L1 family		97.5	400	0	732	1	pep	protein_coding
isotig19186	4.53592	5.11684	5.34005	5.09057	6.05712	5.85582	5.47886	4.553	4.82638	5.21531	5.95647	5.01593	Rhizome	Shoot	0.741164	5	AT2G39990.1	eukaryotic translation initiation factor 2	AteIF3f,EIF2,eIF3F	94.39	285	2e-161	459	1	pep	protein_coding
isotig21130	5.91121	5.98563	6.04878	5.97979	6.77984	6.73014	6.1152	5.5296	5.94842	6.01429	6.75499	5.8224	Rhizome	Shoot	0.740701	5	AT5G47030.1	ATPase, F1 complex, delta/epsilon subunit		92.61	203	2e-118	343	1	pep	protein_coding
isotig14472	3.33209	3.84438	4.03279	4.42902	5.03059	4.91183	3.50385	2.54012	3.58824	4.2309	4.97121	3.02198	Rhizome	Shoot	0.740307	5	AT5G62530.1	aldehyde dehydrogenase 12A1	ALDH12A1,ATP5CDH,P5CDH	97.48	556	0	1088	1	pep	protein_coding
isotig21468	4.01663	4.394	4.05138	4.54841	5.00902	5.18705	4.50218	4.21456	4.20532	4.29989	5.09803	4.35837	Rhizome	Root	0.739663	5	AT1G09330.1			97.31	186	2e-112	327	1	pep	protein_coding
isotig12449	3.76649	4.22091	4.12796	4.31243	5.00594	4.91144	4.26504	4.00128	3.9937	4.22019	4.95869	4.13316	Rhizome	Shoot	0.738496	5	AT1G10290.1	dynamin-like protein 6	ADL6,DRP2A	97.81	914	0	1528	1	pep	protein_coding
isotig16796	4.57229	4.88271	5.0486	5.14149	6.0911	5.92275	5.49039	5.04728	4.7275	5.09505	6.00693	5.26883	Rhizome	Root	0.738091	5	AT2G20760.1	Clathrin light chain protein		88.35	249	6e-98	302	1	pep	protein_coding
isotig18434	3.75174	4.20337	4.43018	4.37987	5.69497	5.54589	4.86404	4.9007	3.97755	4.40503	5.62043	4.88237	Rhizome	Root	0.738056	5	AT3G46830.1	RAB GTPase homolog A2C	ATRAB-A2C,ATRAB11A,ATRABA2C,RAB-A2C,RABA2c	99.08	217	2e-137	395	1	pep	protein_coding
isotig13509	3.66469	3.57393	3.29478	3.29181	4.91413	5.08889	4.25585	4.27141	3.61931	3.29329	5.00151	4.26363	Rhizome	Root	0.737879	5	AT1G04430.2	S-adenosyl-L-methionine-dependent methyltransferases superfamily protein		94.62	613	0	1183	1	pep	protein_coding
isotig27611	3.78165	4.06952	4.38088	4.12276	5.00341	5.22976	4.38922	4.37072	3.92559	4.25182	5.11659	4.37997	Rhizome	Root	0.73662	5	AT2G47170.1	Ras-related small GTP-binding family protein	ARF1A1C	100	152	3e-107	307	1	pep	protein_coding
isotig22447	3.28195	3.26901	4.80341	4.516	5.67453	5.11349	4.99795	3.59001	3.27548	4.6597	5.39401	4.29398	Rhizome	Shoot	0.734306	5	AT3G56070.2	rotamase cyclophilin 2	ROC2	97.87	141	1e-86	260	1	pep	protein_coding
isotig24580	6.89066	6.87988	6.8557	6.74982	7.84159	7.6316	7.74009	6.26524	6.88527	6.80276	7.73659	7.00266	Rhizome	Root	0.733931	5	AT2G37600.2	Ribosomal protein L36e family protein		90.18	112	1e-62	194	1	pep	protein_coding
isotig14908	3.66902	3.55697	3.86488	3.85739	5.31	5.08127	4.57668	4.34712	3.613	3.86113	5.19563	4.4619	Rhizome	Root	0.733732	5	AT3G26935.1	DHHC-type zinc finger family protein		96.61	443	0	852	1	pep	protein_coding
isotig24279	3.50945	3.1808	2.83805	2.91268	5.43335	5.34169	5.14668	4.16186	3.34512	2.87536	5.38752	4.65427	Rhizome	Root	0.73325	3	AT5G16450.2	Ribonuclease E inhibitor RraA/Dimethylmenaquinone methyltransferase		95.78	166	5e-113	325	1	pep	protein_coding
isotig21373	6.13094	6.67451	6.78746	6.65815	7.61215	7.53523	6.93556	6.74734	6.40272	6.72281	7.57369	6.84145	Rhizome	Root	0.73224	5	AT1G30230.1	Glutathione S-transferase, C-terminal-like;Translation elongation factor EF1B/ribosomal protein S6		87.01	231	1e-106	314	1	pep	protein_coding
isotig14068	3.43033	3.78248	4.25347	4.15297	5.12048	4.74903	4.23695	3.13855	3.60641	4.20322	4.93476	3.68775	Rhizome	Shoot	0.731535	5	AT4G20980.4	Eukaryotic translation initiation factor 3 subunit 7 (eIF-3)		95.94	591	0	1014	1	pep	protein_coding
isotig07559	4.60096	5.07062	5.24782	5.36656	6.14454	5.93246	5.16844	4.33986	4.83579	5.30719	6.0385	4.75415	Rhizome	Shoot	0.731311	5	AT5G25757.1	RNA polymerase I-associated factor PAF67		90.29	525	0	960	1	pep	protein_coding
isotig19131	4.41996	4.56541	4.87515	4.61669	5.53923	5.41363	4.85679	4.10992	4.49268	4.74592	5.47643	4.48335	Rhizome	Shoot	0.730511	5	AT2G30050.1	transducin family protein / WD-40 repeat family protein		95.61	296	0	610	1	pep	protein_coding
isotig09323	3.07362	3.29113	4.22974	3.84035	5.20204	5.00869	4.63405	4.1199	3.18237	4.03504	5.10536	4.37697	Rhizome	Root	0.728388	5	AT5G60980.2	Nuclear transport factor 2 (NTF2) family protein with RNA binding (RRM-RBD-RNP motifs) domain		85.81	444	0	687	1	pep	protein_coding
isotig13992	3.5822	4.48856	5.34484	5.69538	6.42924	6.06639	5.5754	4.06479	4.03538	5.52011	6.24782	4.82009	Rhizome	Shoot	0.72771	5	AT2G33210.1	heat shock protein 60-2	HSP60-2	93.26	564	0	1016	1	pep	protein_coding
isotig04669	6.40596	6.68762	6.64935	6.62884	7.37794	7.35475	6.51401	5.54286	6.54679	6.63909	7.36635	6.02843	Rhizome	Shoot	0.727252	5	AT1G53240.1	Lactate/malate dehydrogenase family protein	mMDH1	97.65	341	0	621	1	pep	protein_coding
isotig23184	5.48195	5.39941	5.38804	5.21706	6.70949	6.60115	6.12275	5.73564	5.44068	5.30255	6.65532	5.92919	Rhizome	Root	0.726127	5	AT1G19910.1	ATPase, F0/V0 complex, subunit C protein	ATVHA-C2,AVA-2PE,AVA-P2	99.39	165	8e-72	221	1	pep	protein_coding
isotig15162	3.9181	4.09548	4.24274	4.50262	5.09537	5.10103	4.28881	4.08357	4.00679	4.37268	5.0982	4.18619	Rhizome	Shoot	0.725517	5	AT3G53110.1	P-loop containing nucleoside triphosphate hydrolases superfamily protein	LOS4	91.15	497	0	842	1	pep	protein_coding
isotig14505	4.56808	4.66691	4.84778	5.27146	5.57014	5.99941	4.95106	5.06726	4.61749	5.05962	5.78478	5.00916	Rhizome	Shoot	0.725161	5	AT1G17290.1	alanine aminotransferas	AlaAT1	90.98	543	0	944	1	pep	protein_coding
isotig06236	2.60945	3.13219	4.89187	4.41332	5.69231	5.06247	5.21384	3.72467	2.87082	4.6526	5.37739	4.46926	Rhizome	Shoot	0.724794	5	AT4G25340.1	FK506 BINDING PROTEIN 53	ATFKBP53,FKBP53	71.73	481	2e-168	491	1	pep	protein_coding
isotig22841	5.18895	5.79913	5.79005	5.86429	6.65649	6.44638	5.93035	5.18818	5.49404	5.82717	6.55143	5.55927	Rhizome	Shoot	0.724264	5	AT4G14420.1	HR-like lesion-inducing protein-related		94.94	158	1e-72	223	1	pep	protein_coding
isotig22614	5.15961	5.38464	5.35007	5.24857	6.15754	5.88727	5.58452	4.99377	5.27212	5.29932	6.0224	5.28915	Rhizome	Shoot	0.723081	5	AT4G32470.1	Cytochrome bd ubiquinol oxidase, 14kDa subunit		92.62	122	3e-59	188	1	pep	protein_coding
isotig22147	2.47636	2.89769	4.15458	3.42108	5.16896	4.6904	4.97151	3.44245	2.68702	3.78783	4.92968	4.20698	Rhizome	Root	0.722694	5	AT2G31410.1			82.76	203	4e-90	270	1	pep	protein_coding
isotig02682	2.52732	1.9843	2.58608	2.34732	5.10539	4.34743	4.00656	4.00537	2.25581	2.4667	4.72641	4.00596	Rhizome	Root	0.720448	3	AT2G30660.1	ATP-dependent caseinolytic (Clp) protease/crotonase family protein		83.56	371	0	631	1	pep	protein_coding
isotig15809	2.48729	2.86852	2.56096	2.59035	5.82469	6.07293	5.22549	5.2345	2.6779	2.57566	5.94881	5.23	Rhizome	Root	0.718815	3	AT3G19130.1	RNA-binding protein 47B	ATRBP47B,RBP47B	85.94	441	0	622	1	pep	protein_coding
isotig24247	4.09955	4.52052	4.48338	4.72827	5.37339	5.27466	5.12642	4.07227	4.31004	4.60583	5.32403	4.59935	Rhizome	Shoot	0.7182	5	AT3G06610.1	DNA-binding enhancer protein-related		95.24	105	2e-51	166	1	pep	protein_coding
isotig08807	6.27106	6.75684	7.16592	7.02497	8.10638	8.21174	7.61084	7.27288	6.51395	7.09545	8.15906	7.44186	Rhizome	Root	0.717202	5	AT3G52930.1	Aldolase superfamily protein		99.16	358	0	705	1	pep	protein_coding
isotig05725	5.91307	6.36393	6.95691	6.42173	7.52879	7.28288	6.9438	5.85619	6.1385	6.68932	7.40583	6.4	Rhizome	Shoot	0.716512	5	AT1G15930.1	Ribosomal protein L7Ae/L30e/S12e/Gadd45 family protein		93.33	120	1e-75	229	1	pep	protein_coding
isotig18363	6.94907	7.23117	7.61258	7.33104	8.2472	8.12519	8.0144	6.69598	7.09012	7.47181	8.1862	7.35519	Rhizome	Shoot	0.714385	5	AT3G11250.1	Ribosomal protein L10 family protein		92.88	323	0	532	1	pep	protein_coding
isotig14176	4.15414	4.34176	4.0707	4.20914	5.05618	4.86774	3.95839	4.14661	4.24795	4.13992	4.96196	4.0525	Rhizome	Leaf	0.714014	5	AT1G74690.1	IQ-domain 31	IQD31	87.2	586	0	897	1	pep	protein_coding
isotig12479	4.00574	4.20173	4.44309	4.40519	5.16183	5.113	4.14879	3.98449	4.10373	4.42414	5.13742	4.06664	Rhizome	Shoot	0.713279	5	AT4G31480.2	Coatomer, beta subunit		97.65	936	0	1700	1	pep	protein_coding
isotig08710	5.66666	6.16103	7.26074	6.39603	7.771	7.73651	7.45907	6.62245	5.91385	6.82839	7.75375	7.04076	Rhizome	Root	0.712992	5	AT3G17820.1	glutamine synthetase 1.3	ATGSKB6,GLN1.3,GLN1;3	94.52	347	0	696	1	pep	protein_coding
isotig22561	6.21643	6.6088	6.50921	6.5731	7.52799	7.5481	7.25123	6.40077	6.41261	6.54116	7.53804	6.826	Rhizome	Root	0.71204	5	AT5G41520.1	RNA binding Plectin/S10 domain-containing protein		97.98	99	3e-63	200	1	pep	protein_coding
isotig17382	6.79019	6.99785	7.37024	7.9671	8.54025	8.21547	6.9631	6.69961	6.89402	7.66867	8.37786	6.83135	Rhizome	Shoot	0.709192	5	AT5G23820.1	MD-2-related lipid recognition domain-containing protein		73.24	142	9e-66	211	1	pep	protein_coding
isotig24305	5.06874	4.63258	5.41785	5.04238	6.15831	5.8505	5.48475	5.10579	4.85066	5.23012	6.00441	5.29527	Rhizome	Root	0.709141	5	AT2G30410.2	tubulin folding cofactor A (KIESEL)	KIS,TFCA	96.46	113	3e-58	184	1	pep	protein_coding
isotig27526	4.48735	4.82068	4.89464	4.55463	5.81578	5.74661	5.4758	4.67043	4.65401	4.72463	5.78119	5.07312	Rhizome	Root	0.708078	5	AT5G43970.1	translocase of outer membrane 22-V	ATTOM22-V,TOM22-V,TOM9-2	96.94	98	2e-59	183	1	pep	protein_coding
isotig26073	3.13733	3.21701	2.72935	3.12679	5.76903	5.31542	5.18356	4.48494	3.17717	2.92807	5.54222	4.83425	Rhizome	Root	0.707974	3	AT2G13820.1	Bifunctional inhibitor/lipid-transfer protein/seed storage 2S albumin superfamily protein	AtXYP2,XYP2	81.82	165	7e-75	226	1	pep	protein_coding
isotig16078	4.77863	4.92819	5.17546	4.91959	5.86227	5.64666	5.04566	4.6323	4.85341	5.04753	5.75446	4.83898	Rhizome	Shoot	0.706934	5	AT2G30980.1	SHAGGY-related protein kinase dZeta	ASKdZeta,ATSK2-2,ATSK23,BIL1,SKdZeta	97.57	412	0	793	1	pep	protein_coding
isotig24995	6.17594	6.39395	6.88134	6.41346	7.4482	7.25724	6.78142	5.50389	6.28494	6.6474	7.35272	6.14265	Rhizome	Shoot	0.705317	5	AT4G15000.1	Ribosomal L27e protein family		94.81	135	5e-89	262	1	pep	protein_coding
isotig20053	5.70997	5.99334	6.23396	6.05904	6.94811	6.75458	6.35344	5.2553	5.85166	6.1465	6.85135	5.80437	Rhizome	Shoot	0.704845	5	AT2G21160.1	Translocon-associated protein (TRAP), alpha subunit		91.19	227	5e-110	325	1	pep	protein_coding
isotig15943	6.02527	6.37491	6.78251	6.5829	7.38371	7.38972	6.8123	6.19002	6.20009	6.6827	7.38671	6.50116	Rhizome	Shoot	0.704013	5	AT1G65930.1	cytosolic NADP+-dependent isocitrate dehydrogenase	cICDH	96.82	409	0	780	1	pep	protein_coding
isotig23633	6.10793	6.39419	6.56159	6.33988	7.28639	7.07639	6.88984	6.06546	6.25106	6.45073	7.18139	6.47765	Rhizome	Root	0.703743	5	AT1G17880.1	basic transcription factor 3	ATBTF3,BTF3	95.68	162	5e-87	259	1	pep	protein_coding
isotig18537	4.29566	4.27199	4.30786	4.17863	5.11026	4.86417	4.56656	3.89955	4.28383	4.24325	4.98722	4.23305	Rhizome	Leaf	0.703391	5	AT2G42910.1	Phosphoribosyltransferase family protein		95.54	336	0	647	1	pep	protein_coding
isotig26504	4.27572	3.78648	5.1331	4.28714	5.90735	4.91539	5.07458	3.32523	4.0311	4.71012	5.41137	4.1999	Rhizome	Shoot	0.701245	5	AT2G19890.1			34.17	120	8e-13	66.2	1	pep	protein_coding
isotig16130	4.00228	4.39944	4.87766	4.59711	5.56519	5.31099	4.97511	3.9684	4.20086	4.73739	5.43809	4.47176	Rhizome	Shoot	0.700701	5	AT5G27470.1	seryl-tRNA synthetase / serine--tRNA ligase		92.7	452	0	855	1	pep	protein_coding
isotig22873	6.29181	6.44687	6.33935	6.35746	7.13372	7.00588	6.56643	6.08356	6.36934	6.34841	7.0698	6.32499	Rhizome	Leaf	0.700456	5	AT3G52300.1	ATP synthase D chain, mitochondrial	ATPQ	94.05	168	6e-96	283	1	pep	protein_coding
isotig13328	3.54843	3.57138	4.14276	3.98259	5.11765	4.68015	4.48574	3.91232	3.5599	4.06268	4.8989	4.19903	Rhizome	Root	0.699868	5	AT1G79940.3	DnaJ / Sec63 Brl domains-containing protein	ATERDJ2A	96.12	619	0	1165	1	pep	protein_coding
isotig22621	7.20699	7.47589	7.56718	7.52474	8.32239	8.16783	8.1824	6.54614	7.34144	7.54596	8.24511	7.36427	Rhizome	Shoot	0.69915	5	AT3G49010.3	breast basic conserved 1	ATBBC1,BBC1,RSU2	95.77	189	3e-117	339	1	pep	protein_coding
isotig15861	3.58723	3.76218	4.46359	4.42961	5.20532	5.14428	4.81234	4.1412	3.67471	4.4466	5.1748	4.47677	Rhizome	Root	0.698035	5	AT1G12920.1	eukaryotic release factor 1-2	ERF1-2	99.54	434	0	861	1	pep	protein_coding
isotig16173	5.63513	5.84614	5.94794	5.88084	6.72145	6.49972	5.95861	5.10517	5.74063	5.91439	6.61058	5.53189	Rhizome	Shoot	0.696197	5	AT1G57720.2	Translation elongation factor EF1B, gamma chain		87.44	414	0	666	1	pep	protein_coding
isotig27420	3.14706	5.73443	4.49437	6.32371	5.66141	6.549	4.69634	4.40071	4.44075	5.40904	6.10521	4.54852	Rhizome	Shoot	0.696167	5	AT2G02130.1	low-molecular-weight cysteine-rich 68	LCR68,PDF2.3	91.18	68	1e-43	142	1	pep	protein_coding
isotig18834	3.76707	4.02076	3.91375	3.97149	5.10486	4.58714	4.64872	3.6513	3.89391	3.94262	4.846	4.15001	Rhizome	Root	0.695989	5	AT1G06530.1	Tropomyosin-related	PMD2	81.73	323	5e-165	469	1	pep	protein_coding
isotig26556	6.93713	7.31752	7.57706	7.18277	8.20742	7.94397	7.9264	6.39093	7.12733	7.37992	8.0757	7.15866	Rhizome	Shoot	0.695777	5	AT5G57290.1	60S acidic ribosomal protein family		94.17	120	6e-38	130	1	pep	protein_coding
isotig13729	4.45875	4.88424	3.55275	4.26507	5.50895	5.97357	4.80021	5.29438	4.6715	3.90891	5.74126	5.0473	Rhizome	Root	0.693962	5	AT5G54960.1	pyruvate decarboxylase-2	PDC2	93.74	607	0	1172	1	pep	protein_coding
isotig20444	5.87814	6.37575	6.58208	6.38095	7.27804	7.07242	6.72082	5.58528	6.12694	6.48152	7.17523	6.15305	Rhizome	Shoot	0.693717	5	AT5G58420.1	Ribosomal protein S4 (RPS4A) family protein		98.85	262	9e-173	484	1	pep	protein_coding
isotig14430	4.21183	4.42726	4.77251	4.65515	5.49014	5.32067	5.0538	4.17454	4.31954	4.71383	5.4054	4.61417	Rhizome	Shoot	0.691576	5	AT4G31180.2	Class II aminoacyl-tRNA and biotin synthetases superfamily protein		89.17	508	0	900	1	pep	protein_coding
isotig20964	5.7292	6.02949	6.27803	6.10272	7.00391	6.75939	6.29547	6.01716	5.87935	6.19037	6.88165	6.15631	Rhizome	Shoot	0.691274	5	AT1G30230.2	Glutathione S-transferase, C-terminal-like;Translation elongation factor EF1B/ribosomal protein S6		90.73	259	7e-131	377	1	pep	protein_coding
isotig17504	4.67993	4.65867	4.6	4.6008	5.39237	5.32748	4.77442	4.53302	4.6693	4.6004	5.35993	4.65372	Rhizome	Leaf	0.690629	5	AT3G13410.1			90.65	321	0	533	1	pep	protein_coding
isotig13999	3.91381	4.18147	4.39481	4.40421	5.35203	5.27616	4.64573	4.60197	4.04764	4.39951	5.3141	4.62385	Rhizome	Root	0.690247	5	AT3G06720.2	importin alpha isoform 1	AIMP ALPHA,AT-IMP,ATKAP ALPHA,IMPA-1,IMPA1	92.35	536	0	972	1	pep	protein_coding
isotig23717	6.07397	6.2646	6.20404	6.26715	7.03684	6.81166	6.50192	5.78852	6.16928	6.2356	6.92425	6.14522	Rhizome	Shoot	0.688658	5	AT1G02140.1	mago nashi family protein	HAP1,MAGO,MEE63	92.67	150	5e-98	287	1	pep	protein_coding
isotig18345	5.6001	5.03405	5.96113	5.38716	6.67009	6.05545	5.98303	4.6351	5.31707	5.67414	6.36277	5.30907	Rhizome	Shoot	0.688627	5	AT5G15090.2	voltage dependent anion channel 3	ATVDAC3,VDAC3	82.85	274	6e-152	435	1	pep	protein_coding
isotig16268	4.89866	5.23343	5.20857	5.3028	6.03577	5.85213	5.28505	4.61711	5.06604	5.25569	5.94395	4.95108	Rhizome	Shoot	0.688269	5	AT3G02200.2	Proteasome component (PCI) domain protein		91.61	417	0	729	1	pep	protein_coding
isotig20349	6.31343	6.6839	7.03324	6.48334	7.54057	7.35002	7.11031	6.34323	6.49866	6.75829	7.44529	6.72677	Rhizome	Shoot	0.687005	5	AT1G74050.1	Ribosomal protein L6 family protein		97	233	3e-140	401	1	pep	protein_coding
isotig26174	5.05212	4.97052	4.83991	5.04273	5.88383	6.03281	4.87505	5.6706	5.01132	4.94132	5.95832	5.27283	Rhizome	Root	0.685493	5	AT4G08685.1	Pollen Ole e 1 allergen and extensin family protein	SAH7	88.61	158	2e-101	293	1	pep	protein_coding
isotig12410	3.67267	4.04436	4.7182	4.61292	5.46788	5.23051	4.57458	3.66366	3.85852	4.66556	5.3492	4.11912	Rhizome	Shoot	0.683633	5	AT4G11420.1	eukaryotic translation initiation factor 3A	ATEIF3A-1,ATTIF3A1,EIF3A,EIF3A-1,TIF3A1	89.59	961	0	1271	1	pep	protein_coding
isotig26877	3.72599	3.81295	4.34932	4.45339	5.82905	5.29815	5.33614	4.4293	3.76947	4.40135	5.5636	4.88272	Rhizome	Root	0.68088	5	AT1G49410.1	translocase of the outer mitochondrial membrane 6	TOM6	90.74	54	3e-29	105	1	pep	protein_coding
isotig19434	4.44399	4.49426	4.17223	4.20715	5.19951	5.09751	4.32444	3.87753	4.46913	4.18969	5.14851	4.10098	Rhizome	Leaf	0.679383	5	AT1G16210.1			93.36	226	3e-109	323	1	pep	protein_coding
isotig13417	3.76186	3.94108	4.46521	4.36105	5.20814	4.97345	4.17646	3.74306	3.85147	4.41313	5.09079	3.95976	Rhizome	Shoot	0.677663	5	AT5G56360.1	calmodulin-binding protein	PSL4	87.14	622	0	920	1	pep	protein_coding
isotig23351	4.40083	4.36138	4.89095	4.63514	5.48271	5.39867	4.3893	4.14732	4.38111	4.76304	5.44069	4.26831	Rhizome	Shoot	0.677648	5	AT3G20060.1	ubiquitin-conjugating enzyme19	UBC19	96.69	181	2e-118	340	1	pep	protein_coding
isotig20350	5.76524	6.07215	5.91738	5.93388	6.74527	6.46008	6.22001	5.25944	5.91869	5.92563	6.60268	5.73973	Rhizome	Shoot	0.677045	5	AT5G14030.4	translocon-associated protein beta (TRAPB) family protein		91.21	182	2e-109	321	1	pep	protein_coding
isotig23860	6.56432	7.01687	7.20228	6.89555	7.78016	7.67142	7.48577	6.12089	6.79059	7.04891	7.72579	6.80333	Rhizome	Shoot	0.676877	5	AT3G02080.1	Ribosomal protein S19e family protein		98.6	143	1e-99	291	1	pep	protein_coding
isotig19736	4.15442	4.38116	5.17026	5.02479	6.38982	5.99732	5.77885	5.25466	4.26779	5.09753	6.19357	5.51676	Rhizome	Root	0.676811	5	AT1G64090.1	Reticulan like protein B3	RTNLB3	90.31	258	1e-121	355	1	pep	protein_coding
isotig07672	3.83533	3.68298	3.2013	3.30932	4.93114	5.55538	3.71227	5.42074	3.75916	3.25531	5.24326	4.5665	Rhizome	Root	0.676757	3	AT5G67480.1	BTB and TAZ domain protein 4	ATBT4,BT4	90.91	308	0	556	1	pep	protein_coding
isotig14659	3.8734	3.88055	3.89707	4.26413	5.3452	5.32705	4.49036	4.82888	3.87698	4.0806	5.33612	4.65962	Rhizome	Root	0.676505	5	AT2G35880.1	TPX2 (targeting protein for Xklp2) protein family		85.78	436	0	564	1	pep	protein_coding
isotig09909	4.04786	3.99794	4.01502	4.07493	4.89609	5.10016	4.22363	4.41991	4.0229	4.04497	4.99812	4.32177	Rhizome	Root	0.676354	5	AT1G74920.1	aldehyde dehydrogenase 10A8	ALDH10A8	95.81	501	0	986	1	pep	protein_coding
isotig24296	4.89527	4.77745	4.72529	4.76501	5.69222	5.32905	4.52949	4.09113	4.83636	4.74515	5.51064	4.31031	Rhizome	Leaf	0.67428	5	AT5G27430.1	Signal peptidase subunit		97.6	167	5e-118	338	1	pep	protein_coding
isotig07081	3.67457	3.48387	4.66066	4.30827	5.28712	5.03018	3.58357	2.5586	3.57922	4.48446	5.15865	3.07109	Rhizome	Shoot	0.674186	5	AT3G28860.1	ATP binding cassette subfamily B19	ABCB19,ATABCB19,ATMDR1,ATMDR11,ATPGP19,MDR1,MDR11,PGP19	97.77	1254	0	2241	1	pep	protein_coding
isotig25584	4.99519	5.0529	5.01589	4.73571	5.69678	5.69919	4.83593	5.03982	5.02405	4.8758	5.69799	4.93788	Rhizome	Leaf	0.67394	5	AT4G23710.1	vacuolar ATP synthase subunit G2	VAG2,VATG2,VHA-G2	91.51	106	1e-50	163	1	pep	protein_coding
isotig24749	6.80229	7.05089	7.42412	7.20332	8.14526	7.90461	8.12916	6.57521	6.92659	7.31372	8.02493	7.35218	Rhizome	Root	0.67275	5	AT2G40510.1	Ribosomal protein S26e family protein		98.18	110	2e-45	151	1	pep	protein_coding
isotig05596	5.78059	5.84109	6.01298	6.08922	6.84329	6.73622	6.3934	5.84246	5.81084	6.0511	6.78976	6.11793	Rhizome	Root	0.671829	5	AT1G10590.3	Nucleic acid-binding, OB-fold-like protein		92.41	145	4e-89	265	1	pep	protein_coding
isotig15773	4.53144	4.86314	5.04772	5.12711	5.86607	5.65134	5.18366	4.92563	4.69729	5.08741	5.7587	5.05464	Rhizome	Shoot	0.67129	5	AT3G19760.1	eukaryotic initiation factor 4A-III	EIF4A-III	97.78	405	0	763	1	pep	protein_coding
isotig17518	6.90034	7.15957	7.33084	7.06489	7.98467	7.75129	7.39406	6.13302	7.02996	7.19786	7.86798	6.76354	Rhizome	Shoot	0.670119	5	AT1G18080.1	Transducin/WD40 repeat-like superfamily protein	ATARCA,RACK1A,RACK1A_AT	98.48	328	0	649	1	pep	protein_coding
isotig01030	6.62738	6.91098	7.25708	6.85143	7.81858	7.62888	7.58166	6.35582	6.76918	7.05425	7.72373	6.96874	Rhizome	Shoot	0.669481	5	AT5G62300.2	Ribosomal protein S10p/S20e family protein		97.52	121	9e-79	236	1	pep	protein_coding
isotig23703	4.18203	3.96597	3.67345	4.02645	5.27211	5.2986	4.68247	4.55113	4.074	3.84995	5.28536	4.6168	Rhizome	Root	0.668554	5	AT4G32690.1	hemoglobin 3	ATGLB3,GLB3	91.43	175	6e-117	336	1	pep	protein_coding
isotig20409	5.9935	6.37178	6.58178	6.49902	7.30019	7.28793	6.8216	6.43018	6.18264	6.5404	7.29406	6.62589	Rhizome	Root	0.668175	5	AT5G55190.1	RAN GTPase 3	ATRAN3,RAN3	99.1	221	2e-150	426	1	pep	protein_coding
isotig16058	3.48367	4.26915	4.70095	4.70097	5.35882	5.37801	4.69164	3.69187	3.87641	4.70096	5.36842	4.19176	Rhizome	Shoot	0.667458	5	AT4G02930.1	GTP binding Elongation factor Tu family protein		96.04	454	0	785	1	pep	protein_coding
isotig16259	4.98871	4.95839	4.71141	4.79664	5.72382	5.5568	4.62131	4.4789	4.97355	4.75403	5.64031	4.55011	Rhizome	Leaf	0.66676	5	AT3G24160.1	putative type 1 membrane protein	PMP	84.97	366	0	545	1	pep	protein_coding
isotig24319	6.37244	6.62584	7.21806	6.61219	7.69534	7.46516	7.37859	5.81696	6.49914	6.91513	7.58025	6.59777	Rhizome	Shoot	0.665124	5	AT1G27400.1	Ribosomal protein L22p/L17e family protein		98.79	165	7e-116	333	1	pep	protein_coding
isotig27536	5.19284	5.70256	5.78488	5.73906	6.50763	6.35084	6.23844	5.29292	5.4477	5.76197	6.42923	5.76568	Rhizome	Root	0.663551	5	AT2G23930.1	probable small nuclear ribonucleoprotein G	SNRNP-G	98.75	80	8e-50	158	1	pep	protein_coding
isotig04094	5.33394	5.74059	5.82093	5.93351	6.70651	6.37403	6.29838	5.42964	5.53727	5.87722	6.54027	5.86401	Rhizome	Shoot	0.663052	5	AT4G02450.2	HSP20-like chaperones superfamily protein		94.95	99	7e-59	193	1	pep	protein_coding
isotig08797	4.60143	4.59883	4.46027	5.06943	5.79815	5.67912	4.85637	5.29581	4.60013	4.76485	5.73863	5.07609	Rhizome	Root	0.662543	5	AT1G33470.2	RNA-binding (RRM/RBD/RNP motifs) family protein		94.35	248	1e-169	489	1	pep	protein_coding
isotig24026	5.20953	5.0721	4.57505	4.86601	5.89004	5.71659	4.47955	4.98291	5.14081	4.72053	5.80332	4.73123	Rhizome	Leaf	0.662505	5	AT4G16140.1	proline-rich family protein		86.67	540	3e-163	575	1	cdna	protein_coding
isotig03115	5.04093	5.72702	5.01348	5.23296	5.91057	6.18233	4.6916	5.29917	5.38397	5.12322	6.04645	4.99539	Rhizome	Leaf	0.662479	5	AT1G19350.6	Brassinosteroid signalling positive regulator (BZR1) family protein	BES1,BZR2	96.2	316	7e-171	496	1	pep	protein_coding
isotig16217	3.89323	4.30041	4.53836	4.67161	5.41696	5.25306	4.82213	4.5244	4.09682	4.60499	5.33501	4.67326	Rhizome	Root	0.661748	5	AT4G01320.1	Peptidase family M48 family protein	ATSTE24,STE24	98.82	424	0	808	1	pep	protein_coding
isotig25566	4.51408	5.20891	5.76393	5.57805	6.35719	6.30806	5.89493	4.75467	4.86149	5.67099	6.33262	5.3248	Rhizome	Shoot	0.661633	5	AT3G28900.1	Ribosomal protein L34e superfamily protein		94.17	120	5e-59	185	1	pep	protein_coding
isotig26237	5.06822	5.1733	4.92339	4.9646	5.85199	5.70832	5.32902	4.65933	5.12076	4.944	5.78016	4.99418	Rhizome	Leaf	0.659398	5	AT3G47833.1		SDH7,SDH7A	95.79	95	4e-54	171	1	pep	protein_coding
isotig25765	6.4874	6.79756	7.34543	6.89668	8.16013	7.99937	8.16908	6.67212	6.64248	7.12106	8.07975	7.4206	Rhizome	Root	0.659148	5	AT5G46430.2	Ribosomal protein L32e		97.74	133	3e-90	265	1	pep	protein_coding
isotig25605	5.4968	5.9256	6.11978	6.01028	6.74183	6.70331	5.72498	4.92748	5.7112	6.06503	6.72257	5.32623	Rhizome	Shoot	0.657537	5	AT1G65290.1	mitochondrial acyl carrier protein 2	mtACP2	92.86	126	2e-77	232	1	pep	protein_coding
isotig21713	4.26342	4.36227	4.32488	4.29811	5.36301	5.28302	4.86608	4.46533	4.31284	4.31149	5.32302	4.6657	Rhizome	Root	0.657311	5	AT2G23310.1	Rer1 family protein	ATRER1C1	92.67	191	1e-129	372	1	pep	protein_coding
isotig07689	5.10077	5.40514	5.67805	5.55535	6.4321	6.11398	5.3603	4.90502	5.25295	5.6167	6.27304	5.13266	Rhizome	Shoot	0.656341	5	AT3G02090.1	Insulinase (Peptidase family M16) protein	MPPBETA	93.41	531	0	899	1	pep	protein_coding
isotig26015	5.60914	5.46171	5.07231	5.1103	6.42519	6.40012	5.77333	5.7393	5.53543	5.09131	6.41265	5.75631	Rhizome	Root	0.656338	5	AT4G02620.1	vacuolar ATPase subunit F family protein		97.66	128	2e-82	244	1	pep	protein_coding
isotig06120	4.00685	4.1472	4.17245	4.10208	5.01389	4.57021	3.82018	2.88888	4.07702	4.13726	4.79205	3.35453	Rhizome	Shoot	0.654789	5	AT3G23940.1	dehydratase family		94.57	608	0	1072	1	pep	protein_coding
isotig16370	4.61917	3.73227	4.40133	3.73091	5.02514	4.63525	2.15405	0.470837	4.17572	4.06612	4.8302	1.31244	Rhizome	Leaf	0.654476	4	AT3G07010.1	Pectin lyase-like superfamily protein		95.43	416	0	763	1	pep	protein_coding
isotig16684	4.86917	5.25309	5.54788	5.29754	6.24326	5.91055	5.574	4.81465	5.06113	5.42271	6.0769	5.19432	Rhizome	Shoot	0.654196	5	AT4G24820.2	26S proteasome, regulatory subunit Rpn7;Proteasome component (PCI) domain		94.57	387	0	716	1	pep	protein_coding
isotig23404	5.90796	5.66258	6.05915	5.83905	6.80932	6.39675	6.15189	5.28483	5.78527	5.9491	6.60304	5.71836	Rhizome	Shoot	0.653936	5	AT1G54580.1	acyl carrier protein 2	ACP2	79.41	136	3e-60	190	1	pep	protein_coding
isotig18181	3.66723	3.91362	4.41766	4.33202	5.12173	4.93369	4.36844	3.76632	3.79042	4.37484	5.02771	4.06738	Rhizome	Shoot	0.652868	5	AT3G20920.1	translocation protein-related		89.32	365	0	619	1	pep	protein_coding
isotig10046	3.40355	3.88295	2.13442	2.00682	5.26503	5.61177	4.39873	5.173	3.64325	2.07062	5.4384	4.78586	Rhizome	Root	0.652537	3	AT3G23030.1	indole-3-acetic acid inducible 2	IAA2	93.29	164	3e-102	301	1	pep	protein_coding
isotig18066	4.34268	4.66818	5.02136	5.01046	5.84928	5.48523	5.18332	4.56373	4.50543	5.01591	5.66725	4.87353	Rhizome	Shoot	0.651345	5	AT2G40290.1	Eukaryotic translation initiation factor 2 subunit 1		93.31	344	0	575	1	pep	protein_coding
isotig24999	6.63126	7.14675	7.47096	7.38714	8.23155	8.11858	8.165	6.88404	6.88901	7.42905	8.17506	7.52452	Rhizome	Root	0.650545	5	AT5G18380.1	Ribosomal protein S5 domain 2-like superfamily protein		94.52	146	3e-96	281	1	pep	protein_coding
isotig05128	4.65629	5.03436	5.40829	5.46314	6.20256	5.96702	5.37474	5.01357	4.84533	5.43572	6.08479	5.19416	Rhizome	Shoot	0.649076	5	AT3G52990.1	Pyruvate kinase family protein		98.48	527	0	1014	1	pep	protein_coding
isotig17663	4.5968	4.7215	4.23713	4.74152	5.38657	5.29879	4.32463	5.06262	4.65915	4.48932	5.34268	4.69363	Rhizome	Root	0.649053	5	AT3G24480.1	Leucine-rich repeat (LRR) family protein		93.19	382	0	723	1	pep	protein_coding
isotig11191	5.95174	6.28584	6.31188	6.21101	7.03914	6.77991	6.53178	4.98843	6.11879	6.26144	6.90952	5.76011	Rhizome	Shoot	0.64808	5	AT2G09990.1	Ribosomal protein S5 domain 2-like superfamily protein		93.84	146	2e-93	275	1	pep	protein_coding
isotig26431	5.16518	5.66755	6.03157	5.80419	6.70448	6.42487	6.38021	4.86813	5.41637	5.91788	6.56467	5.62417	Rhizome	Shoot	0.64679	5	AT5G02610.1	Ribosomal L29 family protein		97.56	123	3e-63	195	1	pep	protein_coding
isotig05157	4.82248	4.67095	4.71872	4.69323	5.4198	5.36549	4.48537	4.40046	4.74671	4.70598	5.39265	4.44292	Rhizome	Leaf	0.645933	5	AT4G32330.3	TPX2 (targeting protein for Xklp2) protein family		86.08	424	0	690	1	pep	protein_coding
isotig19933	4.29381	4.57523	4.5661	4.50403	5.28805	5.07354	3.3756	2.46271	4.43452	4.53506	5.18079	2.91916	Rhizome	Shoot	0.645729	4	AT4G39900.1			89.75	244	1e-153	436	1	pep	protein_coding
isotig22649	5.04971	5.13853	5.30707	5.21891	5.96713	5.84998	5.11399	4.95879	5.09412	5.26299	5.90855	5.03639	Rhizome	Shoot	0.645568	5	AT4G32530.1	ATPase, F0/V0 complex, subunit C protein		98.89	180	3e-97	287	1	pep	protein_coding
isotig20777	3.64864	4.12677	4.15716	4.34684	4.88818	5.00615	4.53194	4.07639	3.8877	4.252	4.94717	4.30417	Rhizome	Root	0.642999	5	AT5G49510.2	prefoldin 3	PFD3	97.28	184	7e-121	350	1	pep	protein_coding
isotig13139	4.1971	4.35745	4.7326	4.47978	5.46899	5.02905	4.65021	3.98395	4.27727	4.60619	5.24902	4.31708	Rhizome	Shoot	0.642835	5	AT1G34130.1	staurosporin and temperature sensitive 3-like b	STT3B	96.61	738	0	1343	1	pep	protein_coding
isotig22613	5.05406	4.57694	4.49341	4.21106	5.62768	5.2873	4.27624	4.07364	4.8155	4.35224	5.45749	4.17494	Rhizome	Leaf	0.641993	5	AT1G13280.1	allene oxide cyclase 4	AOC4	88.33	240	6e-131	375	1	pep	protein_coding
isotig18306	5.11832	5.67426	5.79757	5.6675	6.48141	6.26379	5.81407	4.96141	5.39629	5.73253	6.3726	5.38774	Rhizome	Shoot	0.64007	5	AT2G46280.2	TGF-beta receptor interacting protein 1	TIF3I1,TRIP-1	90.55	328	0	619	1	pep	protein_coding
isotig24768	5.49302	5.63948	6.1048	5.79703	6.66514	6.53099	6.37915	5.54008	5.56625	5.95092	6.59807	5.95961	Rhizome	Root	0.638454	5	AT1G22840.1	CYTOCHROME C-1	ATCYTC-A,CYTC-1	94.64	112	5e-75	226	1	pep	protein_coding
isotig24060	4.47687	4.59391	4.67892	4.80403	5.5005	5.25784	4.78408	4.24719	4.53539	4.74148	5.37917	4.51564	Rhizome	Shoot	0.637695	5	AT1G77350.2			94.26	122	2e-47	156	1	pep	protein_coding
isotig20348	5.45469	5.42791	5.41535	5.36022	6.25417	5.90229	5.74712	5.05658	5.4413	5.38778	6.07823	5.40185	Rhizome	Leaf	0.636924	5	AT3G22110.1	20S proteasome alpha subunit C1	PAC1	96.8	250	2e-161	456	1	pep	protein_coding
isotig21498	6.49828	6.75416	7.07117	6.79402	7.82754	7.60678	7.59296	6.57182	6.62622	6.93259	7.71716	7.08239	Rhizome	Root	0.634769	5	AT1G66580.1	senescence associated gene 24	RPL10C,SAG24	96.35	219	9e-155	436	1	pep	protein_coding
isotig25248	5.42927	5.49901	5.21919	5.33436	6.20254	5.98908	5.56731	5.02684	5.46414	5.27677	6.09581	5.29708	Rhizome	Leaf	0.63167	5	AT3G03100.1	NADH:ubiquinone oxidoreductase, 17.2kDa subunit		97.48	159	1e-117	336	1	pep	protein_coding
isotig25626	4.33416	3.7634	4.64735	3.78096	5.15685	4.53317	4.5761	3.63018	4.04878	4.21415	4.84501	4.10314	Rhizome	Shoot	0.630853	5	AT3G01740.1	Mitochondrial ribosomal protein L37		78.74	127	3e-52	167	1	pep	protein_coding
isotig23172	3.58846	4.44995	4.04154	4.37666	4.9462	5.05944	4.60541	4.14131	4.0192	4.2091	5.00282	4.37336	Rhizome	Root	0.629463	5	AT3G01790.2	Ribosomal protein L13 family protein		91.71	205	2e-107	313	1	pep	protein_coding
isotig16182	4.80121	5.2249	5.18953	5.16806	5.83757	5.77705	5.18606	4.75584	5.01306	5.17879	5.80731	4.97095	Rhizome	Shoot	0.628518	5	AT1G29150.1	non-ATPase subunit 9	ATS9,RPN6	98.57	419	0	708	1	pep	protein_coding
isotig08339	4.52308	4.66843	4.85222	4.8046	5.37849	5.52991	4.42836	4.55457	4.59576	4.82841	5.4542	4.49146	Rhizome	Shoot	0.625786	5	AT1G25490.1	ARM repeat superfamily protein	ATB BETA BETA,EER1,RCN1,REGA	97.45	588	0	1127	1	pep	protein_coding
isotig18925	4.3457	4.78187	6.01325	5.52283	6.59378	6.1909	5.9509	4.35104	4.56378	5.76804	6.39234	5.15097	Rhizome	Shoot	0.624301	5	AT1G48630.1	receptor for activated C kinase 1B	RACK1B,RACK1B_AT	94.79	326	0	638	1	pep	protein_coding
isotig21009	3.83331	3.888	4.35889	4.1367	5.05063	4.69236	4.43042	3.83816	3.86066	4.2478	4.87149	4.13429	Rhizome	Shoot	0.623697	5	AT3G22320.1	Eukaryotic rpb5 RNA polymerase subunit family protein	ATRPABC24.3,NRPB5,NRPD5,RPB5A	96.59	205	3e-138	394	1	pep	protein_coding
isotig09216	4.69645	4.96878	5.02952	4.79687	5.54248	5.53016	4.85274	4.79597	4.83261	4.9132	5.53632	4.82436	Rhizome	Shoot	0.623126	5	AT1G03900.1	non-intrinsic ABC protein 4	ABCI18,ATNAP4,NAP4	93.85	244	1e-129	377	1	pep	protein_coding
isotig13682	3.88161	4.4072	4.89499	4.97513	5.67916	5.42523	4.91797	4.38803	4.14441	4.93506	5.55219	4.653	Rhizome	Shoot	0.61713	5	AT3G11710.1	lysyl-tRNA synthetase 1	ATKRS-1	84.18	632	0	1007	1	pep	protein_coding
isotig24637	6.882	7.28038	7.81529	7.60885	8.38589	8.27068	8.23729	6.85162	7.08119	7.71207	8.32829	7.54445	Rhizome	Shoot	0.616219	5	AT4G27090.1	Ribosomal protein L14		97.76	134	3e-86	255	1	pep	protein_coding
isotig27242	5.69724	5.85836	5.95559	5.63784	6.76773	6.57359	6.44437	5.66869	5.7778	5.79671	6.67066	6.05653	Rhizome	Root	0.614135	5	AT1G15120.2	Ubiquinol-cytochrome C reductase hinge protein		96.77	62	7e-41	138	1	pep	protein_coding
isotig13464	4.36827	4.50559	4.42249	4.455	5.12688	4.97853	4.58439	3.89208	4.43693	4.43875	5.0527	4.23823	Rhizome	Shoot	0.613958	5	AT4G26300.1	Arginyl-tRNA synthetase, class Ic	emb1027	91.84	613	0	1142	1	pep	protein_coding
isotig24560	7.22323	7.42974	7.79432	7.29691	8.24924	8.06987	8.03486	6.53871	7.32648	7.54561	8.15956	7.28679	Rhizome	Shoot	0.613944	5	AT3G48930.1	Nucleic acid-binding, OB-fold-like protein	EMB1080	96.25	160	5e-98	286	1	pep	protein_coding
isotig13184	4.80968	5.14227	5.56911	5.47311	6.22129	6.04592	5.33791	5.10086	4.97597	5.52111	6.1336	5.21938	Rhizome	Shoot	0.612494	5	AT1G26850.2	S-adenosyl-L-methionine-dependent methyltransferases superfamily protein		97.4	616	0	1261	1	pep	protein_coding
isotig09268	2.80158	3.1803	4.53676	4.33237	5.16804	4.92463	4.87361	3.62038	2.99094	4.43457	5.04633	4.24699	Rhizome	Shoot	0.611767	5	AT5G61030.1	glycine-rich RNA-binding protein 3	GR-RBP3	95.83	120	8e-70	225	1	pep	protein_coding
isotig12497	4.15854	4.27978	4.67438	4.56656	5.3545	5.10985	4.32327	4.32212	4.21916	4.62047	5.23218	4.32269	Rhizome	Shoot	0.611709	5	AT3G15980.3	Coatomer, beta' subunit		95.1	919	0	1705	1	pep	protein_coding
isotig00996	5.95469	6.24601	5.5359	6.11437	7.42615	7.3292	6.50261	7.03038	6.10035	5.82514	7.37768	6.76649	Rhizome	Root	0.611187	5	ATMG01390.1			99.28	1938	0	3496	1	cdna	ribosomal_rna
isotig22480	6.81559	7.02243	7.32641	7.06477	7.93388	7.67467	7.5741	6.12761	6.91901	7.19559	7.80427	6.85085	Rhizome	Shoot	0.608688	5	AT3G05590.1	ribosomal protein L18	RPL18	95.19	187	3e-123	353	1	pep	protein_coding
isotig06325	7.01093	7.21828	7.56347	7.46915	8.13177	8.11644	7.42016	7.34706	7.1146	7.51631	8.1241	7.38361	Rhizome	Shoot	0.607791	5	AT5G09810.1	actin 7	ACT7	99.73	377	0	757	1	pep	protein_coding
isotig14738	4.98565	5.34337	5.16409	5.18401	5.90126	5.70432	5.40996	4.98013	5.16451	5.17405	5.80279	5.19505	Rhizome	Root	0.607745	5	AT3G62120.2	Class II aaRS and biotin synthetases superfamily protein		96.17	496	0	947	1	pep	protein_coding
isotig20706	4.42837	4.25477	5.10362	4.39454	5.74639	5.31541	5.07165	4.77572	4.34157	4.74908	5.5309	4.92368	Rhizome	Root	0.607212	5	AT2G33470.2	glycolipid transfer protein 1	ATGLTP1,GLTP1	91.58	202	1e-135	387	1	pep	protein_coding
isotig27276	4.29604	4.26637	4.60005	4.75454	5.43378	5.13516	4.90855	4.36626	4.28121	4.6773	5.28447	4.63741	Rhizome	Shoot	0.607172	5	AT5G05370.1	Cytochrome b-c1 complex, subunit 8 protein		94.44	72	3e-45	146	1	pep	protein_coding
isotig14570	4.95454	5.24984	5.31193	5.26461	5.92051	5.86535	5.22401	5.08292	5.10219	5.28827	5.89293	5.15347	Rhizome	Shoot	0.604654	5	AT2G44100.1	guanosine nucleotide diphosphate dissociation inhibitor 1	AT-GDI1,ATGDI1,GDI1	96.63	445	0	874	1	pep	protein_coding
isotig15427	4.8718	5.24143	5.2823	5.2055	5.96636	5.72921	5.18081	4.84721	5.05661	5.2439	5.84779	5.01401	Rhizome	Shoot	0.603886	5	AT4G27000.1	RNA-binding (RRM/RBD/RNP motifs) family protein	ATRBP45C	89.69	359	0	578	1	pep	protein_coding
isotig23830	7.36715	7.62738	8.02085	7.63336	8.4727	8.38927	8.43647	6.94244	7.49726	7.82711	8.43098	7.68946	Rhizome	Shoot	0.603876	5	AT1G67430.1	Ribosomal protein L22p/L17e family protein		100	166	4e-107	311	1	pep	protein_coding
isotig24462	6.66999	6.87687	7.73228	7.08866	8.15328	7.87411	7.883	6.47716	6.77343	7.41047	8.0137	7.18008	Rhizome	Shoot	0.603225	5	AT5G28060.1	Ribosomal protein S24e family protein		96.72	122	6e-80	239	1	pep	protein_coding
isotig15279	4.20518	4.2658	5.06747	4.70134	5.63238	5.34061	4.79298	4.27332	4.23549	4.88441	5.4865	4.53315	Rhizome	Shoot	0.602088	5	AT5G50850.1	Transketolase family protein	MAB1	96.99	366	0	669	1	pep	protein_coding
isotig22625	5.49141	4.97077	5.42065	5.10422	6.15183	5.57646	5.16122	4.59235	5.23109	5.26244	5.86414	4.87678	Rhizome	Shoot	0.601708	5	AT4G08520.1	SNARE-like superfamily protein		97.24	181	5e-119	342	1	pep	protein_coding
isotig25569	6.09293	6.33184	6.11646	6.26051	7.0648	6.78145	6.60707	6.04135	6.21238	6.18848	6.92312	6.32421	Rhizome	Root	0.598915	5	AT2G27730.1	copper ion binding		74.29	105	2e-22	89.7	1	pep	protein_coding
isotig24326	6.83761	5.74377	5.61072	4.83686	7.14936	6.62847	3.29379	2.3112	6.29069	5.22379	6.88891	2.8025	Rhizome	Leaf	0.598223	4	AT1G12090.1	extensin-like protein	ELP	85.93	135	1e-37	131	1	pep	protein_coding
isotig14149	5.88783	5.86147	5.74578	5.72389	6.617	6.32862	5.47199	5.27838	5.87465	5.73484	6.47281	5.37519	Rhizome	Leaf	0.598156	5	AT1G23190.1	Phosphoglucomutase/phosphomannomutase family protein	PGM3	97.08	583	0	1110	1	pep	protein_coding
isotig06350	4.46103	4.38222	4.14281	4.05986	5.11818	4.92037	3.83088	4.35386	4.42162	4.10133	5.01928	4.09237	Rhizome	Leaf	0.597652	5	AT4G30020.1	PA-domain containing subtilase family protein		97.3	519	0	983	1	pep	protein_coding
isotig12737	4.65243	4.54421	4.86436	4.6405	5.40752	5.29258	4.08321	4.27288	4.59832	4.75243	5.35005	4.17804	Rhizome	Shoot	0.597619	5	AT2G21410.1	vacuolar proton ATPase A2	VHA-A2	94.88	821	0	1466	1	pep	protein_coding
isotig22438	4.6618	4.62211	4.81609	4.78832	5.6238	5.46596	5.02808	4.86692	4.64196	4.80221	5.54488	4.9475	Rhizome	Root	0.597381	5	AT5G14670.1	ADP-ribosylation factor A1B	ARFA1B,ATARFA1B	99.44	180	5e-127	363	1	pep	protein_coding
isotig06260	4.06713	4.19811	4.52384	4.41006	5.27071	5.06587	4.54882	4.59492	4.13262	4.46695	5.16829	4.57187	Rhizome	Root	0.59642	5	AT1G06890.2	nodulin MtN21 /EamA-like transporter family protein		96.36	357	0	587	1	pep	protein_coding
isotig19911	5.48967	5.87052	6.39868	6.23467	7.00688	6.8175	6.25632	5.30906	5.68009	6.31668	6.91219	5.78269	Rhizome	Shoot	0.595516	5	AT3G01280.1	voltage dependent anion channel 1	ATVDAC1,VDAC1	88.77	276	4e-163	461	1	pep	protein_coding
isotig12462	4.59049	4.44976	4.9096	4.6805	5.64232	5.13834	4.79236	3.97318	4.52013	4.79505	5.39033	4.38277	Rhizome	Shoot	0.59528	5	AT5G11560.1	catalytics		94.38	960	0	1761	1	pep	protein_coding
isotig10326	4.28646	4.50534	4.30337	4.70424	5.20616	4.9887	4.23106	4.26005	4.3959	4.50381	5.09743	4.24556	Rhizome	Shoot	0.593626	5	AT5G59300.1	ubiquitin carrier protein 7	ATUBC7,UBC7	98.66	149	7e-99	292	1	pep	protein_coding
isotig20877	4.58437	4.55593	4.28309	4.35335	5.35969	5.3254	4.80796	4.6901	4.57015	4.31822	5.34255	4.74903	Rhizome	Root	0.593513	5	AT2G39900.1	GATA type zinc finger transcription factor family protein	WLIM2a	94.51	182	3e-130	374	1	pep	protein_coding
isotig19884	2.85206	3.56147	3.89829	4.01556	5.14115	4.96908	4.92027	4.00318	3.20676	3.95693	5.05512	4.46173	Rhizome	Root	0.59339	5	AT1G15420.1			81	279	2e-108	322	1	pep	protein_coding
isotig16838	4.61233	4.6556	5.04179	4.82173	5.56772	5.47905	4.20228	4.31588	4.63397	4.93176	5.52339	4.25908	Rhizome	Shoot	0.591628	5	AT1G12840.1	vacuolar ATP synthase subunit C (VATC) / V-ATPase C subunit / vacuolar proton pump C subunit (DET3)	ATVHA-C,DET3	96.3	378	0	675	1	pep	protein_coding
isotig12390	4.45135	4.73895	5.06916	4.93668	5.67129	5.51691	4.70263	4.43697	4.59515	5.00292	5.5941	4.5698	Rhizome	Shoot	0.591182	5	AT5G61780.1	TUDOR-SN protein 2	AtTudor2,TSN2,Tudor2	91.5	988	0	1678	1	pep	protein_coding
isotig16730	4.82545	5.06025	5.28427	5.04241	5.91667	5.59066	5.18118	4.56675	4.94285	5.16334	5.75366	4.87397	Rhizome	Shoot	0.590325	5	AT5G05780.1	RP non-ATPase subunit 8A	AE3,ATHMOV34,RPN8A	99.03	308	0	522	1	pep	protein_coding
isotig14880	4.37649	4.64471	4.57678	4.33206	5.15403	5.04562	3.91422	3.90429	4.5106	4.45442	5.09982	3.90926	Rhizome	Leaf	0.589224	5	AT3G61580.1	Fatty acid/sphingolipid desaturase	AtSLD1,SLD1	94.65	449	0	880	1	pep	protein_coding
isotig07325	5.20384	5.45229	5.56359	5.35956	6.28079	5.82068	5.16298	4.03368	5.32807	5.46158	6.05074	4.59833	Rhizome	Shoot	0.589158	5	AT2G23350.1	poly(A) binding protein 4	PAB4,PABP4	94.27	436	0	808	1	pep	protein_coding
isotig13061	3.53588	3.77462	4.49431	4.39899	5.09463	4.97679	4.15615	4.01685	3.65525	4.44665	5.03571	4.0865	Rhizome	Shoot	0.58906	5	AT4G04910.1	AAA-type ATPase family protein	NSF	94.9	549	0	966	1	pep	protein_coding
isotig13426	4.78281	4.93528	4.96835	5.03183	5.6826	5.49349	4.84258	4.78304	4.85904	5.00009	5.58805	4.81281	Rhizome	Shoot	0.587953	5	AT5G25100.1	Endomembrane protein 70 protein family		95.83	647	0	1167	1	pep	protein_coding
isotig12329	5.24746	5.15002	4.61165	4.78464	5.8812	5.84506	4.96498	5.58597	5.19874	4.69815	5.86313	5.27547	Rhizome	Root	0.587656	5	AT5G05170.1	Cellulose synthase family protein	ATCESA3,ATH-B,CESA3,CEV1,IXR1	98.31	1065	0	2098	1	pep	protein_coding
isotig25685	6.03834	6.50867	7.1874	6.39771	7.57809	7.17973	7.35396	5.86985	6.2735	6.79256	7.37891	6.61191	Rhizome	Shoot	0.586356	5	AT5G02450.1	Ribosomal protein L36e family protein		92.45	106	1e-60	188	1	pep	protein_coding
isotig08316	3.75868	3.99986	4.11859	4.2039	5.06307	5.00444	4.81288	4.08261	3.87927	4.16125	5.03375	4.44774	Rhizome	Root	0.586007	5	AT4G38710.1	glycine-rich protein		82.01	389	7e-179	514	1	pep	protein_coding
isotig08001	4.83141	5.1526	5.05129	5.13077	5.78183	5.571	4.97544	4.19365	4.99201	5.09103	5.67641	4.58455	Rhizome	Shoot	0.585382	5	AT2G01720.1	Ribophorin I		93.51	462	0	868	1	pep	protein_coding
isotig21148	6.91169	7.19775	7.55857	7.29949	8.08475	7.93991	7.88444	6.57266	7.05472	7.42903	8.01233	7.22855	Rhizome	Shoot	0.583299	5	AT3G11940.2	ribosomal protein 5A	AML1,ATRPS5A,RPS5A	95.17	207	2e-135	387	1	pep	protein_coding
isotig20552	4.62147	4.94828	4.8359	4.73495	5.48598	5.24794	4.81638	4.32065	4.78487	4.78542	5.36696	4.56851	Rhizome	Shoot	0.581535	5	AT1G53850.2	20S proteasome alpha subunit E1	ATPAE1,PAE1	99.16	237	7e-165	463	1	pep	protein_coding
isotig08509	6.01171	5.96455	6.28355	6.16367	6.83017	6.77761	5.7326	5.74456	5.98813	6.22361	6.80389	5.73858	Rhizome	Shoot	0.580274	5	AT1G78900.2	vacuolar ATP synthase subunit A	VHA-A	98.35	546	0	1078	1	pep	protein_coding
isotig15589	4.29013	4.41001	4.61607	4.59241	5.30062	5.06459	4.43892	3.86415	4.35007	4.60424	5.18261	4.15154	Rhizome	Shoot	0.578367	5	AT2G25670.2			89.41	321	1e-46	167	1	pep	protein_coding
isotig26581	5.89963	6.07757	6.16606	5.96976	6.74472	6.54423	6.21335	5.33279	5.9886	6.06791	6.64448	5.77307	Rhizome	Shoot	0.57657	5	AT3G52730.1	ubiquinol-cytochrome C reductase UQCRX/QCR9-like family protein		98.61	72	2e-45	147	1	pep	protein_coding
isotig16981	3.7944	4.18643	4.50325	4.51642	5.14899	5.02328	4.58302	4.12198	3.99041	4.50984	5.08613	4.3525	Rhizome	Shoot	0.576297	5	AT5G54900.1	RNA-binding protein 45A	ATRBP45A,RBP45A	84.88	344	0	538	1	pep	protein_coding
isotig25742	6.40076	6.74018	7.60589	6.83625	7.92721	7.66455	7.7093	6.16523	6.57047	7.22107	7.79588	6.93727	Rhizome	Shoot	0.574812	5	AT3G04400.1	Ribosomal protein L14p/L23e family protein	emb2171	100	140	1e-97	284	1	pep	protein_coding
isotig06261	4.02161	4.16741	4.53664	4.37687	5.26432	5.04134	4.55925	4.5974	4.09451	4.45676	5.15283	4.57832	Rhizome	Root	0.574504	5	AT1G06890.3	nodulin MtN21 /EamA-like transporter family protein		96.32	353	0	577	1	pep	protein_coding
isotig04847	5.5263	5.3547	3.7083	4.10851	6.16475	5.86462	2.5139	2.96154	5.4405	3.9084	6.01468	2.73772	Rhizome	Leaf	0.574184	4	AT1G04240.1	AUX/IAA transcriptional regulator family protein	IAA3,SHY2	83.77	191	4e-109	318	1	pep	protein_coding
isotig21553	5.07562	5.424	5.41103	5.33132	6.11762	5.95352	5.64986	5.27465	5.24981	5.37118	6.03557	5.46225	Rhizome	Root	0.573313	5	AT1G21720.1	proteasome beta subunit C1	PBC1	99.02	204	6e-143	405	1	pep	protein_coding
isotig22340	7.04469	7.2241	7.89068	7.39422	8.31413	8.11722	8.0934	6.83251	7.1344	7.64245	8.21567	7.46296	Rhizome	Shoot	0.573222	5	AT3G24830.1	Ribosomal protein L13 family protein		96.12	206	7e-140	397	1	pep	protein_coding
isotig19212	4.29713	4.47381	5.62273	5.13728	6.72767	6.54653	6.13948	5.98889	4.38547	5.38001	6.6371	6.06419	Rhizome	Root	0.572914	5	AT1G07140.1	Pleckstrin homology (PH) domain superfamily protein	SIRANBP	95.3	149	8e-82	253	1	pep	protein_coding
isotig26228	5.48078	5.59757	5.76904	5.55881	6.57096	6.43316	6.12528	5.73476	5.53918	5.66393	6.50206	5.93002	Rhizome	Root	0.572039	5	AT4G00860.1	Protein of unknown function (DUF1138)	AT0ZI1,ATOZI1	92.5	80	5e-48	155	1	pep	protein_coding
isotig15338	3.54191	3.35652	4.02521	3.84508	5.38224	4.96983	5.18506	4.02395	3.44921	3.93514	5.17604	4.60451	Rhizome	Root	0.571533	5	AT5G56350.1	Pyruvate kinase family protein		97.79	498	0	961	1	pep	protein_coding
isotig13227	4.12766	4.06243	4.33292	4.14357	5.00598	4.61227	4.48984	3.41042	4.09504	4.23825	4.80913	3.95013	Rhizome	Shoot	0.570877	5	AT2G16365.2	F-box family protein		79.4	466	0	733	1	pep	protein_coding
isotig15243	4.18961	4.44416	4.80274	4.55349	5.41722	5.07746	4.74182	3.80529	4.31688	4.67811	5.24734	4.27355	Rhizome	Shoot	0.569224	5	AT4G24330.1	Protein of unknown function (DUF1682)		87.32	481	0	701	1	pep	protein_coding
isotig20661	5.07164	5.30516	4.52089	4.71396	5.88045	5.63365	4.72997	3.91912	5.1884	4.61743	5.75705	4.32455	Rhizome	Leaf	0.56865	5	AT5G16440.1	isopentenyl diphosphate isomerase 1	IPP1	92.76	290	4e-175	491	1	pep	protein_coding
isotig24983	6.69504	6.88004	7.78769	7.14084	8.15692	7.90871	7.90785	6.36593	6.78754	7.46427	8.03281	7.13689	Rhizome	Shoot	0.568545	5	AT3G05560.3	Ribosomal L22e protein family		97.96	98	1e-49	161	1	pep	protein_coding
isotig10576	5.73952	6.23285	5.87112	5.92648	6.6355	6.65113	5.88217	6.26893	5.98619	5.8988	6.64332	6.07555	Rhizome	Root	0.567769	5	AT1G27130.1	glutathione S-transferase tau 13	ATGSTU13,GST12,GSTU13	86.16	224	4e-140	397	1	pep	protein_coding
isotig10501	5.40068	5.77829	5.29278	5.44305	6.24685	6.06712	5.57077	5.35812	5.58949	5.36791	6.15699	5.46445	Rhizome	Leaf	0.567499	5	AT2G40060.1	Clathrin light chain protein	CLC2	86.59	261	2e-145	414	1	pep	protein_coding
isotig15125	5.57218	5.46494	5.83447	5.48066	6.3517	6.0983	5.52184	5.52225	5.51856	5.65757	6.225	5.52204	Rhizome	Shoot	0.567437	5	AT3G42050.1	vacuolar ATP synthase subunit H family protein		92.7	452	0	799	1	pep	protein_coding
isotig20094	5.17888	5.33851	5.53416	5.42944	6.21579	5.88179	5.39253	4.62991	5.2587	5.4818	6.04879	5.01122	Rhizome	Shoot	0.566985	5	AT1G22450.1	cytochrome C oxidase 6B	ATCOX6B2,COX6B	81.05	190	3e-77	239	1	pep	protein_coding
isotig27416	5.4232	5.78513	5.42675	5.24981	6.21651	6.12465	5.56602	5.23073	5.60416	5.33828	6.17058	5.39837	Rhizome	Leaf	0.566415	5	AT2G37120.1	S1FA-like DNA-binding protein		84.6	474	2e-123	442	1	cdna	protein_coding
isotig12771	6.65796	6.84081	7.62308	7.28519	8.11459	7.92481	7.39286	6.34028	6.74938	7.45414	8.0197	6.86657	Rhizome	Shoot	0.565565	5	AT1G56070.1	Ribosomal protein S5/Elongation factor G/III/V family protein	LOS1	96.09	843	0	1603	1	pep	protein_coding
isotig27168	4.24055	4.53039	4.75325	4.51556	5.37046	5.02927	4.80161	3.89083	4.38547	4.63441	5.19987	4.34622	Rhizome	Shoot	0.565462	5	AT2G35520.1	Defender against death (DAD family) protein	DAD2	93.91	115	6e-72	216	1	pep	protein_coding
isotig10631	4.41023	4.553	4.52583	4.7676	5.29217	5.29882	4.95579	4.50441	4.48162	4.64671	5.2955	4.7301	Rhizome	Root	0.565396	5	AT1G11890.1	Synaptobrevin family protein	ATSEC22,SEC22	99.08	218	7e-154	434	1	pep	protein_coding
isotig06483	7.14592	7.58939	8.32823	7.91359	8.68441	8.6875	8.38819	6.89735	7.36766	8.12091	8.68596	7.64277	Rhizome	Shoot	0.565047	5	AT3G25520.1	ribosomal protein L5	ATL5,OLI5,PGY3,RPL5A	94.52	292	0	526	1	pep	protein_coding
isotig05879	4.00002	4.04223	4.48869	4.39405	5.03883	4.97344	4.57698	4.22788	4.02113	4.44137	5.00614	4.40243	Rhizome	Shoot	0.564766	5	AT5G40580.2	20S proteasome beta subunit PBB2	PBB2	98.45	258	0	518	1	pep	protein_coding
isotig10639	5.58841	5.88434	5.87687	6.03305	6.61995	6.54291	6.22605	5.81192	5.73637	5.95496	6.58143	6.01899	Rhizome	Root	0.562441	5	AT2G27020.1	20S proteasome alpha subunit G1	PAG1	99.6	249	2e-154	438	1	pep	protein_coding
isotig12426	4.45235	5.10707	5.21252	5.17203	5.7651	5.74195	4.61106	4.44315	4.77971	5.19228	5.75353	4.5271	Rhizome	Shoot	0.561251	5	AT5G07350.1	TUDOR-SN protein 1	AtTudor1,TSN1,Tudor1	93.95	992	0	1693	1	pep	protein_coding
isotig20813	5.89451	6.17193	6.38487	6.2252	6.90963	6.8227	6.29236	5.76049	6.03322	6.30504	6.86616	6.02642	Rhizome	Shoot	0.561126	5	AT5G35530.1	Ribosomal protein S3 family protein		92.34	248	5e-159	449	1	pep	protein_coding
isotig07201	4.94584	5.47565	5.72311	5.2926	6.21027	5.92553	5.09717	5.00063	5.21075	5.50786	6.0679	5.0489	Rhizome	Shoot	0.560041	5	AT5G42080.3	dynamin-like protein	ADL1,ADL1A,AG68,DL1,DRP1A,RSW9	98.02	252	0	459	1	pep	protein_coding
isotig10668	5.04598	5.73339	5.52218	5.58411	6.20015	6.02455	5.4724	4.4608	5.38968	5.55314	6.11235	4.9666	Rhizome	Shoot	0.559207	5	AT4G10480.1	Nascent polypeptide-associated complex (NAC), alpha subunit family protein		93.14	204	2e-80	244	1	pep	protein_coding
isotig10607	3.84309	3.84479	4.54036	4.35404	4.99403	5.01799	4.41453	4.36287	3.84394	4.4472	5.00601	4.3887	Rhizome	Shoot	0.558807	5	AT5G45750.1	RAB GTPase homolog A1C	AtRABA1c,RABA1c	99.07	214	2e-137	393	1	pep	protein_coding
isotig20488	5.11751	5.25332	5.38341	5.47307	6.19679	5.77284	5.48118	4.93938	5.18542	5.42824	5.98482	5.21028	Rhizome	Shoot	0.556572	5	AT1G56450.1	20S proteasome beta subunit G1	PBG1	93.44	244	2e-168	473	1	pep	protein_coding
isotig12587	4.46314	4.61479	5.11591	4.94313	5.63756	5.53448	4.60393	4.60338	4.53896	5.02952	5.58602	4.60365	Rhizome	Shoot	0.556501	5	AT4G34450.1	coatomer gamma-2 subunit, putative / gamma-2 coat protein, putative / gamma-2 COP, putative		96.39	887	0	1597	1	pep	protein_coding
isotig23228	4.94047	4.74926	5.39681	5.27831	7.32957	7.56287	6.62348	7.15667	4.84487	5.33756	7.44622	6.89007	Rhizome	Root	0.556149	3	AT5G15350.1	early nodulin-like protein 17	AtENODL17,ENODL17	86.67	150	8e-100	293	1	pep	protein_coding
isotig26473	6.23179	6.31757	6.28909	6.11545	6.98697	6.84563	6.74183	5.9785	6.27468	6.20227	6.9163	6.36017	Rhizome	Root	0.556138	5	AT2G20820.1			92.47	93	9e-58	180	1	pep	protein_coding
isotig05869	4.09403	4.2382	4.57673	4.43206	5.27589	4.94636	5.08439	4.02607	4.16611	4.5044	5.11112	4.55523	Rhizome	Root	0.555892	5	AT3G13570.1	SC35-like splicing factor 30A	At-SCL30A,SCL30A	81.85	270	3e-86	266	1	pep	protein_coding
isotig11459	4.44036	4.326	4.00767	3.92521	5.06735	4.99598	4.80653	4.14529	4.38318	3.96644	5.03167	4.47591	Rhizome	Root	0.555758	5	AT5G55290.2	ATPase, V0 complex, subunit E		95.71	70	2e-42	140	1	pep	protein_coding
isotig10561	6.15497	6.53684	6.49805	6.37068	7.10233	7.24656	6.44419	6.7953	6.3459	6.43436	7.17445	6.61974	Rhizome	Root	0.554706	5	AT1G70490.2	Ras-related small GTP-binding family protein	ARFA1D,ATARFA1D	100	181	8e-128	365	1	pep	protein_coding
isotig27580	-2.49609	-	2.43031	2.70705	5.45428	5.97098	4.60652	5.71116	-3.74804	2.56868	5.71263	5.15884	Rhizome	Root	0.55379	2	AT4G11211.1			86.21	87	2e-18	93.5	1	cdna	protein_coding
isotig12428	2.17791	2.50379	3.03768	3.13829	5.20703	4.94109	4.4133	4.62752	2.34085	3.08799	5.07406	4.52041	Rhizome	Root	0.553648	3	AT1G52150.1	Homeobox-leucine zipper family protein / lipid-binding START domain-containing protein	ATHB-15,ATHB15,CNA,ICU4	97.85	837	0	1643	1	pep	protein_coding
isotig13523	5.13074	5.42716	5.48173	5.43071	6.14904	5.87035	5.17144	5.05278	5.27895	5.45622	6.00969	5.11211	Rhizome	Shoot	0.553474	5	AT5G10840.1	Endomembrane protein 70 protein family		98.86	616	0	1139	1	pep	protein_coding
isotig07048	3.91061	3.90823	4.84623	4.54768	5.17223	5.32858	4.63092	4.55391	3.90942	4.69695	5.25041	4.59242	Rhizome	Shoot	0.553453	5	AT3G15530.2	S-adenosyl-L-methionine-dependent methyltransferases superfamily protein		98.26	288	6e-166	473	1	pep	protein_coding
isotig13608	4.2042	4.36721	4.83269	4.47918	5.32105	5.09712	4.15938	3.65356	4.28571	4.65593	5.20908	3.90647	Rhizome	Shoot	0.553147	5	AT1G14830.1	DYNAMIN-like 1C	ADL1C,ADL5,DL1C,DRP1C	99.19	614	0	1139	1	pep	protein_coding
isotig09559	6.96868	7.08894	6.88161	6.71466	7.69716	7.46533	7.10467	6.27268	7.02881	6.79813	7.58125	6.68867	Rhizome	Leaf	0.552441	5	AT5G47210.1	Hyaluronan / mRNA binding family		64.57	223	1e-54	189	1	pep	protein_coding
isotig14317	4.28209	4.354	4.2609	4.29287	4.99217	5.1066	4.28818	4.70614	4.31805	4.27689	5.04938	4.49716	Rhizome	Root	0.552221	5	AT4G10840.1	Tetratricopeptide repeat (TPR)-like superfamily protein		98.3	529	0	1026	1	pep	protein_coding
isotig26285	5.41912	5.37199	5.70652	5.27052	6.23706	5.84398	5.95755	4.7744	5.39556	5.48852	6.04052	5.36598	Rhizome	Shoot	0.552002	5	AT4G30220.1	small nuclear ribonucleoprotein F	RUXF	100	77	4e-50	160	1	pep	protein_coding
isotig19392	3.25756	4.05128	4.64224	4.51257	5.36136	5.17592	5.20387	4.23104	3.65442	4.57741	5.26864	4.71745	Rhizome	Root	0.551188	5	AT1G52930.1	Ribosomal RNA processing Brix domain protein		91.25	320	0	572	1	pep	protein_coding
isotig26272	7.06042	7.19763	7.5852	7.27202	8.02825	7.92712	8.03355	6.64259	7.12903	7.42861	7.97768	7.33807	Rhizome	Shoot	0.549077	5	AT5G27700.1	Ribosomal protein S21e		95.12	82	4e-52	165	1	pep	protein_coding
isotig26509	6.24981	5.97519	6.11378	5.90291	6.77814	6.54447	6.46645	5.69412	6.1125	6.00835	6.66131	6.08028	Rhizome	Leaf	0.548808	5	AT4G21105.1	cytochrome-c oxidases;electron carriers		98.53	68	2e-40	134	1	pep	protein_coding
isotig22595	4.97777	5.19534	5.24264	5.27017	5.90124	5.70278	5.37197	4.92588	5.08655	5.25641	5.80201	5.14893	Rhizome	Shoot	0.545603	5	AT2G39960.1	Microsomal signal peptidase 25 kDa subunit (SPC25)		97.87	188	8e-127	363	1	pep	protein_coding
isotig24706	4.81521	5.36804	5.30476	5.09956	6.02881	5.84948	5.82633	4.96121	5.09163	5.20216	5.93915	5.39377	Rhizome	Root	0.545377	5	AT1G20580.1	Small nuclear ribonucleoprotein family protein		97.22	108	3e-69	212	1	pep	protein_coding
isotig14685	4.6883	4.61257	4.23595	4.14272	6.13311	6.07588	5.3494	5.76986	4.65043	4.18933	6.10449	5.55963	Rhizome	Root	0.544864	3	AT4G18710.1	Protein kinase superfamily protein	ATSK21,BIN2,DWF12,SK21,UCU1	99.21	380	0	776	1	pep	protein_coding
isotig22849	0.631563	2.10972	2.67608	3.37874	8.20699	7.98594	6.63183	8.47144	1.37064	3.02741	8.09647	7.55164	Rhizome	Root	0.544832	2	AT1G70830.3	MLP-like protein 28	MLP28	81.71	164	9e-96	284	1	pep	protein_coding
isotig10507	3.95812	4.56594	4.8594	4.94503	5.46922	5.42343	4.94858	3.98248	4.26203	4.90222	5.44633	4.46553	Rhizome	Shoot	0.544112	5	AT1G03860.3	prohibitin 2	ATPHB2,PHB2	97.18	284	0	536	1	pep	protein_coding
isotig18135	3.87751	4.00406	4.4992	4.13064	5.16332	5.14026	5.04065	4.17581	3.94079	4.31492	5.15179	4.60823	Rhizome	Root	0.54356	5	AT2G03510.1	SPFH/Band 7/PHB domain-containing membrane-associated protein family		95.25	358	0	657	1	pep	protein_coding
isotig19206	4.54584	4.62734	5.08921	4.65574	5.49581	5.33398	4.83968	4.08772	4.58659	4.87248	5.41489	4.4637	Rhizome	Shoot	0.542418	5	AT3G04830.1	Protein prenylyltransferase superfamily protein		96.04	303	0	574	1	pep	protein_coding
isotig07202	5.01329	5.5471	5.78713	5.37313	6.26435	5.98004	5.15534	5.07164	5.2802	5.58013	6.12219	5.11349	Rhizome	Shoot	0.542059	5	AT5G42080.1	dynamin-like protein	ADL1,ADL1A,AG68,DL1,DRP1A,RSW9	97.25	363	0	692	1	pep	protein_coding
isotig06078	4.80256	4.9618	5.11233	4.98566	5.68783	5.49412	4.92097	4.44875	4.88218	5.049	5.59098	4.68486	Rhizome	Shoot	0.541981	5	AT5G37510.2	NADH-ubiquinone dehydrogenase, mitochondrial, putative	CI76,EMB1467	97.05	745	0	1457	1	pep	protein_coding
isotig09560	6.12543	6.44884	6.29145	6.08575	6.94674	6.70894	6.03599	5.24378	6.28713	6.1886	6.82784	5.63988	Rhizome	Leaf	0.540703	5	AT5G47210.3	Hyaluronan / mRNA binding family		83.33	60	5e-23	96.3	1	pep	protein_coding
isotig15737	5.47252	5.89894	5.713	5.87535	6.39311	6.2765	5.79507	5.02347	5.68573	5.79417	6.33481	5.40927	Rhizome	Shoot	0.540634	5	AT5G66680.1	dolichyl-diphosphooligosaccharide-protein glycosyltransferase 48kDa subunit family protein	DGL1	97.25	437	0	751	1	pep	protein_coding
isotig11487	2.22563	1.80866	2.67663	3.0312	5.26853	5.47888	4.71538	4.95115	2.01714	2.85391	5.3737	4.83327	Rhizome	Root	0.540438	3	AT2G14900.1	Gibberellin-regulated family protein		85.37	82	4e-50	163	1	pep	protein_coding
isotig14591	4.22532	4.21624	5.11657	4.6748	5.65475	5.21448	4.73903	3.92793	4.22078	4.89568	5.43461	4.33348	Rhizome	Shoot	0.538933	5	AT1G04170.1	eukaryotic translation initiation factor 2 gamma subunit	EIF2 GAMMA	97.42	465	0	900	1	pep	protein_coding
isotig21127	5.18833	5.16321	5.06749	4.9801	5.79063	5.64304	5.24516	5.11069	5.17577	5.0238	5.71684	5.17792	Rhizome	Root	0.538913	5	AT4G36800.2	RUB1 conjugating enzyme 1	RCE1	98.91	184	1e-132	379	1	pep	protein_coding
isotig26389	6.12332	6.33686	6.16157	6.21147	6.77005	6.76746	6.40911	5.80081	6.23009	6.18652	6.76876	6.10496	Rhizome	Leaf	0.538665	5	AT1G51650.1	ATP synthase epsilon chain, mitochondrial		95.71	70	1e-44	145	1	pep	protein_coding
isotig26072	6.87021	6.95629	7.85626	7.0431	8.14526	7.8302	8.07418	6.81853	6.91325	7.44968	7.98773	7.44636	Rhizome	Shoot	0.538046	5	AT1G01100.4	60S acidic ribosomal protein family		94.64	112	1e-45	150	1	pep	protein_coding
isotig05670	6.7832	7.36496	7.37272	7.47853	7.99569	7.93164	7.42453	6.43736	7.07408	7.42562	7.96366	6.93095	Rhizome	Shoot	0.538042	5	AT5G15200.2	Ribosomal protein S4		98.57	140	1e-95	281	1	pep	protein_coding
isotig07668	3.52637	4.20793	3.22416	4.06788	5.63695	6.04642	5.29524	5.31284	3.86715	3.64602	5.84168	5.30404	Rhizome	Root	0.537645	3	AT3G03520.1	non-specific phospholipase C3	NPC3	92.16	523	0	970	1	pep	protein_coding
isotig06034	4.35019	4.71652	5.07963	5.22501	5.77924	5.60069	4.97118	4.76476	4.53336	5.15232	5.68997	4.86797	Rhizome	Shoot	0.537644	5	AT3G63460.1	transducin family protein / WD-40 repeat family protein		91	1111	0	1813	1	pep	protein_coding
isotig26538	5.76844	5.98338	5.77221	5.80744	6.50232	6.32411	6.0536	5.45444	5.87591	5.78983	6.41322	5.75402	Rhizome	Leaf	0.53731	5	AT1G72020.1			84.54	97	2e-34	120	1	pep	protein_coding
isotig16657	-0.716683	-0.424517	-0.529815	-	5.89872	6.02471	6.16043	4.68936	-0.5706	-2.76491	5.96172	5.4249	Rhizome	Root	0.53682	1	AT1G78850.1	D-mannose binding lectin protein with Apple-like carbohydrate-binding domain		91.84	441	0	847	1	pep	protein_coding
isotig18654	4.55078	4.30949	5.16304	4.58982	5.61618	5.21002	4.34049	3.57759	4.43013	4.87643	5.4131	3.95904	Rhizome	Shoot	0.536672	5	AT2G42570.1	TRICHOME BIREFRINGENCE-LIKE 39	TBL39	93.37	332	0	694	1	pep	protein_coding
isotig27010	7.72531	8.09484	8.25958	8.05929	8.69366	8.69787	8.67833	7.37308	7.91007	8.15943	8.69577	8.0257	Rhizome	Shoot	0.536333	5	AT3G60245.1	Zinc-binding ribosomal protein family protein		97.83	92	4e-61	188	1	pep	protein_coding
isotig26440	3.61751	4.39027	4.22606	4.47541	5.15319	5.33491	4.9575	4.45793	4.00389	4.35073	5.24405	4.70771	Rhizome	Root	0.536333	5	AT2G43810.2	Small nuclear ribonucleoprotein family protein		87.91	91	2e-52	166	1	pep	protein_coding
isotig03341	6.60811	6.38638	6.21877	6.33245	7.06494	7.00125	5.99873	6.41517	6.49724	6.27561	7.0331	6.20695	Rhizome	Leaf	0.535852	5	AT1G08200.1	UDP-D-apiose/UDP-D-xylose synthase 2	AXS2	98.2	389	0	787	1	pep	protein_coding
isotig16032	5.08414	5.39213	5.5597	5.63177	6.24715	6.01583	5.50048	4.78655	5.23814	5.59573	6.13149	5.14351	Rhizome	Shoot	0.535753	5	AT2G20420.1	ATP citrate lyase (ACL) family protein		97.62	421	0	800	1	pep	protein_coding
isotig14785	4.17063	4.09041	3.77168	3.83049	4.9973	5.14164	4.37634	4.69267	4.13052	3.80108	5.06947	4.53451	Rhizome	Root	0.534962	5	AT5G06390.1	FASCICLIN-like arabinogalactan protein 17 precursor	FLA17	95.63	458	0	735	1	pep	protein_coding
isotig20725	5.27904	5.62565	5.59098	5.59376	6.19271	6.06161	5.71635	5.056	5.45235	5.59237	6.12716	5.38617	Rhizome	Shoot	0.534789	5	AT4G31300.3	N-terminal nucleophile aminohydrolases (Ntn hydrolases) superfamily protein	PBA1	98.7	230	8e-157	442	1	pep	protein_coding
isotig19864	5.41388	5.65663	5.74851	5.672	6.33546	6.15389	5.7095	5.26659	5.53526	5.71026	6.24467	5.48804	Rhizome	Shoot	0.534415	5	AT3G27430.2	N-terminal nucleophile aminohydrolases (Ntn hydrolases) superfamily protein	PBB1	96.93	261	0	516	1	pep	protein_coding
isotig10819	4.57161	4.768	5.58291	5.31785	6.13306	5.83648	5.58871	5.23978	4.6698	5.45038	5.98477	5.41425	Rhizome	Shoot	0.53439	5	AT3G46060.3	RAB GTPase homolog 8A	ARA-3,ARA3,ATRAB8A,ATRABE1C,RAB8A,RABE1c	99.01	202	3e-122	353	1	pep	protein_coding
isotig15757	8.66762	9.27242	9.98194	9.29324	9.94994	10.3828	9.57535	8.66344	8.97002	9.63759	10.1664	9.1194	Rhizome	Shoot	0.528804	5	AT5G60390.3	GTP binding Elongation factor Tu family protein		100	434	0	878	1	pep	protein_coding
isotig21071	5.36482	5.7501	5.62028	5.63505	6.27826	6.08604	5.8682	5.43987	5.55746	5.62767	6.18215	5.65404	Rhizome	Root	0.52811	5	AT3G14290.1	20S proteasome alpha subunit E2	PAE2	99.16	237	5e-166	466	1	pep	protein_coding
isotig06317	6.44405	6.8051	7.0123	7.05359	7.66265	7.4584	6.72175	6.59425	6.62458	7.03295	7.56053	6.658	Rhizome	Shoot	0.527581	5	AT1G79550.2	phosphoglycerate kinase	PGK	95.02	261	0	484	1	pep	protein_coding
isotig17637	0.939751	1.00271	0.772675	1.95471	4.17682	5.11928	3.41502	4.82916	0.971232	1.36369	4.64805	4.12209	Rhizome	Root	0.525963	3	AT5G10100.1	Haloacid dehalogenase-like hydrolase (HAD) superfamily protein	TPPI	90.51	369	0	624	1	pep	protein_coding
isotig15406	4.73477	4.54002	4.6696	4.56042	5.25406	5.07238	4.75462	4.29082	4.63739	4.61501	5.16322	4.52272	Rhizome	Leaf	0.525828	5	AT1G47420.1	succinate dehydrogenase 5	SDH5	93.41	182	3e-113	341	1	pep	protein_coding
isotig07577	4.50483	4.35192	4.78754	5.31971	5.53261	5.62361	5.10465	4.62087	4.42837	5.05362	5.57811	4.86276	Rhizome	Shoot	0.524487	5	AT3G48080.1	alpha/beta-Hydrolases superfamily protein		70.92	509	0	721	1	pep	protein_coding
isotig16626	4.17316	4.55605	4.68819	4.90551	5.36044	5.28151	4.96801	3.91735	4.36461	4.79685	5.32097	4.44268	Rhizome	Shoot	0.524126	5	AT1G16610.1	arginine/serine-rich 45	RNPS1,SR45	81.94	144	1e-70	233	1	pep	protein_coding
isotig20505	4.83954	5.11502	5.01757	4.98569	5.53038	5.51931	4.71806	4.3936	4.97728	5.00163	5.52485	4.55583	Rhizome	Shoot	0.523219	5	AT5G66510.1	gamma carbonic anhydrase 3	GAMMA CA3	90.87	252	6e-167	469	1	pep	protein_coding
isotig22432	6.90497	7.00955	7.0517	6.9228	7.61793	7.39972	7.09504	6.09305	6.95726	6.98725	7.50883	6.59404	Rhizome	Shoot	0.521581	5	AT4G02230.1	Ribosomal protein L19e family protein		97.04	203	1e-113	330	1	pep	protein_coding
isotig17947	4.25071	4.76557	4.90969	4.99457	5.46378	5.48349	4.66209	3.94519	4.50814	4.95213	5.47364	4.30364	Rhizome	Shoot	0.521506	5	AT5G45620.1	Proteasome component (PCI) domain protein		96.11	386	0	696	1	pep	protein_coding
isotig09890	3.98323	3.85378	4.54466	4.29121	5.09138	4.78685	4.44169	3.98569	3.91851	4.41793	4.93911	4.21369	Rhizome	Shoot	0.521179	5	AT3G09800.1	SNARE-like superfamily protein		96.09	179	3e-114	332	1	pep	protein_coding
isotig17307	-0.906638	2.99105	1.19951	2.8727	2.56964	5.44008	3.24786	3.72189	1.0422	2.0361	4.00486	3.48488	Rhizome	Root	0.519985	3	AT5G19100.1	Eukaryotic aspartyl protease family protein		71.87	391	1e-159	461	1	pep	protein_coding
isotig08370	3.98621	4.24486	4.3444	4.60707	5.14821	5.21273	4.76751	4.55663	4.11553	4.47574	5.18047	4.66207	Rhizome	Root	0.518399	5	AT2G23070.1	Protein kinase superfamily protein		94.08	422	0	702	1	pep	protein_coding
isotig16345	4.81345	4.78349	4.94173	4.73234	5.44636	5.44006	5.28117	4.56866	4.79847	4.83703	5.44321	4.92491	Rhizome	Root	0.518296	5	AT1G27300.1			74.35	191	1e-82	258	1	pep	protein_coding
isotig20383	4.35517	4.91014	4.53074	4.79522	5.08082	5.28047	4.63826	4.54121	4.63265	4.66298	5.18065	4.58973	Rhizome	Shoot	0.517665	5	AT1G16700.1	Alpha-helical ferredoxin		96.85	222	5e-146	415	1	pep	protein_coding
isotig21067	4.63445	4.28536	4.3625	4.15659	5.06319	4.89182	4.25019	4.36676	4.45991	4.25954	4.9775	4.30848	Rhizome	Leaf	0.517598	5	AT5G61240.1	Leucine-rich repeat (LRR) family protein		98.72	312	0	602	1	pep	protein_coding
isotig17672	4.07162	4.36838	4.59594	4.44016	5.01737	5.05333	4.5561	4.20147	4.22	4.51805	5.03535	4.37879	Rhizome	Shoot	0.517296	5	AT3G02420.1			95.11	348	0	586	1	pep	protein_coding
isotig17656	5.64824	5.72435	4.66252	4.96435	6.40747	5.99748	5.43841	4.89184	5.6863	4.81343	6.20248	5.16512	Rhizome	Leaf	0.516182	5	AT2G45470.1	FASCICLIN-like arabinogalactan protein 8	AGP8,FLA8	97.07	273	2e-177	506	1	pep	protein_coding
isotig16328	7.77311	8.1093	8.20648	8.19218	8.63075	8.79936	8.28236	7.50094	7.9412	8.19933	8.71506	7.89165	Rhizome	Shoot	0.515725	5	AT3G08580.2	ADP/ATP carrier 1	AAC1	96.08	383	0	686	1	pep	protein_coding
isotig21622	4.89235	5.07321	5.09414	4.98675	5.62395	5.48789	5.15081	4.51013	4.98278	5.04045	5.55592	4.83047	Rhizome	Shoot	0.515471	5	AT1G24050.1	RNA-processing, Lsm domain		90.27	185	4e-109	318	1	pep	protein_coding
isotig27533	5.29757	5.56055	5.4997	5.42329	6.09653	5.85475	5.59947	5.05707	5.42906	5.4615	5.97564	5.32827	Rhizome	Shoot	0.514145	5	AT1G67785.1			100	36	3e-19	79	1	pep	protein_coding
isotig20246	6.87555	7.37184	7.63931	7.61358	8.14611	8.13203	7.8934	6.625	7.12369	7.62644	8.13907	7.2592	Rhizome	Shoot	0.512627	5	AT2G01250.1	Ribosomal protein L30/L7 family protein		97.11	242	2e-157	445	1	pep	protein_coding
isotig27086	6.16307	6.27551	6.70342	6.25907	7.17686	6.86694	7.10134	5.91739	6.21929	6.48124	7.0219	6.50936	Rhizome	Root	0.512541	5	AT3G61110.1	ribosomal protein S27	ARS27A,RS27A	94.19	86	5e-45	146	1	pep	protein_coding
isotig15470	5.85302	5.88231	6.06266	5.81387	6.52171	6.37972	5.44986	5.5872	5.86766	5.93826	6.45072	5.51853	Rhizome	Shoot	0.512454	5	AT5G23860.2	tubulin beta 8	TUB8	100	431	0	854	1	pep	protein_coding
isotig01653	5.45	5.80709	6.02071	5.86826	6.58666	6.32577	6.19851	5.5886	5.62854	5.94449	6.45621	5.89355	Rhizome	Shoot	0.511728	5	AT5G11170.1	DEAD/DEAH box RNA helicase family protein		99.06	427	0	814	1	pep	protein_coding
isotig20335	4.38771	4.58507	5.03116	4.95916	6.12074	5.88839	5.89508	5.09339	4.48639	4.99516	6.00457	5.49424	Rhizome	Root	0.510332	5	AT3G55620.1	Translation initiation factor IF6	eIF6A,emb1624	97.96	245	3e-170	478	1	pep	protein_coding
isotig26041	5.10292	5.49347	5.39586	5.55949	6.08546	5.89044	5.44464	4.88064	5.2982	5.47768	5.98795	5.16264	Rhizome	Shoot	0.510275	5	AT1G67250.1	Proteasome maturation factor UMP1		90.07	141	2e-80	240	1	pep	protein_coding
isotig26194	5.76261	5.85553	6.13338	5.99061	6.62877	6.51235	6.15034	5.58052	5.80907	6.06199	6.57056	5.86543	Rhizome	Shoot	0.508566	5	AT3G56490.1	HIS triad family protein 3	HINT1,HIT3	92.81	139	1e-87	258	1	pep	protein_coding
isotig20718	5.24891	5.84547	6.51796	6.29534	6.97228	6.85764	6.63628	5.11209	5.54719	6.40665	6.91496	5.87419	Rhizome	Shoot	0.508309	5	AT4G31700.1	ribosomal protein S6	RPS6,RPS6A	92.05	176	7e-99	296	1	pep	protein_coding
isotig26987	5.64776	5.92524	5.73194	5.74767	6.41675	6.17264	5.85876	4.95399	5.7865	5.73981	6.2947	5.40638	Rhizome	Leaf	0.508194	5	AT4G29735.1			94.64	56	3e-28	103	1	pep	protein_coding
isotig15761	5.62021	6.4225	6.40391	6.14463	6.87221	6.69212	6.1009	5.89055	6.02136	6.27427	6.78217	5.99572	Rhizome	Shoot	0.507896	5	AT2G29550.1	tubulin beta-7 chain	TUB7	98.14	429	0	838	1	pep	protein_coding
isotig27727	4.92132	5.62211	6.24751	5.71223	6.62979	6.34346	6.63647	4.96367	5.27172	5.97987	6.48662	5.80007	Rhizome	Shoot	0.506756	5	AT5G56670.1	Ribosomal protein S30 family protein		98.39	62	3e-30	105	1	pep	protein_coding
isotig24719	4.29826	4.49236	4.78726	4.84178	5.50629	5.25272	5.14305	4.60264	4.39531	4.81452	5.37951	4.87284	Rhizome	Root	0.506663	5	AT5G38650.1	Proteasome maturation factor UMP1		91.85	135	1e-87	259	1	pep	protein_coding
isotig13723	6.80643	6.19036	6.80811	6.91905	7.45602	7.28142	6.1623	6.25382	6.4984	6.86358	7.36872	6.20806	Rhizome	Shoot	0.505139	5	AT1G70370.2	polygalacturonase 2	PG2	93.97	597	0	1101	1	pep	protein_coding
isotig24185	4.67976	4.62216	4.95896	4.94702	5.56079	5.35494	5.15628	4.61181	4.65096	4.95299	5.45787	4.88404	Rhizome	Shoot	0.504878	5	AT3G04780.1	Protein of unknown function (DUF1000)		98.86	176	2e-122	350	1	pep	protein_coding
isotig23966	4.23949	4.7292	5.93591	5.40512	6.66806	6.45899	6.46096	5.65694	4.48434	5.67052	6.56352	6.05895	Rhizome	Root	0.504572	5	AT5G20160.1	Ribosomal protein L7Ae/L30e/S12e/Gadd45 family protein		99.22	128	2e-69	213	1	pep	protein_coding
isotig20099	4.81518	4.73389	3.3819	2.94866	5.27434	5.28041	3.63597	2.06593	4.77454	3.16528	5.27738	2.85095	Rhizome	Leaf	0.502841	5	AT1G10470.1	response regulator 4	ARR4,ATRR1,IBC7,MEE7	83.46	266	1e-122	357	1	pep	protein_coding
isotig23907	5.04893	5.3262	5.08471	5.25109	5.74178	5.85917	5.3434	5.25271	5.18757	5.1679	5.80048	5.29806	Rhizome	Root	0.502421	5	AT2G46505.1	succinate dehydrogenase subunit 4	SDH4	74.83	151	7e-68	210	1	pep	protein_coding
isotig06720	4.8529	5.17644	5.09919	5.15247	5.68192	5.57256	4.88235	4.76819	5.01467	5.12583	5.62724	4.82527	Rhizome	Shoot	0.501408	5	AT2G24765.1	ADP-ribosylation factor 3	ARF3,ARL1,ATARL1	99.45	182	9e-118	340	1	pep	protein_coding
isotig09284	7.01783	7.41948	8.03909	7.51017	8.31812	8.23218	7.96977	6.72773	7.21865	7.77463	8.27515	7.34875	Rhizome	Shoot	0.500524	5	AT1G72370.2	40s ribosomal protein SA	AP40,P40,RP40,RPSAA	95.33	257	4e-171	484	1	pep	protein_coding
isotig21230	4.98632	5.25158	4.99029	5.08588	5.74083	5.49673	4.66821	4.25178	5.11895	5.03809	5.61878	4.46	Rhizome	Leaf	0.499829	5	AT5G61130.1	plasmodesmata callose-binding protein 1	PDCB1	66.08	171	1e-57	187	1	pep	protein_coding
isotig09317	4.48148	4.31816	4.36461	4.21932	5.05762	5.00112	4.73121	4.33243	4.39982	4.29196	5.02937	4.53182	Rhizome	Root	0.49755	5	AT5G58640.1	Selenoprotein, Rdx type		91.15	226	4e-108	324	1	pep	protein_coding
isotig15199	6.19783	6.11666	5.51154	5.4188	6.76871	6.53919	5.77598	5.06954	6.15725	5.46517	6.65395	5.42276	Rhizome	Leaf	0.496705	5	AT3G23810.1	S-adenosyl-l-homocysteine (SAH) hydrolase 2	ATSAHH2,SAHH2	97.53	485	0	932	1	pep	protein_coding
isotig01638	5.00903	5.35702	5.56871	5.45342	6.1325	5.88133	5.72109	5.12645	5.18302	5.51107	6.00692	5.42377	Rhizome	Shoot	0.495846	5	AT5G11200.2	DEAD/DEAH box RNA helicase family protein		94.62	186	2e-124	355	1	pep	protein_coding
isotig05737	4.04284	4.66944	4.66039	4.84587	5.26394	5.23377	4.0715	4.31355	4.35614	4.75313	5.24885	4.19253	Rhizome	Shoot	0.495724	5	AT1G61500.1	S-locus lectin protein kinase family protein		88.5	113	2e-61	207	1	pep	protein_coding
isotig16289	4.91864	5.29994	5.26928	5.25725	5.92475	5.59302	5.64618	4.50108	5.10929	5.26326	5.75888	5.07363	Rhizome	Shoot	0.49562	5	AT5G33320.1	Glucose-6-phosphate/phosphate translocator-related	ARAPPT,CUE1,PPT	91.02	412	0	611	1	pep	protein_coding
isotig16522	5.26651	5.78027	6.37433	6.17767	6.84102	6.69984	6.15448	5.57253	5.52339	6.276	6.77043	5.8635	Rhizome	Shoot	0.494426	5	AT5G13490.2	ADP/ATP carrier 2	AAC2	90.91	385	0	669	1	pep	protein_coding
isotig19266	5.33578	5.43093	5.44205	5.40908	6.09531	5.74446	5.29175	4.53075	5.38336	5.42556	5.91988	4.91125	Rhizome	Shoot	0.494319	5	AT1G47250.1	20S proteasome alpha subunit F2	PAF2	93.57	280	8e-156	444	1	pep	protein_coding
isotig21444	5.17735	5.46431	5.77232	5.62987	6.30454	6.08601	5.76312	5.37323	5.32083	5.7011	6.19528	5.56817	Rhizome	Shoot	0.494182	5	AT1G51510.1	RNA-binding (RRM/RBD/RNP motifs) family protein	Y14	88.95	181	1e-99	295	1	pep	protein_coding
isotig23692	4.56119	4.72636	4.70595	4.36776	5.25607	5.01975	4.47383	4.0604	4.64377	4.53685	5.13791	4.26711	Rhizome	Leaf	0.494133	5	AT3G06040.3	Ribosomal protein L12/ ATP-dependent Clp protease adaptor protein ClpS family protein		87.77	188	5e-69	214	1	pep	protein_coding
isotig20513	4.80313	4.89022	5.08409	5.06407	5.77706	5.84763	5.17504	5.46389	4.84667	5.07408	5.81234	5.31947	Rhizome	Root	0.492878	5	AT3G18820.1	RAB GTPase homolog G3F	ATRAB7B,ATRABG3F,RAB71,RAB7B,RAB7B,RABG3F	97.5	200	8e-140	399	1	pep	protein_coding
isotig13369	4.35749	4.50462	4.63592	4.42712	5.1367	4.91208	3.33651	3.04963	4.43106	4.53152	5.02439	3.19307	Rhizome	Shoot	0.492866	5	AT2G01570.1	GRAS family transcription factor family protein	RGA,RGA1	83.77	616	0	940	1	pep	protein_coding
isotig17767	6.05213	6.24426	6.51297	6.10528	7.25911	7.23691	6.9083	6.60548	6.14819	6.30912	7.24801	6.75689	Rhizome	Root	0.491115	5	AT3G09820.1	adenosine kinase 1	ADK1,ATADK1	96.22	344	0	651	1	pep	protein_coding
isotig15209	4.43816	4.90976	4.9807	4.95726	5.50133	5.41602	5.03306	4.55033	4.67396	4.96898	5.45867	4.79169	Rhizome	Shoot	0.489695	5	AT2G33410.1	RNA-binding (RRM/RBD/RNP motifs) family protein		93.68	364	3e-169	490	1	pep	protein_coding
isotig04119	6.30659	6.76925	6.83989	6.63068	7.51102	7.4742	7.2849	6.72464	6.53792	6.73528	7.49261	7.00477	Rhizome	Root	0.487836	5	AT3G02560.2	Ribosomal protein S7e family protein		90.58	191	2e-120	345	1	pep	protein_coding
isotig14936	4.6442	4.48844	4.61376	4.57743	5.77264	5.53288	5.33581	4.99856	4.56632	4.59559	5.65276	5.16718	Rhizome	Root	0.485577	5	AT4G31340.1	myosin heavy chain-related		89.88	425	0	726	1	pep	protein_coding
isotig26159	6.95436	7.09143	7.74933	7.55429	8.32689	8.18604	8.32163	7.22069	7.02289	7.65181	8.25646	7.77116	Rhizome	Root	0.485298	5	AT4G09320.1	Nucleoside diphosphate kinase family protein	NDPK1	94.59	148	6e-101	293	1	pep	protein_coding
isotig09142	4.40318	4.00903	3.21814	4.28644	5.09266	5.10458	4.69894	4.52876	4.2061	3.75229	5.09862	4.61385	Rhizome	Root	0.48477	5	AT1G04770.1	Tetratricopeptide repeat (TPR)-like superfamily protein		89.22	306	1e-177	501	1	pep	protein_coding
isotig16937	4.31393	3.95657	4.62156	4.36451	5.44711	5.15322	5.08382	4.54835	4.13525	4.49304	5.30016	4.81609	Rhizome	Root	0.484075	5	AT5G03290.1	isocitrate dehydrogenase V	IDH-V	97.06	374	0	727	1	pep	protein_coding
isotig13743	5.20557	5.66624	5.66221	5.61565	6.57507	6.35469	6.3787	5.58483	5.43591	5.63893	6.46488	5.98176	Rhizome	Root	0.483113	5	AT5G06260.1	TLD-domain containing nucleolar protein		91.27	424	0	743	1	pep	protein_coding
isotig15098	3.20874	3.61436	4.54354	4.10571	5.05756	4.55513	4.51706	3.40842	3.41155	4.32462	4.80634	3.96274	Rhizome	Shoot	0.481717	5	AT3G07030.1	Alba DNA/RNA-binding protein		92.26	155	1e-87	281	1	pep	protein_coding
isotig20986	4.103	4.29829	4.96943	4.73608	5.36323	5.30353	4.80095	4.3227	4.20065	4.85275	5.33338	4.56183	Rhizome	Shoot	0.48063	5	AT1G27390.1	translocase outer membrane 20-2	TOM20-2	74.51	204	3e-91	275	1	pep	protein_coding
isotig17708	5.00718	5.08662	5.60907	5.26335	6.03327	5.79935	5.15781	4.65923	5.0469	5.43621	5.91631	4.90852	Rhizome	Shoot	0.4801	5	AT5G57330.1	Galactose mutarotase-like superfamily protein		95.19	312	0	581	1	pep	protein_coding
isotig16970	4.80937	4.90684	5.26702	5.09988	5.79593	5.53103	5.02688	4.17971	4.85811	5.18345	5.66348	4.6033	Rhizome	Shoot	0.480029	5	AT3G27240.1	Cytochrome C1 family		98.37	307	0	535	1	pep	protein_coding
isotig26535	7.78307	7.9677	8.40947	8.02104	8.71378	8.67671	8.64829	7.24047	7.87539	8.21525	8.69524	7.94438	Rhizome	Shoot	0.479993	5	AT1G23290.1	Ribosomal protein L18e/L15 superfamily protein	RPL27A,RPL27AB	98.54	137	2e-99	288	1	pep	protein_coding
isotig15353	3.90975	4.02557	4.56414	4.26765	5.00419	4.78639	4.2485	3.89303	3.96766	4.41589	4.89529	4.07077	Rhizome	Shoot	0.4794	5	AT1G51710.1	ubiquitin-specific protease 6	ATUBP6,UBP6	94.19	482	0	860	1	pep	protein_coding
isotig25877	5.75804	6.2566	5.86463	5.95553	6.54837	6.42365	5.85617	5.52105	6.00732	5.91008	6.48601	5.68861	Rhizome	Leaf	0.478686	5	AT4G20150.1			97.18	71	3e-43	143	1	pep	protein_coding
isotig23336	4.90967	5.1179	4.90872	5.01783	5.49604	5.48885	4.99918	4.574	5.01379	4.96328	5.49244	4.78659	Rhizome	Leaf	0.478657	5	AT5G08060.1			90	130	1e-71	219	1	pep	protein_coding
isotig18431	5.67939	5.7854	6.22567	5.69882	6.57827	6.30274	5.84118	5.20039	5.73239	5.96225	6.44051	5.52078	Rhizome	Shoot	0.478262	5	AT5G23540.1	Mov34/MPN/PAD-1 family protein		100	308	0	576	1	pep	protein_coding
isotig27610	4.17401	4.44783	4.77499	4.56465	5.22086	5.19598	5.14305	4.31789	4.31092	4.66982	5.20842	4.73047	Rhizome	Root	0.477953	5	AT5G03850.1	Nucleic acid-binding, OB-fold-like protein		100	50	5e-28	101	1	pep	protein_coding
isotig22887	6.52484	6.38711	6.65872	6.39966	7.46825	7.32342	7.01211	6.82513	6.45598	6.52919	7.39583	6.91862	Rhizome	Root	0.477213	5	AT5G59880.1	actin depolymerizing factor 3	ADF3	91.3	138	3e-86	257	1	pep	protein_coding
isotig23883	7.36838	7.58782	8.07415	7.92167	8.53615	8.4127	8.3523	6.83445	7.4781	7.99791	8.47443	7.59337	Rhizome	Shoot	0.476517	5	AT5G02960.1	Ribosomal protein S12/S23 family protein		99.3	142	1e-97	285	1	pep	protein_coding
isotig20605	4.21601	4.18635	3.22113	3.23024	5.54752	5.38745	5.38986	4.59666	4.20118	3.22568	5.46748	4.99326	Rhizome	Root	0.474223	3	AT1G19130.1			92.74	179	4e-122	353	1	pep	protein_coding
isotig18295	2.43198	2.70393	4.85059	4.02136	5.0711	4.74868	3.96671	2.48892	2.56796	4.43597	4.90989	3.22782	Rhizome	Shoot	0.473918	5	AT1G61580.1	R-protein L3 B	ARP2,RPL3B	97.81	228	0	434	1	pep	protein_coding
isotig09129	4.57633	5.30161	5.25792	5.24263	5.9641	5.48214	5.27706	4.23768	4.93897	5.25028	5.72312	4.75737	Rhizome	Shoot	0.472843	5	AT4G20440.4	small nuclear ribonucleoprotein associated protein B	smB	99.36	157	2e-72	232	1	pep	protein_coding
isotig15512	1.9057	3.35945	4.31727	4.32165	5.05273	5.00826	5.03718	4.07934	2.63257	4.31946	5.0305	4.55826	Rhizome	Root	0.472235	5	AT1G79530.1	glyceraldehyde-3-phosphate dehydrogenase of plastid 1	GAPCP-1	93.61	407	0	692	1	pep	protein_coding
isotig23000	5.5526	5.75757	6.35014	5.87402	6.62121	6.54607	6.3298	5.66942	5.65509	6.11208	6.58364	5.99961	Rhizome	Shoot	0.471555	5	AT2G18040.1	peptidylprolyl cis/trans isomerase, NIMA-interacting 1	PIN1AT	96.64	119	3e-75	228	1	pep	protein_coding
isotig06619	5.84684	5.75882	5.95963	5.83364	6.80982	6.43541	6.35281	5.94954	5.80283	5.89663	6.62261	6.15117	Rhizome	Root	0.471438	5	AT2G29960.1	cyclophilin 5	ATCYP5,CYP19-4,CYP5	98.33	180	2e-127	364	1	pep	protein_coding
isotig20365	2.44742	3.41102	4.95186	4.57104	5.45785	5.00265	4.65854	2.9176	2.92922	4.76145	5.23025	3.78807	Rhizome	Shoot	0.468797	5	AT5G02050.1	Mitochondrial glycoprotein family protein		73.41	267	4e-110	325	1	pep	protein_coding
isotig24563	3.41137	4.40141	5.61374	5.47297	6.18386	5.99891	6.15323	5.0923	3.90639	5.54336	6.09138	5.62276	Rhizome	Root	0.46862	5	AT3G23830.2	glycine-rich RNA-binding protein 4	AtGRP4,GR-RBP4,GRP4	84.43	122	2e-67	207	1	pep	protein_coding
isotig21464	6.48957	6.63117	6.44904	6.25142	7.13127	6.92492	6.69194	5.86506	6.56037	6.35023	7.02809	6.2785	Rhizome	Leaf	0.467725	5	AT1G73230.1	Nascent polypeptide-associated complex NAC		98.05	154	3e-73	226	1	pep	protein_coding
isotig19477	4.5975	4.38068	4.0924	3.86566	4.6728	5.24025	4.32568	4.30366	4.48909	3.97903	4.95652	4.31467	Rhizome	Leaf	0.467429	5	AT4G02340.1	alpha/beta-Hydrolases superfamily protein		94.98	319	0	641	1	pep	protein_coding
isotig19134	4.7716	4.54466	4.81043	4.81875	5.64805	5.66717	5.21259	5.16786	4.65813	4.81459	5.65761	5.19022	Rhizome	Root	0.46739	5	AT2G17390.1	ankyrin repeat-containing 2B	AKR2B	89.4	302	0	516	1	pep	protein_coding
isotig27212	5.96366	6.10841	6.10379	5.88245	6.5025	6.50305	6.20337	5.65038	6.03603	5.99312	6.50277	5.92687	Rhizome	Leaf	0.46674	5	AT2G31490.1			100	71	6e-48	153	1	pep	protein_coding
isotig20328	5.8304	6.04788	6.06305	6.0817	6.63267	6.44481	6.23621	5.41947	5.93914	6.07238	6.53874	5.82784	Rhizome	Shoot	0.466363	5	AT2G05840.1	20S proteasome subunit PAA2	PAA2	98.78	246	4e-173	485	1	pep	protein_coding
isotig21165	6.5923	6.99712	7.28735	6.96274	7.77657	7.87335	7.54848	7.16938	6.79471	7.12504	7.82496	7.35893	Rhizome	Root	0.466026	5	AT5G19510.1	Translation elongation factor EF1B/ribosomal protein S6 family protein		93.75	224	6e-109	320	1	pep	protein_coding
isotig15155	0.105355	0.458718	1.6681	3.08254	5.96951	5.68124	6.07822	4.64198	0.282036	2.37532	5.82538	5.3601	Rhizome	Root	0.465275	2	AT4G31500.1	cytochrome P450, family 83, subfamily B, polypeptide 1	ATR4,CYP83B1,RED1,RNT1,SUR2	96.73	459	0	902	1	pep	protein_coding
isotig26271	7.82055	7.77129	7.66789	7.5535	8.37459	8.14695	8.37786	7.06564	7.79592	7.6107	8.26077	7.72175	Rhizome	Leaf	0.464853	5	AT2G27710.4	60S acidic ribosomal protein family		78.07	114	4e-31	112	1	pep	protein_coding
isotig10787	5.49377	5.60603	4.83541	5.05706	6.15315	5.8763	4.99828	4.38312	5.5499	4.94623	6.01472	4.6907	Rhizome	Leaf	0.464822	5	AT5G46160.1	Ribosomal protein L14p/L23e family protein		97.89	142	1e-77	236	1	pep	protein_coding
isotig13466	4.23198	4.57289	5.55581	5.34138	5.98358	5.8429	5.38021	5.15673	4.40244	5.44859	5.91324	5.26847	Rhizome	Shoot	0.464645	5	AT5G60790.1	ABC transporter family protein	ABCF1,ATGCN1,GCN1	97.67	559	0	1069	1	pep	protein_coding
isotig14867	4.89057	4.85673	4.08333	4.31829	5.37021	5.30437	4.5792	5.02474	4.87365	4.20081	5.33729	4.80197	Rhizome	Leaf	0.463644	5	AT1G75680.1	glycosyl hydrolase 9B7	AtGH9B7,GH9B7	89.29	504	0	851	1	pep	protein_coding
isotig07340	4.88397	4.92872	4.48366	4.4226	5.43876	5.29978	4.17711	4.49302	4.90634	4.45313	5.36927	4.33506	Rhizome	Leaf	0.462923	5	AT4G18030.1	S-adenosyl-L-methionine-dependent methyltransferases superfamily protein		95.89	584	0	1186	1	pep	protein_coding
isotig12600	4.87243	5.03694	5.37563	5.2251	5.97569	5.54635	5.13808	4.1086	4.95468	5.30037	5.76102	4.62334	Rhizome	Shoot	0.460655	5	AT3G56150.2	eukaryotic translation initiation factor 3C	ATEIF3C-1,ATTIF3C1,EIF3C,EIF3C-1,TIF3C1	89.68	901	0	1306	1	pep	protein_coding
isotig04915	7.23931	7.45939	6.71635	6.46963	7.66911	7.95069	6.81107	6.54437	7.34935	6.59299	7.8099	6.67772	Rhizome	Leaf	0.46055	5	AT2G30860.2	glutathione S-transferase PHI 9	ATGSTF7,ATGSTF9,GLUTTR,GSTF9	91.67	60	3e-33	119	1	pep	protein_coding
isotig12289	5.21895	5.18812	4.90527	4.94441	5.66575	5.67972	4.93533	5.49179	5.20354	4.92484	5.67274	5.21356	Rhizome	Root	0.459178	5	AT4G32410.1	cellulose synthase 1	AtCESA1,CESA1,RSW1	98.63	947	0	1890	1	pep	protein_coding
isotig15604	4.30968	4.29589	4.15599	4.26112	5.25559	5.39149	4.87488	4.85491	4.30278	4.20856	5.32354	4.86489	Rhizome	Root	0.458647	5	AT2G05590.1	TLD-domain containing nucleolar protein		90	60	8e-32	124	1	pep	protein_coding
isotig22532	5.3637	5.54805	5.16661	4.9956	6.04257	5.78373	5.61084	4.68254	5.45587	5.08111	5.91315	5.14669	Rhizome	Leaf	0.457276	5	AT5G13780.1	Acyl-CoA N-acyltransferases (NAT) superfamily protein		96.88	192	2e-120	347	1	pep	protein_coding
isotig04077	5.4616	5.70345	5.27546	5.55003	6.23573	5.92836	5.4335	5.81964	5.58252	5.41274	6.08205	5.62657	Rhizome	Root	0.455471	5	AT1G10200.1	GATA type zinc finger transcription factor family protein	WLIM1	97.89	190	4e-140	398	1	pep	protein_coding
isotig15408	4.23398	4.51207	4.7616	5.03454	5.30879	5.3954	4.98011	4.52796	4.37303	4.89807	5.35209	4.75403	Rhizome	Shoot	0.454026	5	AT3G48170.1	aldehyde dehydrogenase 10A9	ALDH10A9	95.83	503	0	993	1	pep	protein_coding
isotig13495	4.42007	4.34827	3.93692	4.23328	5.06755	5.26198	4.53482	4.88782	4.38417	4.0851	5.16477	4.71132	Rhizome	Root	0.453443	5	AT4G35310.1	calmodulin-domain protein kinase 5	ATCPK5,CPK5	94.3	561	0	1051	1	pep	protein_coding
isotig15296	4.57974	4.75762	5.08934	4.83455	5.5143	5.31603	4.79685	4.17777	4.66868	4.96194	5.41517	4.48731	Rhizome	Shoot	0.453225	5	AT1G20200.1	PAM domain (PCI/PINT associated module) protein	EMB2719,HAP15	99.39	488	0	843	1	pep	protein_coding
isotig14018	5.76988	5.4381	4.61643	4.52868	6.21333	5.89872	4.47156	5.02107	5.60399	4.57255	6.05603	4.74632	Rhizome	Leaf	0.452038	5	AT3G49220.1	Plant invertase/pectin methylesterase inhibitor superfamily		90.07	604	0	956	1	pep	protein_coding
isotig21574	4.32546	4.39775	4.66453	4.54804	5.15451	4.96183	4.67796	4.46864	4.36161	4.60629	5.05817	4.5733	Rhizome	Shoot	0.45188	5	AT1G09150.1	pseudouridine synthase and archaeosine transglycosylase (PUA) domain-containing protein		97.24	181	2e-124	357	1	pep	protein_coding
isotig22601	6.94539	7.19115	8.23609	7.19724	8.25569	8.07744	8.00917	6.72148	7.06827	7.71667	8.16656	7.36532	Rhizome	Shoot	0.449897	5	AT2G36620.1	ribosomal protein L24	RPL24A	97.39	115	1e-74	229	1	pep	protein_coding
isotig05277	4.97962	5.2772	5.50281	5.51208	6.07623	5.83815	5.39393	4.89674	5.12841	5.50744	5.95719	5.14533	Rhizome	Shoot	0.449744	5	AT5G43010.1	regulatory particle triple-A ATPase 4A	RPT4A	99.74	384	0	726	1	pep	protein_coding
isotig12326	3.88463	4.33561	4.50409	4.70388	5.07976	5.0275	4.49324	4.32018	4.11012	4.60398	5.05363	4.40671	Rhizome	Shoot	0.44965	5	AT2G30110.1	ubiquitin-activating enzyme 1	ATUBA1,MOS5,UBA1	92.44	1085	0	1986	1	pep	protein_coding
isotig08397	5.20124	5.28371	6.36994	5.94786	6.70839	6.727	6.76678	5.77098	5.24247	6.1589	6.7177	6.26888	Rhizome	Root	0.448817	5	AT5G14780.1	formate dehydrogenase	FDH	91.15	384	0	666	1	pep	protein_coding
isotig24019	4.71273	5.53662	6.34835	6.20993	6.86512	6.58985	6.35803	5.23713	5.12467	6.27914	6.72749	5.79758	Rhizome	Shoot	0.448346	5	AT4G13850.3	glycine-rich RNA-binding protein 2	ATGRP2,GR-RBP2,GRP2	88.43	121	6e-69	212	1	pep	protein_coding
isotig14108	4.95489	5.30514	5.05089	5.13131	5.62705	5.52826	4.6396	4.2721	5.13002	5.0911	5.57766	4.45585	Rhizome	Leaf	0.44764	5	AT2G20360.1	NAD(P)-binding Rossmann-fold superfamily protein		94.78	402	0	699	1	pep	protein_coding
isotig15985	3.81196	4.59315	5.00871	5.93047	5.83304	6.38042	5.29224	6.02662	4.20255	5.46959	6.10673	5.65943	Rhizome	Root	0.447299	5	AT1G66180.1	Eukaryotic aspartyl protease family protein		89.41	387	0	693	1	pep	protein_coding
isotig24782	6.50383	6.56049	6.56806	6.41892	7.01568	6.94275	6.68221	5.8707	6.53216	6.49349	6.97921	6.27646	Rhizome	Leaf	0.447053	5	AT3G25220.1	FK506-binding protein 15 kD-1	FKBP15-1	94.04	151	5e-93	273	1	pep	protein_coding
isotig19651	4.84259	4.8467	4.88507	4.79287	5.44178	5.14114	4.55539	3.96239	4.84465	4.83897	5.29146	4.25889	Rhizome	Leaf	0.446811	5	AT1G47260.1	gamma carbonic anhydrase 2	APFI,GAMMA CA2	94.96	278	0	526	1	pep	protein_coding
isotig09750	5.12966	5.40608	0.436685	1.91775	5.85789	5.56826	2.75188	2.54309	5.26787	1.17722	5.71308	2.64749	Rhizome	Leaf	0.445204	9	AT4G24540.1	AGAMOUS-like 24	AGL24	85.52	221	2e-118	345	1	pep	protein_coding
isotig07485	3.99916	4.24182	4.31029	4.37795	4.64233	5.12722	3.85395	5.0322	4.12049	4.34412	4.88477	4.44308	Rhizome	Root	0.441696	5	AT5G65470.1	O-fucosyltransferase family protein		98.41	378	0	718	1	pep	protein_coding
isotig20187	6.39777	6.68084	6.6259	6.57828	7.02156	7.06265	6.32542	6.00676	6.53931	6.60209	7.0421	6.16609	Rhizome	Shoot	0.440014	5	AT2G21870.1	copper ion binding;cobalt ion binding;zinc ion binding	MGP1	93.33	240	4e-155	439	1	pep	protein_coding
isotig22385	5.58642	5.60717	5.39034	5.11802	6.13658	5.93695	5.34739	4.94286	5.5968	5.25418	6.03676	5.14513	Rhizome	Leaf	0.439965	5	AT2G42210.2	Mitochondrial import inner membrane translocase subunit Tim17/Tim22/Tim23 family protein	ATOEP16-3,OEP16-3	96.3	162	1e-107	313	1	pep	protein_coding
isotig15028	5.64736	5.98952	5.81862	6.0094	6.87728	6.49662	6.31439	6.17979	5.81844	5.91401	6.68695	6.24709	Rhizome	Root	0.439863	5	AT4G13930.1	serine hydroxymethyltransferase 4	SHM4	96.81	470	0	900	1	pep	protein_coding
isotig17965	3.97228	4.43348	5.13576	4.98367	5.5485	5.44672	4.93393	4.0535	4.20288	5.05971	5.49761	4.49371	Rhizome	Shoot	0.437896	5	AT3G54110.1	plant uncoupling mitochondrial protein 1	ATPUMP1,ATUCP1,PUMP1,UCP,UCP1	97.71	306	0	600	1	pep	protein_coding
isotig23610	5.086	5.24616	5.00725	4.9417	5.7273	5.4798	4.60185	4.48653	5.16608	4.97448	5.60355	4.54419	Rhizome	Leaf	0.437466	5	AT2G25060.1	early nodulin-like protein 14	AtENODL14,ENODL14	93.38	136	4e-89	265	1	pep	protein_coding
isotig25402	7.98454	7.47934	7.94554	7.09792	8.26147	8.07477	5.58364	3.92756	7.73194	7.52173	8.16812	4.7556	Rhizome	Leaf	0.436178	4	AT5G15230.1	GAST1 protein homolog 4	GASA4	84.91	106	4e-61	190	1	pep	protein_coding
isotig12667	4.22612	4.33772	4.94439	4.89432	5.84568	5.67924	5.16086	5.49175	4.28192	4.91935	5.76246	5.32631	Rhizome	Root	0.436158	5	AT5G57870.1	MIF4G domain-containing protein / MA3 domain-containing protein	eIFiso4G1	90.51	780	0	1233	1	pep	protein_coding
isotig23791	5.80622	6.12484	5.77629	5.65529	6.46287	6.33966	5.71949	5.2305	5.96553	5.71579	6.40127	5.47499	Rhizome	Leaf	0.435736	5	AT5G52840.1	NADH-ubiquinone oxidoreductase-related		95.27	169	3e-116	334	1	pep	protein_coding
isotig08155	4.31846	4.52921	4.75566	4.61451	5.07069	5.16856	4.59224	4.29812	4.42383	4.68509	5.11962	4.44518	Rhizome	Shoot	0.434538	5	AT4G24220.2	NAD(P)-binding Rossmann-fold superfamily protein	5[beta]-StR,AWI31,VEP1	90.11	374	0	714	1	pep	protein_coding
isotig20110	5.69319	5.84816	5.8829	5.71175	6.34987	6.11002	5.86253	5.57207	5.77068	5.79733	6.22994	5.7173	Rhizome	Shoot	0.432619	5	AT1G16470.2	proteasome subunit PAB1	PAB1	100	235	4e-163	459	1	pep	protein_coding
isotig16092	4.06112	4.4776	4.52441	4.56184	5.00852	4.94101	4.57522	4.0699	4.26936	4.54312	4.97477	4.32256	Rhizome	Shoot	0.431645	5	AT4G15900.1	pleiotropic regulatory locus 1	PRL1	94.24	486	0	900	1	pep	protein_coding
isotig25218	6.70801	6.9966	7.47397	6.92852	8.09879	7.85652	8.00057	7.09207	6.85231	7.20125	7.97766	7.54632	Rhizome	Root	0.431337	5	AT1G74270.1	Ribosomal protein L35Ae family protein		97.32	112	7e-77	230	1	pep	protein_coding
isotig06884	3.9209	4.20686	4.95466	4.70091	5.38799	5.1301	4.16145	4.36679	4.06388	4.82779	5.25904	4.26412	Rhizome	Shoot	0.431258	5	AT1G52360.1	Coatomer, beta' subunit		96.33	926	0	1745	1	pep	protein_coding
isotig26200	5.81899	6.04472	5.82016	5.83054	6.55064	6.45398	6.26803	5.87617	5.93185	5.82535	6.50231	6.0721	Rhizome	Root	0.430216	5	AT1G64750.1	deletion of SUV3 suppressor 1(I)	ATDSS1(I),DSS1(I)	82.85	484	3e-112	405	1	cdna	protein_coding
isotig18487	5.52029	5.43619	5.56974	5.59634	6.12139	6.16666	5.71839	5.71005	5.47824	5.58304	6.14403	5.71422	Rhizome	Root	0.429805	5	AT4G09000.1	general regulatory factor 1	GF14 CHI,GRF1	92.16	255	5e-164	465	1	pep	protein_coding
isotig14620	5.18416	5.27436	5.73936	5.55792	6.19085	5.96336	5.33081	4.96063	5.22926	5.64864	6.07711	5.14572	Rhizome	Shoot	0.428468	5	AT1G51980.1	Insulinase (Peptidase family M16) protein		89.07	503	0	819	1	pep	protein_coding
isotig15770	5.08963	5.35483	5.59685	5.63729	6.2157	5.87208	5.48696	5.00603	5.22223	5.61707	6.04389	5.24649	Rhizome	Shoot	0.426818	5	AT3G05530.1	regulatory particle triple-A ATPase 5A	ATS6A.2,RPT5A	99.53	424	0	794	1	pep	protein_coding
isotig21023	4.57049	4.60255	5.14863	4.53014	5.33203	5.19813	5.03297	4.51992	4.58652	4.83938	5.26508	4.77644	Rhizome	Shoot	0.425695	5	AT5G52240.1	membrane steroid binding protein 1	AtMAPR5,ATMP1,MSBP1	90.65	214	2e-116	339	1	pep	protein_coding
isotig26935	6.73462	7.62282	4.83886	5.83229	7.17858	8.02973	3.73753	3.21365	7.17872	5.33557	7.60415	3.47559	Rhizome	Leaf	0.425437	4	AT5G55450.1	Bifunctional inhibitor/lipid-transfer protein/seed storage 2S albumin superfamily protein		80.77	104	9e-40	134	1	pep	protein_coding
isotig24214	6.12044	6.48955	7.2731	6.56468	7.44721	7.24058	6.99411	6.03513	6.305	6.91889	7.34389	6.51462	Rhizome	Shoot	0.425003	5	AT3G52580.1	Ribosomal protein S11 family protein		97.1	138	3e-78	236	1	pep	protein_coding
isotig13849	5.17444	5.28826	5.36094	5.48237	5.93097	5.76209	5.44672	5.17237	5.23135	5.42166	5.84653	5.30954	Rhizome	Shoot	0.424875	5	AT1G36730.1	Translation initiation factor IF2/IF5		88.81	438	0	693	1	pep	protein_coding
isotig19060	5.33585	5.57513	5.75729	5.66352	6.21433	6.05572	5.65255	5.16851	5.45549	5.7104	6.13503	5.41053	Rhizome	Shoot	0.424624	5	AT5G13440.1	Ubiquinol-cytochrome C reductase iron-sulfur subunit		93.07	274	0	520	1	pep	protein_coding
isotig26387	4.08099	4.68604	5.3452	5.19215	5.78699	5.59782	4.71561	4.25417	4.38351	5.26868	5.69241	4.48489	Rhizome	Shoot	0.423731	5	AT1G76010.1	Alba DNA/RNA-binding protein		92.96	142	2e-78	241	1	pep	protein_coding
isotig15388	7.43376	6.87726	6.51923	6.50008	7.96594	7.76187	7.67573	7.20986	7.15551	6.50966	7.86391	7.44279	Rhizome	Root	0.421114	5	AT3G18780.2	actin 2	ACT2,DER1,ENL2,FIZ2,LSR2	100	377	0	759	1	pep	protein_coding
isotig25455	5.64966	5.8715	6.01324	5.904	6.50294	6.25369	5.77637	5.52324	5.76058	5.95862	6.37831	5.64981	Rhizome	Shoot	0.419695	5	AT4G34700.1	LYR family of Fe/S cluster biogenesis protein	AtCIB22,CIB22	95.73	117	1e-80	240	1	pep	protein_coding
isotig05204	5.75419	6.07078	6.16233	6.32274	6.70788	6.6163	5.99595	5.71877	5.91249	6.24254	6.66209	5.85736	Rhizome	Shoot	0.419547	5	AT4G22670.1	HSP70-interacting protein 1	AtHip1,HIP1,TPR11	95.85	289	6e-127	382	1	pep	protein_coding
isotig06055	4.96356	4.77286	4.45218	4.43115	5.38952	5.1842	4.43545	4.63704	4.86821	4.44166	5.28686	4.53624	Rhizome	Leaf	0.41865	5	AT1G29470.2	S-adenosyl-L-methionine-dependent methyltransferases superfamily protein		94.62	595	0	1185	1	pep	protein_coding
isotig18092	4.86388	5.0804	5.16362	4.81107	5.45515	5.35558	5.12745	4.64267	4.97214	4.98735	5.40536	4.88506	Rhizome	Shoot	0.418017	5	AT3G63250.1	homocysteine methyltransferase 2	ATHMT-2,HMT-2,HMT2	90.45	335	0	603	1	pep	protein_coding
isotig15771	5.23317	5.26341	5.128	5.05026	5.748	5.58306	5.25395	4.70738	5.24829	5.08913	5.66553	4.98066	Rhizome	Leaf	0.417244	5	AT3G60810.1			93.33	195	2e-124	367	1	pep	protein_coding
isotig06018	4.19237	4.58902	4.93019	4.9539	5.36846	5.34876	4.34436	4.30623	4.39069	4.94204	5.35861	4.32529	Rhizome	Shoot	0.416567	5	AT2G21390.1	Coatomer, alpha subunit		98.63	656	0	1263	1	pep	protein_coding
isotig11690	5.1666	5.52628	5.28204	5.0406	5.96347	5.56219	5.01602	4.39392	5.34644	5.16132	5.76283	4.70497	Rhizome	Leaf	0.416389	5	AT2G27970.1	CDK-subunit 2	CKS2	97.5	80	1e-53	168	1	pep	protein_coding
isotig18686	3.9703	3.98874	3.7039	3.95616	5.60379	5.44105	5.60717	4.60529	3.97952	3.83003	5.52242	5.10623	Rhizome	Root	0.416192	3	AT2G17720.1	2-oxoglutarate (2OG) and Fe(II)-dependent oxygenase superfamily protein	P4H5	97.25	291	0	539	1	pep	protein_coding
isotig21332	5.13704	4.96038	4.76901	4.69661	5.61397	5.31543	4.65456	3.81386	5.04871	4.73281	5.4647	4.23421	Rhizome	Leaf	0.415994	5	AT5G20060.3	alpha/beta-Hydrolases superfamily protein		90.08	252	7e-170	476	1	pep	protein_coding
isotig15268	4.765	4.72231	4.91397	4.61174	5.25424	5.10238	4.83319	4.46782	4.74366	4.76285	5.17831	4.65051	Rhizome	Shoot	0.415457	5	AT2G27600.1	AAA-type ATPase family protein	ATSKD1,SKD1,VPS4	98.39	435	0	811	1	pep	protein_coding
isotig14942	5.16356	5.15884	4.70742	4.78906	5.57958	5.57338	5.07839	4.64248	5.1612	4.74824	5.57648	4.86044	Rhizome	Leaf	0.415284	5	AT4G23650.1	calcium-dependent protein kinase 6	CDPK6,CPK3	93.8	468	0	890	1	pep	protein_coding
isotig24442	5.50188	5.78561	5.28448	5.29107	6.10814	6.00876	5.66912	5.42009	5.64375	5.28778	6.05845	5.54461	Rhizome	Leaf	0.414702	5	AT4G16450.2			96.19	105	3e-67	206	1	pep	protein_coding
isotig13646	4.54954	4.59853	5.08245	5.0012	5.53113	5.38108	4.82977	4.66425	4.57404	5.04182	5.45611	4.74701	Rhizome	Shoot	0.414285	5	AT2G01970.1	Endomembrane protein 70 protein family		97.29	591	0	1055	1	pep	protein_coding
isotig21583	4.72824	4.85412	5.37326	5.26979	5.92916	5.54071	5.48419	4.721	4.79118	5.32152	5.73493	5.10259	Rhizome	Shoot	0.413411	5	AT2G44860.2	Ribosomal protein L24e family protein		83.23	161	8e-92	273	1	pep	protein_coding
isotig17811	4.4827	4.76715	4.38616	4.39787	5.14567	4.93023	4.37554	4.20899	4.62492	4.39201	5.03795	4.29226	Rhizome	Leaf	0.413027	5	AT2G38550.1	Transmembrane proteins 14C		83.58	341	2e-156	450	1	pep	protein_coding
isotig14485	6.60519	6.47833	4.45902	5.32446	7.25184	6.65698	6.35079	6.01947	6.54176	4.89174	6.95441	6.18513	Rhizome	Leaf	0.412649	5	AT3G14310.1	pectin methylesterase 3	ATPME3,PME3	95.42	546	0	1001	1	pep	protein_coding
isotig15360	5.5626	5.69421	5.94396	5.84585	6.42512	6.18464	5.79571	5.35218	5.62841	5.8949	6.30488	5.57395	Rhizome	Shoot	0.409973	5	AT1G53750.1	regulatory particle triple-A 1A	RPT1A	99.3	426	0	851	1	pep	protein_coding
isotig12704	4.04046	4.5759	4.47518	4.70313	4.99254	5.00527	4.2181	4.37999	4.30818	4.58915	4.99891	4.29904	Rhizome	Shoot	0.409752	5	AT3G13870.1	Root hair defective 3 GTP-binding protein (RHD3)	GOM8,RHD3	96.25	801	0	1436	1	pep	protein_coding
isotig02276	5.16483	5.79381	6.25087	6.325	6.75312	6.64071	5.84953	5.73655	5.47932	6.28793	6.69692	5.79304	Rhizome	Shoot	0.408982	5	AT1G79930.1	heat shock protein 91	AtHsp70-14,HSP91	93.25	830	0	1462	1	pep	protein_coding
isotig25825	5.56734	5.4456	4.92714	5.07571	6.02865	5.80024	5.54961	5.26872	5.50647	5.00143	5.91445	5.40917	Rhizome	Leaf	0.407975	5	AT4G22310.1	Uncharacterised protein family (UPF0041)		98.97	97	2e-68	208	1	pep	protein_coding
isotig19282	4.6626	4.62453	3.81803	4.02004	5.09387	5.00803	2.42812	2.0189	4.64356	3.91904	5.05095	2.22351	Rhizome	Leaf	0.407383	4	AT3G18050.1			90.76	303	0	550	1	pep	protein_coding
isotig26486	7.41217	7.46767	7.9179	7.42507	8.16877	7.98746	7.99467	6.60982	7.43992	7.67148	8.07811	7.30225	Rhizome	Shoot	0.40663	5	AT1G36240.1	Ribosomal protein L7Ae/L30e/S12e/Gadd45 family protein		99.11	112	3e-74	223	1	pep	protein_coding
isotig09367	5.53779	5.4158	5.87255	5.22063	6.04913	5.85621	5.51709	5.07851	5.4768	5.54659	5.95267	5.2978	Rhizome	Shoot	0.406079	5	AT3G01380.1	transferases;sulfuric ester hydrolases;catalytics;transferases		90.65	107	4e-55	197	1	pep	protein_coding
isotig13253	3.21869	4.36892	4.91508	4.97801	5.39924	5.30568	4.72386	4.03915	3.7938	4.94655	5.35246	4.38151	Rhizome	Shoot	0.40591	5	AT1G50920.1	Nucleolar GTP-binding protein		93.18	660	0	1077	1	pep	protein_coding
isotig13936	4.44948	3.65987	4.6386	4.28075	5.16727	5.06801	4.93999	4.48508	4.05467	4.45968	5.11764	4.71253	Rhizome	Root	0.405106	5	AT5G09330.4	NAC domain containing protein 82	ANAC082,NAC082,VNI1	86.12	353	4e-179	523	1	pep	protein_coding
isotig22424	3.72843	4.68109	5.27995	5.34127	5.91464	5.51539	5.43629	3.80246	4.20476	5.31061	5.71502	4.61937	Rhizome	Shoot	0.404408	5	AT5G08180.2	Ribosomal protein L7Ae/L30e/S12e/Gadd45 family protein		94.23	156	5e-98	288	1	pep	protein_coding
isotig08991	6.64677	6.82249	6.86337	6.68583	7.24793	7.10915	6.44395	6.19676	6.73463	6.7746	7.17854	6.32036	Rhizome	Shoot	0.403938	5	AT5G43330.1	Lactate/malate dehydrogenase family protein	c-NAD-MDH2	96.39	332	0	617	1	pep	protein_coding
isotig20428	7.85054	8.27508	8.24752	8.20963	8.58381	8.67839	8.5829	7.35225	8.06281	8.22858	8.6311	7.96757	Rhizome	Shoot	0.402528	5	AT5G10360.1	Ribosomal protein S6e	EMB3010,RPS6B	98.23	226	3e-128	371	1	pep	protein_coding
isotig27737	6.07715	6.21007	6.32977	6.46438	6.91101	6.68807	6.12326	5.96663	6.14361	6.39708	6.79954	6.04495	Rhizome	Shoot	0.402463	5	AT1G65980.2	thioredoxin-dependent peroxidase 1	TPX1	97.5	80	2e-51	160	1	pep	protein_coding
isotig24674	5.59871	5.63982	5.6507	5.2474	6.17607	5.86609	5.38487	4.81112	5.61926	5.44905	6.02108	5.09799	Rhizome	Leaf	0.401813	5	AT5G67590.1	NADH-ubiquinone oxidoreductase-related	FRO1	90.91	154	2e-96	282	1	pep	protein_coding
isotig27090	5.62793	5.93214	5.63275	5.65835	6.2292	6.13363	5.29196	5.38361	5.78003	5.64555	6.18141	5.33778	Rhizome	Leaf	0.401383	5	AT4G15802.1	heat shock factor binding protein	AtHSBP,HSBP	91.86	86	1e-48	156	1	pep	protein_coding
isotig22714	4.57633	5.04257	4.85119	4.90838	5.33703	5.2252	4.97094	4.71331	4.80945	4.87978	5.28111	4.84212	Rhizome	Shoot	0.401332	5	AT5G27720.1	Small nuclear ribonucleoprotein family protein	emb1644,LSM4	100	91	1e-62	197	1	pep	protein_coding
isotig16854	4.86738	4.97139	5.05577	5.09844	5.47147	5.48476	4.82934	4.53408	4.91938	5.07711	5.47812	4.68171	Rhizome	Shoot	0.401009	5	AT1G04850.1	ubiquitin-associated (UBA)/TS-N domain-containing protein		93.73	415	0	641	1	pep	protein_coding
isotig23694	4.4777	4.61905	4.50995	4.35913	5.05604	4.83967	4.54091	3.97955	4.54837	4.43454	4.94786	4.26023	Rhizome	Leaf	0.399482	5	AT3G22630.1	20S proteasome beta subunit D1	PBD1,PRCGB	99.01	202	2e-141	399	1	pep	protein_coding
isotig12476	4.36013	4.66763	4.6951	4.88755	5.24452	5.13646	4.73687	4.26015	4.51388	4.79133	5.19049	4.49851	Rhizome	Shoot	0.399163	5	AT2G32730.1	26S proteasome regulatory complex, non-ATPase subcomplex, Rpn2/Psmd1 subunit		97.07	990	0	1665	1	pep	protein_coding
isotig16913	4.9057	5.112	4.6444	5.16779	6.11216	6.13089	5.64753	5.79892	5.00885	4.90609	6.12152	5.72323	Rhizome	Root	0.398294	5	AT1G79340.1	metacaspase 4	AtMC4,AtMCP2d,MC4,MCP2d	90.69	419	0	608	1	pep	protein_coding
isotig13350	3.90291	3.94718	4.36494	4.52015	5.59606	5.52727	5.07855	5.25322	3.92505	4.44254	5.56166	5.16588	Rhizome	Root	0.395781	5	AT1G31850.2	S-adenosyl-L-methionine-dependent methyltransferases superfamily protein		95.85	603	0	1232	1	pep	protein_coding
isotig05523	4.11469	4.51739	3.08927	3.44195	4.51493	5.09571	4.47117	4.35235	4.31604	3.26561	4.80532	4.41176	Rhizome	Root	0.393562	5	AT3G26770.1	NAD(P)-binding Rossmann-fold superfamily protein		85.05	301	8e-164	464	1	pep	protein_coding
isotig14456	3.89309	4.24224	4.65938	4.54772	5.13918	4.85489	4.50018	3.56689	4.06766	4.60355	4.99704	4.03353	Rhizome	Shoot	0.393487	5	AT1G52980.1	GTP-binding family protein	AtNug2,Nug2	92.55	510	0	868	1	pep	protein_coding
isotig22238	5.75787	6.08425	5.76467	5.92451	6.38434	6.24429	5.53453	5.03057	5.92106	5.84459	6.31431	5.28255	Rhizome	Leaf	0.393255	5	AT1G17190.1	glutathione S-transferase tau 26	ATGSTU26,GSTU26	87.04	216	6e-142	402	1	pep	protein_coding
isotig10967	6.36044	6.81666	6.75732	6.58962	6.94779	7.20296	6.5885	6.77613	6.58855	6.67347	7.07537	6.68231	Rhizome	Root	0.393063	5	AT5G10860.1	Cystathionine beta-synthase (CBS) family protein	CBSX3	92.23	206	4e-131	376	1	pep	protein_coding
isotig27633	5.66937	5.75972	5.93996	5.82189	6.61027	6.50872	6.40485	5.93368	5.71455	5.88092	6.5595	6.16927	Rhizome	Root	0.390233	5	AT4G33865.1	Ribosomal protein S14p/S29e family protein		98.21	56	2e-38	127	1	pep	protein_coding
isotig04081	6.2947	6.4463	6.13206	6.07663	6.98134	6.53976	5.62721	4.98102	6.3705	6.10434	6.76055	5.30412	Rhizome	Leaf	0.390049	5	AT4G11010.1	nucleoside diphosphate kinase 3	NDPK3	94.12	238	8e-137	392	1	pep	protein_coding
isotig27671	5.21191	5.51751	5.0838	5.54744	5.64541	5.8621	5.26499	5.36537	5.36471	5.31562	5.75375	5.31518	Rhizome	Leaf	0.389044	5	AT5G15320.2			78.43	51	3e-15	67.4	1	pep	protein_coding
isotig20748	4.27565	4.71906	4.58598	4.57604	5.04941	4.9366	4.79808	4.41254	4.49735	4.58101	4.993	4.60531	Rhizome	Root	0.387697	5	AT5G18110.1	novel cap-binding protein	NCBP	92.76	221	2e-147	418	1	pep	protein_coding
isotig26934	5.19609	5.43449	4.99729	4.70613	5.77165	5.63414	4.85667	4.06162	5.31529	4.85171	5.70289	4.45915	Rhizome	Leaf	0.387598	5	AT3G05810.1			91.07	112	8e-58	180	1	pep	protein_coding
isotig23622	4.49213	4.73013	4.85987	4.7852	5.22551	5.18943	4.95863	4.54863	4.61113	4.82254	5.20747	4.75363	Rhizome	Shoot	0.384933	5	AT3G59600.1	RNA polymerase Rpb8	NRPB8B,NRPD8B,NRPE8B	94.03	134	3e-88	262	1	pep	protein_coding
isotig13655	3.86875	4.43216	4.79092	4.96757	5.33415	5.19333	4.62532	4.27529	4.15046	4.87924	5.26374	4.4503	Rhizome	Shoot	0.384496	5	AT5G23570.1	XS domain-containing protein / XS zinc finger domain-containing protein-related	ATSGS3,SGS3	80.45	629	0	937	1	pep	protein_coding
isotig24177	4.34954	4.26504	4.32142	4.31289	5.06446	4.79689	4.8202	4.27286	4.30729	4.31716	4.93067	4.54653	Rhizome	Root	0.384142	5	AT1G08780.1	ABI3-interacting protein 3	AIP3,PFD4	88.98	127	2e-64	200	1	pep	protein_coding
isotig15029	5.24111	5.10273	5.61145	5.28649	6.01525	5.65056	5.15959	5.18755	5.17192	5.44897	5.83291	5.17357	Rhizome	Shoot	0.38394	5	AT1G76030.1	ATPase, V1 complex, subunit B protein		98.97	486	0	950	1	pep	protein_coding
isotig24224	4.74807	4.82883	4.67601	4.70563	5.11076	5.23184	4.84898	4.60755	4.78845	4.69082	5.1713	4.72827	Rhizome	Leaf	0.382847	5	AT2G33220.1	GRIM-19 protein		98.6	143	2e-101	295	1	pep	protein_coding
isotig21219	3.8675	4.15609	4.65754	4.29264	5.00926	4.70329	4.50748	3.79827	4.01179	4.47509	4.85627	4.15287	Rhizome	Shoot	0.381181	5	AT5G11750.1	Ribosomal protein L19 family protein		82.25	231	9e-104	307	1	pep	protein_coding
isotig15167	6.44816	6.21501	6.31609	5.98831	6.88932	6.53516	6.33983	6.25345	6.33158	6.1522	6.71224	6.29664	Rhizome	Leaf	0.380655	5	AT5G12250.1	beta-6 tubulin	TUB6	99.77	430	0	850	1	pep	protein_coding
isotig05468	4.43987	4.42963	4.66584	4.55898	5.10417	4.9997	4.75492	4.5942	4.43475	4.61241	5.05193	4.67456	Rhizome	Root	0.377373	5	AT1G43890.3	RAB GTPASE HOMOLOG B18	ATRAB-C1,ATRAB18,ATRABC1,RAB18,RAB18-1,RABC1	99	201	5e-135	386	1	pep	protein_coding
isotig19995	5.33668	5.22499	5.08122	4.73719	5.833	5.4781	4.56182	4.30003	5.28084	4.90921	5.65555	4.43092	Rhizome	Leaf	0.374711	5	AT5G43700.1	AUX/IAA transcriptional regulator family protein	ATAUX2-11,IAA4	93.05	187	7e-122	353	1	pep	protein_coding
isotig19260	4.15613	4.43876	4.15275	4.3079	5.02818	4.88521	4.60836	4.55658	4.29744	4.23032	4.9567	4.58247	Rhizome	Root	0.374227	5	AT5G24400.1	NagB/RpiA/CoA transferase-like superfamily protein	EMB2024,PGL3	86.69	323	0	519	1	pep	protein_coding
isotig09111	4.17915	4.49013	4.18583	4.24446	5.21554	5.18181	5.02309	4.62636	4.33464	4.21514	5.19867	4.82473	Rhizome	Root	0.373947	5	AT5G59950.1	RNA-binding (RRM/RBD/RNP motifs) family protein		88.05	251	9e-106	317	1	pep	protein_coding
isotig18984	3.87146	4.04061	2.915	3.42489	5.34358	4.91012	5.3376	4.16871	3.95603	3.16995	5.12685	4.75316	Rhizome	Root	0.373696	3	AT3G54640.1	tryptophan synthase alpha chain	TRP3,TSA1	94.55	312	0	548	1	pep	protein_coding
isotig27043	4.77461	4.77966	5.0646	4.74121	5.42702	5.12452	4.87222	4.1248	4.77714	4.90291	5.27577	4.49851	Rhizome	Shoot	0.372861	5	AT2G07340.1	PREFOLDIN 1	PFD1	92.97	128	2e-78	233	1	pep	protein_coding
isotig27487	6.13012	6.61708	6.6944	6.55318	6.96659	7.025	6.57127	6.01248	6.3736	6.62379	6.9958	6.29188	Rhizome	Shoot	0.372005	5	AT3G60540.2	Preprotein translocase Sec, Sec61-beta subunit protein		100	43	2e-22	87.8	1	pep	protein_coding
isotig18288	4.37898	3.8741	3.44544	3.49975	5.79945	5.60045	5.46091	5.19834	4.12654	3.47259	5.69995	5.32963	Rhizome	Root	0.370324	3	AT2G04780.2	FASCICLIN-like arabinoogalactan 7	FLA7	89.84	256	1e-120	355	1	pep	protein_coding
isotig26400	4.70591	4.81528	4.69388	4.61292	5.40554	5.1738	5.24836	4.59094	4.7606	4.6534	5.28967	4.91965	Rhizome	Root	0.370023	5	AT4G02840.1	Small nuclear ribonucleoprotein family protein		100	98	9e-64	196	1	pep	protein_coding
isotig24047	4.178	4.65615	5.03273	5.11815	5.53456	5.35359	4.56919	3.71728	4.41707	5.07544	5.44407	4.14324	Rhizome	Shoot	0.368632	5	AT5G60670.1	Ribosomal protein L11 family protein		99.4	166	6e-113	325	1	pep	protein_coding
isotig07208	4.55738	4.6093	4.54054	4.45186	5.1596	5.23955	5.19017	4.47376	4.58334	4.4962	5.19958	4.83197	Rhizome	Root	0.367611	5	AT1G50430.1	Ergosterol biosynthesis ERG4/ERG24 family	7RED,DWF5,LE,PA,ST7R	94.91	432	0	841	1	pep	protein_coding
isotig01976	4.7113	4.77684	4.40747	4.57841	5.34811	5.16634	5.02259	4.75736	4.74407	4.49294	5.25723	4.88998	Rhizome	Root	0.367251	5	AT4G08390.2	stromal ascorbate peroxidase	SAPX	92.57	296	0	547	1	pep	protein_coding
isotig13250	4.83727	5.44766	5.44068	5.58645	5.96148	5.79996	5.16832	4.72677	5.14247	5.51356	5.88072	4.94755	Rhizome	Shoot	0.367154	5	AT4G21150.3	ribophorin II (RPN2) family protein	HAP6	90.81	631	0	1051	1	pep	protein_coding
isotig15076	3.43343	4.00127	4.81669	4.63782	5.18796	4.99994	4.56336	4.09862	3.71735	4.72725	5.09395	4.33099	Rhizome	Shoot	0.366694	5	AT1G31970.1	DEA(D/H)-box RNA helicase family protein	STRS1	88.62	545	0	846	1	pep	protein_coding
isotig08095	4.25532	4.89462	5.59126	5.32181	5.96075	5.71999	5.66436	5.28453	4.57497	5.45653	5.84037	5.47444	Rhizome	Root	0.365925	5	AT3G13460.1	evolutionarily conserved C-terminal region 2	ECT2	89	673	0	1063	1	pep	protein_coding
isotig14496	3.86164	4.43838	5.21584	4.94315	5.54533	5.34389	5.09785	3.81533	4.15001	5.07949	5.44461	4.45659	Rhizome	Shoot	0.365118	5	AT5G14520.1	pescadillo-related		91.51	589	0	975	1	pep	protein_coding
isotig01348	6.16491	6.53761	7.24024	6.83469	7.79026	7.62503	7.52185	7.16501	6.35126	7.03746	7.70765	7.34343	Rhizome	Root	0.364215	5	AT5G20020.1	RAS-related GTP-binding nuclear protein 2	RAN2	98.59	213	4e-157	441	1	pep	protein_coding
isotig12628	4.39942	4.53155	4.87652	4.70595	5.29739	5.01092	4.31905	4.03985	4.46548	4.79123	5.15415	4.17945	Rhizome	Shoot	0.362919	5	AT5G63840.1	Glycosyl hydrolases family 31 protein	PSL5,RSW3	95.55	877	0	1720	1	pep	protein_coding
isotig16414	5.19808	5.35225	5.70379	5.59366	6.16	5.86142	5.59519	5.0907	5.27516	5.64873	6.01071	5.34294	Rhizome	Shoot	0.361984	5	AT4G29040.1	regulatory particle AAA-ATPase 2A	RPT2a	99.77	443	0	811	1	pep	protein_coding
isotig24723	4.97539	5.32685	4.92283	4.89392	5.47623	5.54823	4.97052	4.34958	5.15112	4.90837	5.51223	4.66005	Rhizome	Leaf	0.361114	5	AT2G02050.1	NADH-ubiquinone oxidoreductase B18 subunit, putative		93.2	103	2e-62	194	1	pep	protein_coding
isotig19586	4.49955	4.82468	4.73197	4.27717	5.07942	4.96572	4.32762	3.40237	4.66211	4.50457	5.02257	3.865	Rhizome	Leaf	0.360456	5	AT5G66230.1	Chalcone-flavanone isomerase family protein		86.55	290	8e-149	427	1	pep	protein_coding
isotig20980	4.58541	4.61891	4.7169	4.29711	5.10918	5.18085	5.18971	4.38004	4.60216	4.507	5.14501	4.78488	Rhizome	Root	0.360137	5	AT2G39780.1	ribonuclease 2	RNS2	90.73	259	0	520	1	pep	protein_coding
isotig27062	4.81273	4.54457	5.11647	4.76794	5.45854	5.14378	5.00341	4.08975	4.67865	4.94221	5.30116	4.54658	Rhizome	Shoot	0.358951	5	AT2G47690.1	NADH-ubiquinone oxidoreductase-related		88.51	87	4e-52	166	1	pep	protein_coding
isotig26376	5.46318	5.63081	5.61268	5.66516	6.04736	5.94714	5.78789	5.25174	5.547	5.63892	5.99725	5.51982	Rhizome	Shoot	0.358331	5	AT4G00585.1			92	75	7e-48	154	1	pep	protein_coding
isotig18672	4.03474	3.82341	2.89997	3.78882	7.16716	6.81163	6.73014	6.53374	3.92908	3.34439	6.9894	6.63194	Rhizome	Root	0.357456	3	AT3G32980.1	Peroxidase superfamily protein		93.73	335	0	641	1	pep	protein_coding
isotig14747	4.61627	4.79651	4.61766	4.67363	5.12839	4.99896	4.40643	4.3474	4.70639	4.64564	5.06368	4.37691	Rhizome	Leaf	0.357287	5	AT1G63940.2	monodehydroascorbate reductase 6	MDAR6	96.86	477	0	895	1	pep	protein_coding
isotig11060	6.46445	6.33058	6.43982	6.13618	7.39486	7.39312	7.01692	7.05804	6.39751	6.288	7.39399	7.03748	Rhizome	Root	0.356508	5	AT4G29350.1	profilin 2	PFN2,PRF2,PRO2	91.6	131	6e-84	250	1	pep	protein_coding
isotig25160	4.53785	4.7178	4.84463	4.91086	5.29538	5.17187	4.68763	4.08096	4.62782	4.87775	5.23362	4.3843	Rhizome	Shoot	0.355877	5	AT4G29870.1	Oligosaccharyltransferase complex/magnesium transporter family protein		94.86	175	4e-94	276	1	pep	protein_coding
isotig01023	5.24871	5.93416	5.83409	5.94427	6.34254	6.14733	4.95789	5.05907	5.59143	5.88918	6.24493	5.00848	Rhizome	Shoot	0.355758	5	AT5G62390.1	BCL-2-associated athanogene 7	ATBAG7,BAG7	81.07	449	0	605	1	pep	protein_coding
isotig20418	7.11302	7.46394	7.87899	7.71248	8.22126	8.0808	8.05335	6.54123	7.28848	7.79573	8.15103	7.29729	Rhizome	Shoot	0.355303	5	AT3G62870.1	Ribosomal protein L7Ae/L30e/S12e/Gadd45 family protein		95.69	255	1e-156	444	1	pep	protein_coding
isotig06667	7.58591	7.81201	8.28195	7.88708	8.52021	8.35724	8.48911	7.11615	7.69896	8.08451	8.43873	7.80263	Rhizome	Shoot	0.354215	5	AT3G49910.1	Translation protein SH3-like family protein		99.32	146	1e-84	253	1	pep	protein_coding
isotig04596	4.28894	4.57501	4.96008	4.78146	5.36521	5.14442	5.21097	4.59059	4.43197	4.87077	5.25482	4.90078	Rhizome	Root	0.354039	5	AT3G53500.2	RNA-binding (RRM/RBD/RNP motifs) family protein with retrovirus zinc finger-like domain	At-RS2Z,RS2Z32,RSZ32	91	289	7e-139	401	1	pep	protein_coding
isotig17528	6.1908	6.11634	5.74131	5.94911	6.57192	6.43913	5.76073	5.99936	6.15357	5.84521	6.50552	5.88004	Rhizome	Leaf	0.351957	5	AT2G44060.2	Late embryogenesis abundant protein, group 2		90.82	316	0	544	1	pep	protein_coding
isotig19268	5.3998	5.28102	5.48473	5.51536	5.92285	5.77939	5.14126	4.94119	5.34041	5.50005	5.85112	5.04122	Rhizome	Shoot	0.351074	5	AT5G67500.1	voltage dependent anion channel 2	ATVDAC2,VDAC2	94.57	276	0	518	1	pep	protein_coding
isotig22794	4.7035	4.40953	4.75745	4.29704	6.13626	5.97037	5.89164	5.51785	4.55651	4.52725	6.05332	5.70475	Rhizome	Root	0.348572	5	AT2G35120.1	Single hybrid motif superfamily protein		94.23	156	2e-101	297	1	pep	protein_coding
isotig23348	4.78535	5.48739	4.93782	5.58359	5.48696	5.73	5.07413	5.18125	5.13637	5.26071	5.60848	5.12769	Rhizome	Shoot	0.347775	5	AT1G69510.2	cAMP-regulated phosphoprotein 19-related protein		87.74	106	1e-35	127	1	pep	protein_coding
isotig14587	5.40663	5.62243	5.62354	5.50352	6.02376	5.79831	5.15915	4.9325	5.51453	5.56353	5.91103	5.04582	Rhizome	Shoot	0.347506	5	AT5G08530.1	51 kDa subunit of complex I	CI51	98.93	467	0	911	1	pep	protein_coding
isotig20318	5.58268	5.85696	5.6952	5.80588	6.2234	6.1942	5.87373	5.84944	5.71982	5.75054	6.2088	5.86159	Rhizome	Root	0.347212	5	AT1G04750.1	vesicle-associated membrane protein 721	AT VAMP7B,ATVAMP721,VAMP721,VAMP7B	99.09	219	3e-139	398	1	pep	protein_coding
isotig03498	4.7005	4.94686	4.61785	4.76166	5.17158	5.16956	4.59961	4.86847	4.82368	4.68976	5.17057	4.73404	Rhizome	Leaf	0.346885	5	AT5G53140.1	Protein phosphatase 2C family protein		87.38	420	0	703	1	pep	protein_coding
isotig27418	6.30105	5.80526	5.20582	5.5242	6.42064	6.37898	5.67985	6.11063	6.05315	5.36501	6.39981	5.89524	Rhizome	Leaf	0.346658	5	AT5G53880.1			90.32	31	2e-15	68.9	1	pep	protein_coding
isotig24213	4.64276	4.65475	4.91054	4.8602	5.30874	5.1539	5.18686	4.47216	4.64876	4.88537	5.23132	4.82951	Rhizome	Shoot	0.345949	5	AT1G15370.1	SNARE-like superfamily protein		97.95	146	1e-99	290	1	pep	protein_coding
isotig19832	5.31584	5.68885	5.61416	5.74147	6.03887	6.00789	5.86098	5.33184	5.50234	5.67781	6.02338	5.59641	Rhizome	Shoot	0.345568	5	AT1G64520.1	regulatory particle non-ATPase 12A	RPN12a	96.25	267	4e-163	461	1	pep	protein_coding
isotig21099	7.93397	8.08435	8.28741	8.13716	8.52026	8.59358	8.40054	7.23776	8.00916	8.21229	8.55692	7.81915	Rhizome	Shoot	0.344637	5	AT1G14320.1	Ribosomal protein L16p/L10e family protein	RPL10,RPL10A,SAC52	98.15	216	2e-158	446	1	pep	protein_coding
isotig22832	4.43518	4.47286	3.6923	3.81304	5.06386	4.53143	3.92498	3.23872	4.45402	3.75267	4.79765	3.58185	Rhizome	Leaf	0.343626	5	AT1G55265.1	Protein of unknown function, DUF538		79.7	133	2e-70	218	1	pep	protein_coding
isotig26136	4.33462	4.64555	4.49887	4.7766	4.87472	5.08597	4.79104	4.35093	4.49009	4.63773	4.98035	4.57098	Rhizome	Shoot	0.342612	5	AT1G65820.1	microsomal glutathione s-transferase, putative		89.78	137	4e-91	267	1	pep	protein_coding
isotig23939	4.15909	3.94584	5.18128	4.41703	6.43037	6.12448	5.8545	6.01596	4.05247	4.79916	6.27742	5.93523	Rhizome	Root	0.34219	3	AT1G63220.1	Calcium-dependent lipid-binding (CaLB domain) family protein		94.56	147	2e-99	290	1	pep	protein_coding
isotig02108	5.86353	6.16609	5.27799	5.18808	6.33122	6.37851	5.08408	5.24738	6.01481	5.23303	6.35487	5.16573	Rhizome	Leaf	0.34006	5	AT1G69295.1	plasmodesmata callose-binding protein 4	PDCB4	88.35	103	7e-61	197	1	pep	protein_coding
isotig19303	4.5477	4.99299	4.92374	5.14497	5.26292	5.5593	4.98955	5.15617	4.77034	5.03435	5.41111	5.07286	Rhizome	Root	0.338255	5	AT3G27380.2	succinate dehydrogenase 2-1	SDH2-1	92.53	281	0	510	1	pep	protein_coding
isotig11077	5.32966	5.64323	6.05269	5.70113	6.40166	6.02619	5.63596	4.76546	5.48644	5.87691	6.21392	5.20071	Rhizome	Shoot	0.337014	5	AT1G48830.2	Ribosomal protein S7e family protein		94.24	191	2e-126	362	1	pep	protein_coding
isotig24317	4.77308	4.9494	4.74826	4.8812	5.19287	5.20291	4.40272	4.0053	4.86124	4.81473	5.19789	4.20401	Rhizome	Leaf	0.336651	5	AT1G47200.1	WPP domain protein 2	WPP2	81.48	162	5e-67	208	1	pep	protein_coding
isotig21620	3.96532	4.15239	4.57054	4.70864	5.26861	5.43333	4.88151	5.14879	4.05886	4.63959	5.35097	5.01515	Rhizome	Root	0.33582	5	AT5G45550.1	Mob1/phocein family protein	MOB1-like	100	215	5e-159	446	1	pep	protein_coding
isotig27455	4.89232	5.13391	5.0476	4.78804	5.52749	5.17025	5.22494	4.77988	5.01312	4.91782	5.34887	5.00241	Rhizome	Leaf	0.335759	5	AT2G47380.1	Cytochrome c oxidase subunit Vc family protein		93.75	64	5e-27	99.4	1	pep	protein_coding
isotig26039	5.13167	5.32216	4.83648	4.82188	5.62555	5.49746	5.23861	4.85784	5.22692	4.82918	5.5615	5.04822	Rhizome	Leaf	0.334587	5	AT5G18800.2	Cox19-like CHCH family protein		98.11	106	6e-75	224	1	pep	protein_coding
isotig15384	4.91833	5.208	5.50646	5.43643	5.91441	5.69724	4.94821	4.27553	5.06317	5.47144	5.80583	4.61187	Rhizome	Shoot	0.334386	5	AT5G09900.1	26S proteasome regulatory subunit, putative (RPN5)	EMB2107,MSA,RPN5A	97.06	442	0	806	1	pep	protein_coding
isotig18502	4.89048	4.79323	5.20879	4.92072	5.47895	5.31904	4.54943	4.59	4.84186	5.06475	5.39899	4.56972	Rhizome	Shoot	0.33424	5	AT1G32050.1	SCAMP family protein		96.59	264	0	529	1	pep	protein_coding
isotig19209	3.44005	4.26007	5.59874	4.96189	5.69796	5.52732	5.1602	3.7625	3.85006	5.28032	5.61264	4.46135	Rhizome	Shoot	0.332322	5	AT3G27280.1	prohibitin 4	ATPHB4,PHB4	94.27	279	1e-169	479	1	pep	protein_coding
isotig13481	5.01553	4.94786	5.14547	4.98288	5.6006	5.19084	4.26104	4.28168	4.9817	5.06417	5.39572	4.27136	Rhizome	Shoot	0.331546	5	AT2G22795.1			81.82	110	8e-33	135	1	pep	protein_coding
isotig21126	3.9415	4.05509	4.14591	4.11614	5.03311	5.04343	4.75765	4.65655	3.9983	4.13103	5.03827	4.7071	Rhizome	Root	0.33117	5	AT3G11800.1			91.13	248	2e-150	426	1	pep	protein_coding
isotig00787	4.58207	4.53666	4.93687	4.5066	5.59833	4.50731	4.86547	3.55028	4.55936	4.72174	5.05282	4.20787	Rhizome	Shoot	0.331085	5	AT1G52370.3	Ribosomal protein L22p/L17e family protein		84.39	269	6e-152	432	1	pep	protein_coding
isotig27666	3.96536	5.10437	4.78767	4.97828	5.7513	5.85319	5.54186	5.40052	4.53487	4.88298	5.80225	5.47119	Rhizome	Root	0.331059	5	AT3G48570.1	secE/sec61-gamma protein transport protein		97.1	69	2e-26	97.4	1	pep	protein_coding
isotig05533	4.62712	4.72472	4.29846	4.45177	5.40798	5.09229	5.18789	4.65179	4.67592	4.37511	5.25014	4.91984	Rhizome	Root	0.3303	5	AT5G04740.1	ACT domain-containing protein	ACR12	94.91	275	2e-168	477	1	pep	protein_coding
isotig12880	4.98912	5.29907	5.51301	5.44571	5.93687	5.68157	5.16609	4.22227	5.14409	5.47936	5.80922	4.69418	Rhizome	Shoot	0.329864	5	AT5G19690.1	staurosporin and temperature sensitive 3-like A	STT3A	97.46	749	0	1273	1	pep	protein_coding
isotig16903	4.11874	4.17671	4.61147	4.70319	4.78708	5.1861	4.44554	3.90522	4.14772	4.65733	4.98659	4.17538	Rhizome	Shoot	0.329256	5	AT1G66200.1	glutamine synthase clone F11	ATGSR2,GLN1;2,GSR2	95.79	356	0	719	1	pep	protein_coding
isotig20125	5.94177	5.95289	5.89052	5.75713	6.38853	6.16427	6.11996	5.59049	5.94733	5.82383	6.2764	5.85522	Rhizome	Leaf	0.329069	5	AT3G26340.1	N-terminal nucleophile aminohydrolases (Ntn hydrolases) superfamily protein		94.4	268	0	521	1	pep	protein_coding
isotig21598	5.3449	5.52734	5.63053	5.55666	5.97103	5.87394	5.55712	5.44831	5.43612	5.5936	5.92249	5.50272	Rhizome	Shoot	0.328888	5	AT5G09600.3	succinate dehydrogenase 3-1	SDH3-1	89.81	216	2e-132	379	1	pep	protein_coding
isotig26822	5.1987	5.51898	5.72447	5.58088	6.12116	5.84016	5.43561	4.81007	5.35884	5.65268	5.98066	5.12284	Rhizome	Shoot	0.327985	5	AT2G44620.1	mitochondrial acyl carrier protein 1	MTACP-1,MTACP1	92.5	120	7e-75	224	1	pep	protein_coding
isotig20691	3.7067	4.65957	4.61876	4.67228	5.01124	4.93066	3.89816	3.23265	4.18313	4.64552	4.97095	3.5654	Rhizome	Shoot	0.325432	5	AT3G27060.1	Ferritin/ribonucleotide reductase-like family protein	ATTSO2,TSO2	97.49	319	0	610	1	pep	protein_coding
isotig19020	4.25378	4.49622	2.12793	3.06734	4.30611	5.09	4.52175	4.22531	4.375	2.59763	4.69806	4.37353	Rhizome	Leaf	0.323057	7	AT5G24530.1	2-oxoglutarate (2OG) and Fe(II)-dependent oxygenase superfamily protein	DMR6	93.81	339	0	670	1	pep	protein_coding
isotig20042	4.43205	4.55808	4.80267	4.75211	5.16503	5.03288	4.37856	4.20519	4.49507	4.77739	5.09896	4.29187	Rhizome	Shoot	0.321568	5	AT4G12590.1	Protein of unknown function DUF106, transmembrane		95.12	246	1e-166	469	1	pep	protein_coding
isotig26967	4.48179	4.60448	4.81836	4.52755	5.17231	4.81095	4.74889	3.77033	4.54314	4.67296	4.99163	4.25961	Rhizome	Shoot	0.318673	5	AT3G59650.1	mitochondrial ribosomal protein L51/S25/CI-B8 family protein		95.73	117	1e-78	233	1	pep	protein_coding
isotig18330	4.87634	5.20562	4.64615	4.7807	5.24283	5.47424	4.81468	4.6643	5.04098	4.71342	5.35854	4.73949	Rhizome	Leaf	0.317557	5	AT3G09740.1	syntaxin of plants 71	ATSYP71,SYP71	98.12	266	5e-180	506	1	pep	protein_coding
isotig05668	7.84719	8.35844	8.31401	8.33341	8.5836	8.69596	8.49662	7.45753	8.10282	8.32371	8.63978	7.97707	Rhizome	Shoot	0.316066	5	AT5G15200.1	Ribosomal protein S4		99.44	178	2e-124	357	1	pep	protein_coding
isotig17025	4.75663	5.40792	6.20516	5.94014	6.82818	6.77006	6.54862	6.418	5.08228	6.07265	6.79912	6.48331	Rhizome	Root	0.315807	5	AT2G01140.1	Aldolase superfamily protein	PDE345	96.68	391	0	751	1	pep	protein_coding
isotig23463	7.71007	7.83218	8.0895	7.71321	8.29733	8.13633	8.26109	6.98854	7.77112	7.90135	8.21683	7.62482	Rhizome	Shoot	0.31548	5	AT1G04270.1	cytosolic ribosomal protein S15	RPS15	97.37	152	3e-102	298	1	pep	protein_coding
isotig13037	5.57407	5.43869	5.5723	5.72466	5.89687	6.02964	5.54392	5.43519	5.50638	5.64848	5.96325	5.48956	Rhizome	Shoot	0.314773	5	AT5G67360.1	Subtilase family protein	ARA12	91.62	740	0	1331	1	pep	protein_coding
isotig16712	4.35921	4.80893	4.24559	5.66265	6.28758	6.03197	5.98782	5.7029	4.58407	4.95412	6.15977	5.84536	Rhizome	Root	0.314413	5	AT1G54030.1	GDSL-like Lipase/Acylhydrolase superfamily protein	GOLD36,MVP1	85.14	397	0	682	1	pep	protein_coding
isotig17754	4.99337	4.83472	3.6365	3.83882	5.26949	5.18708	5.1143	4.24785	4.91404	3.73766	5.22828	4.68107	Rhizome	Leaf	0.314241	5	AT5G63980.1	Inositol monophosphatase family protein	ALX8,ATSAL1,FRY1,HOS2,RON1,SAL1,SUPO1	95.57	384	0	561	1	pep	protein_coding
isotig02567	5.31694	5.30474	5.05029	4.91254	5.78811	5.83827	5.69951	5.29874	5.31084	4.98141	5.81319	5.49913	Rhizome	Root	0.314063	5	AT1G52910.1	Protein of unknown function (DUF1218)		84.57	175	3e-94	278	1	pep	protein_coding
isotig19994	4.35595	4.60218	4.73922	4.5378	5.04954	4.85554	4.52031	3.69343	4.47907	4.63851	4.95254	4.10687	Rhizome	Shoot	0.314026	5	AT3G48680.1	gamma carbonic anhydrase-like 2	AtCAL2,GAMMA CAL2	96.88	256	7e-170	478	1	pep	protein_coding
isotig11441	4.65972	5.0796	5.11964	5.02636	5.42876	5.34139	5.14208	4.84485	4.86966	5.073	5.38507	4.99346	Rhizome	Shoot	0.312074	5	AT4G32930.1			97.01	167	1e-122	348	1	pep	protein_coding
isotig11477	6.02731	6.27244	6.85647	6.33355	6.99187	6.8217	6.64297	5.73561	6.14988	6.59501	6.90678	6.18929	Rhizome	Shoot	0.31177	5	AT3G56340.1	Ribosomal protein S26e family protein		97.85	93	2e-45	150	1	pep	protein_coding
isotig17769	4.86302	4.90637	5.34491	5.3374	5.89937	5.40626	4.90334	3.72047	4.88469	5.34115	5.65282	4.3119	Rhizome	Shoot	0.311662	5	AT1G61790.1	Oligosaccharyltransferase complex/magnesium transporter family protein		89.02	346	0	607	1	pep	protein_coding
isotig09370	8.72016	9.20515	8.61514	8.35568	8.9327	9.61507	8.79726	8.28457	8.96266	8.48541	9.27389	8.54091	Rhizome	Leaf	0.31123	5	AT2G30860.1	glutathione S-transferase PHI 9	ATGSTF7,ATGSTF9,GLUTTR,GSTF9	96.23	212	1e-138	395	1	pep	protein_coding
isotig20527	4.46271	4.84963	4.93582	4.81117	5.56446	5.43185	5.17487	5.20015	4.65617	4.8735	5.49816	5.18751	Rhizome	Root	0.31065	5	AT2G44610.1	Ras-related small GTP-binding family protein	ATRAB6A,ATRABH1B,RAB6,RAB6A	100	208	5e-141	402	1	pep	protein_coding
isotig16283	5.24997	5.56334	4.72957	5.33059	5.65349	5.77831	4.03695	3.84352	5.40665	5.03008	5.7159	3.94023	Rhizome	Leaf	0.309247	5	AT5G53120.5	spermidine synthase 3	ATSPDS3,SPDS3,SPMS	92.48	359	0	652	1	pep	protein_coding
isotig05558	7.17637	7.52944	8.69704	8.47825	9.0423	8.93821	9.01631	8.34721	7.35291	8.58764	8.99026	8.68176	Rhizome	Root	0.308496	5	AT2G21660.2	cold, circadian rhythm, and rna binding 2	ATGRP7,CCR2,GR-RBP7,GRP7	92.94	85	7e-50	165	1	pep	protein_coding
isotig23621	4.58186	5.05319	4.87661	4.7565	5.19346	5.05812	4.65806	3.69569	4.81753	4.81655	5.12579	4.17688	Rhizome	Leaf	0.308261	5	AT3G51010.1			88.95	172	2e-98	289	1	pep	protein_coding
isotig24957	6.89949	7.04216	7.45607	7.1613	7.6975	7.53424	7.40544	6.18967	6.97083	7.30868	7.61587	6.79755	Rhizome	Shoot	0.307187	5	AT3G04920.1	Ribosomal protein S24e family protein		95.9	122	1e-78	236	1	pep	protein_coding
isotig22152	3.40934	3.52664	5.28444	5.66799	6.11783	5.44874	4.95384	2.16311	3.46799	5.47621	5.78328	3.55847	Rhizome	Shoot	0.307071	5	AT2G28790.1	Pathogenesis-related thaumatin superfamily protein		90.13	233	3e-160	450	1	pep	protein_coding
isotig12610	4.34422	4.75811	4.9402	5.02548	5.31332	5.26525	4.5132	4.35958	4.55116	4.98284	5.28928	4.43639	Rhizome	Shoot	0.306443	5	AT2G20580.1	26S proteasome regulatory subunit S2 1A	ATRPN1A,RPN1A	97.42	891	0	1516	1	pep	protein_coding
isotig23820	4.14915	4.69164	4.74044	4.4942	5.00924	4.83758	4.71438	3.80686	4.42039	4.61732	4.92341	4.26062	Rhizome	Shoot	0.306093	5	AT3G13882.1	Ribosomal protein L34		91.22	148	2e-82	247	1	pep	protein_coding
isotig21965	3.44908	3.61304	3.61781	3.70402	5.02315	5.05362	4.85284	4.61183	3.53106	3.66091	5.03838	4.73233	Rhizome	Root	0.30605	5	AT5G65270.1	RAB GTPase homolog A4A	AtRABA4a,RABA4a	96.9	226	5e-154	434	1	pep	protein_coding
isotig15645	4.85221	5.0112	4.73397	4.45975	5.354	5.11944	5.11608	4.74262	4.93171	4.59686	5.23672	4.92935	Rhizome	Leaf	0.305014	5	AT4G38520.2	Protein phosphatase 2C family protein		94.18	395	0	752	1	pep	protein_coding
isotig06518	5.75705	5.61185	4.9026	4.81673	6.1542	5.82298	4.72778	4.27418	5.68445	4.85967	5.98859	4.50098	Rhizome	Leaf	0.304143	5	AT2G21250.1	NAD(P)-linked oxidoreductase superfamily protein		94.17	309	0	603	1	pep	protein_coding
isotig26288	4.69136	4.87848	4.54846	4.43507	5.16109	5.01604	4.56314	4.20963	4.78492	4.49176	5.08857	4.38639	Rhizome	Leaf	0.303646	5	AT3G52090.1	DNA-directed RNA polymerase, RBP11-like	ATRPB13.6,NRPB11,NRPD11,NRPE11	95.69	116	5e-77	230	1	pep	protein_coding
isotig26776	5.84062	6.02373	6.18403	6.20346	6.63706	6.50413	6.32661	6.21105	5.93218	6.19375	6.57059	6.26883	Rhizome	Root	0.301766	5	AT3G46010.1	actin depolymerizing factor 1	ADF1,atadf,ATADF1	97.84	139	7e-79	235	1	pep	protein_coding
isotig18489	5.34145	5.58152	5.82363	5.90538	6.42153	6.25033	6.28084	5.78947	5.46148	5.86451	6.33593	6.03516	Rhizome	Root	0.300774	5	AT1G27450.1	adenine phosphoribosyl transferase 1	APT1,ATAPT1	85.77	246	1e-134	389	1	pep	protein_coding
isotig15856	5.16898	5.13859	4.9778	4.67782	5.50081	5.40637	3.80987	4.47101	5.15378	4.82781	5.45359	4.14044	Rhizome	Leaf	0.29981	5	AT3G52500.1	Eukaryotic aspartyl protease family protein		86.87	457	0	818	1	pep	protein_coding
isotig18106	5.41877	5.59823	6.35707	5.75217	6.48505	6.22308	5.80832	5.60408	5.5085	6.05462	6.35406	5.7062	Rhizome	Shoot	0.299438	5	AT5G65430.1	general regulatory factor 8	14-3-3KAPPA,GF14 KAPPA,GRF8	100	248	1e-169	479	1	pep	protein_coding
isotig03379	4.64866	5.17572	4.9775	4.83721	5.18684	5.23641	4.92086	4.75267	4.91219	4.90735	5.21162	4.83677	Rhizome	Leaf	0.299432	5	AT2G03870.1	Small nuclear ribonucleoprotein family protein	EMB2816	96.97	99	3e-62	191	1	pep	protein_coding
isotig25472	5.55779	5.56637	5.72016	5.56077	6.0398	5.86915	5.71133	5.59889	5.56208	5.64047	5.95448	5.65511	Rhizome	Root	0.299365	5	AT1G48440.1	B-cell receptor-associated 31-like		96.12	129	6e-74	223	1	pep	protein_coding
isotig21310	7.57474	6.75131	7.85172	6.8157	7.79292	7.57147	8.06795	6.69792	7.16302	7.33371	7.68219	7.38293	Rhizome	Root	0.299261	5	AT3G62290.3	ADP-ribosylation factor A1E	ARFA1E,ATARFA1E	99.45	181	2e-127	365	1	pep	protein_coding
isotig05791	5.49934	5.7805	5.97483	6.01251	6.38884	6.19265	5.64406	5.57503	5.63992	5.99367	6.29074	5.60955	Rhizome	Shoot	0.297073	5	AT2G05710.1	aconitase 3	ACO3	96.92	908	0	1752	1	pep	protein_coding
isotig21722	5.76134	5.91256	6.01337	5.81507	6.74796	6.4254	6.55567	6.02411	5.83695	5.91422	6.58668	6.28989	Rhizome	Root	0.296793	5	AT5G13850.1	nascent polypeptide-associated complex subunit alpha-like protein 3	NACA3	89.87	158	4e-60	194	1	pep	protein_coding
isotig01886	4.85819	4.88425	5.30174	5.09075	5.54309	5.44291	5.07167	4.71429	4.87122	5.19625	5.493	4.89298	Rhizome	Shoot	0.296755	5	AT2G25310.1	Protein of unknown function (DUF2012)		92.68	205	6e-105	308	1	pep	protein_coding
isotig02012	4.53119	4.78257	5.32263	5.2427	5.59781	5.56069	4.6664	5.05297	4.65688	5.28266	5.57925	4.85969	Rhizome	Shoot	0.296591	5	AT3G11130.1	Clathrin, heavy chain		99.19	990	0	1891	1	pep	protein_coding
isotig14243	5.07012	5.3093	5.40556	5.53407	6.36104	6.16305	6.19561	5.73556	5.18971	5.46982	6.26205	5.96559	Rhizome	Root	0.296457	5	AT4G38130.1	histone deacetylase 1	ATHD1,ATHDA19,HD1,HDA1,HDA19,RPD3A	97.08	480	0	917	1	pep	protein_coding
isotig22779	5.07538	4.93631	5.27213	5.00343	5.54402	5.32402	5.15644	4.62767	5.00584	5.13778	5.43402	4.89206	Rhizome	Shoot	0.296242	5	AT1G78870.2	ubiquitin-conjugating enzyme 35	UBC13A,UBC35	99.35	153	2e-106	309	1	pep	protein_coding
isotig10483	5.1527	5.25773	5.36756	5.48712	5.8658	5.57914	5.19733	4.56273	5.20521	5.42734	5.72247	4.88003	Rhizome	Shoot	0.295132	5	AT3G22845.1	emp24/gp25L/p24 family/GOLD family protein		94.04	218	5e-134	382	1	pep	protein_coding
isotig19093	4.96089	5.36358	5.70402	5.54355	6.04247	5.79354	5.26787	4.75148	5.16223	5.62378	5.918	5.00968	Rhizome	Shoot	0.294219	5	AT5G20920.2	eukaryotic translation initiation factor 2 beta subunit	EIF2 BETA,EMB1401	89.14	267	2e-159	452	1	pep	protein_coding
isotig20378	5.10885	5.32485	5.00015	5.11151	5.51474	5.56707	5.40615	5.08768	5.21685	5.05583	5.5409	5.24691	Rhizome	Root	0.29399	5	AT4G38800.1	methylthioadenosine nucleosidase 1	ATMTAN1,ATMTN1,MTAN1,MTN1	91.76	267	7e-169	475	1	pep	protein_coding
isotig26216	5.46963	5.85283	6.34279	5.8549	6.58185	6.20221	6.14782	4.67625	5.66123	6.09884	6.39203	5.41204	Rhizome	Shoot	0.293188	5	AT2G19740.1	Ribosomal protein L31e family protein		94.96	119	2e-60	188	1	pep	protein_coding
isotig17582	5.40328	5.11063	5.25472	5.06522	5.72624	5.37218	5.05621	4.42329	5.25695	5.15997	5.54921	4.73975	Rhizome	Leaf	0.292253	5	AT5G40810.1	Cytochrome C1 family		97.39	307	0	553	1	pep	protein_coding
isotig21286	6.20647	6.50473	6.15048	6.11762	6.72343	6.5717	6.2904	5.92459	6.3556	6.13405	6.64756	6.10749	Rhizome	Leaf	0.291965	5	AT3G10920.1	manganese superoxide dismutase 1	ATMSD1,MEE33,MSD1	96.51	229	1e-161	454	1	pep	protein_coding
isotig01678	4.21583	3.94033	4.10903	4.07165	5.91239	7.08613	6.049	6.3681	4.07808	4.09034	6.49926	6.20855	Rhizome	Root	0.290713	3	AT4G37870.1	phosphoenolpyruvate carboxykinase 1	PCK1,PEPCK	96.96	657	0	1241	1	pep	protein_coding
isotig02771	5.45555	4.55782	3.37856	3.38651	6.35051	5.7255	6.24837	5.248	5.00669	3.38253	6.038	5.74819	Rhizome	Root	0.289816	3	AT5G19440.1	NAD(P)-binding Rossmann-fold superfamily protein		92.64	326	0	613	1	pep	protein_coding
isotig21240	5.38451	5.41336	5.26335	4.85955	5.90615	5.4709	5.05607	4.01561	5.39894	5.06145	5.68852	4.53584	Rhizome	Leaf	0.289587	5	AT2G16850.1	plasma membrane intrinsic protein 2;8	PIP2;8,PIP3B	97.84	278	0	554	1	pep	protein_coding
isotig07318	3.83289	4.48522	4.81173	4.84538	5.06853	5.16484	4.47388	4.62132	4.15906	4.82855	5.11669	4.5476	Rhizome	Shoot	0.288133	5	AT4G19210.1	RNAse l inhibitor protein 2	ABCE2,ATRLI2,RLI2	98.18	605	0	1197	1	pep	protein_coding
isotig13651	3.33592	3.87922	5.2138	4.81598	5.3398	5.26612	4.29234	4.18059	3.60757	5.01489	5.30296	4.23646	Rhizome	Shoot	0.288075	5	AT1G70770.2	Protein of unknown function DUF2359, transmembrane		88.8	616	0	985	1	pep	protein_coding
isotig19151	5.51807	5.63309	5.54915	5.59781	5.90467	5.82244	5.21326	4.89834	5.57558	5.57348	5.86356	5.0558	Rhizome	Leaf	0.287975	5	AT5G05080.2	ubiquitin-conjugating enzyme 22	ATUBC22,UBC22	91.81	232	4e-136	393	1	pep	protein_coding
isotig15287	4.99032	5.14669	5.19064	4.97782	5.55526	5.18753	4.96298	3.98133	5.06851	5.08423	5.37139	4.47215	Rhizome	Shoot	0.287159	5	AT4G24830.1	arginosuccinate synthase family		95.11	470	0	864	1	pep	protein_coding
isotig15520	5.22144	5.05586	3.9037	4.27488	5.51701	5.38527	5.05348	5.2777	5.13865	4.08929	5.45114	5.16559	Rhizome	Root	0.285546	7	AT5G60920.1	COBRA-like extracellular glycosyl-phosphatidyl inositol-anchored protein family	COB	96.57	437	0	912	1	pep	protein_coding
isotig13942	3.65316	3.63228	4.01488	3.97379	4.92105	5.03811	4.36454	5.02391	3.64272	3.99433	4.97958	4.69422	Rhizome	Root	0.285357	7	AT5G11710.1	ENTH/VHS family protein		90.02	561	0	893	1	pep	protein_coding
isotig17501	5.24804	5.09594	4.78371	4.77077	5.56276	5.3507	4.26625	4.45166	5.17199	4.77724	5.45673	4.35895	Rhizome	Leaf	0.284745	5	AT5G55730.2	FASCICLIN-like arabinogalactan 1	FLA1	81.82	319	5e-132	391	1	pep	protein_coding
isotig14923	5.6675	5.97052	4.02371	4.39329	5.76629	6.44051	3.51456	2.98773	5.81901	4.2085	6.1034	3.25115	Rhizome	Leaf	0.284392	4	AT3G53400.1			89.29	467	0	804	1	pep	protein_coding
isotig21811	8.07165	8.27633	8.41032	8.23363	8.61656	8.59549	8.60986	7.54267	8.17399	8.32197	8.60603	8.07626	Rhizome	Shoot	0.284057	5	AT1G02780.1	Ribosomal protein L19e family protein	emb2386	99.45	183	7e-113	329	1	pep	protein_coding
isotig23602	7.24456	7.35811	7.49772	7.69941	7.95979	7.80423	7.70863	7.18251	7.30133	7.59857	7.88201	7.44557	Rhizome	Shoot	0.283445	5	AT1G65980.1	thioredoxin-dependent peroxidase 1	TPX1	98.15	162	4e-98	288	1	pep	protein_coding
isotig03811	4.18613	4.28354	4.92123	4.86052	5.23361	5.1141	4.93635	4.67747	4.23483	4.89087	5.17385	4.80691	Rhizome	Shoot	0.282981	5	AT5G08420.1	RNA-binding KH domain-containing protein		83.99	356	0	548	1	pep	protein_coding
isotig16851	4.45528	4.75989	4.80866	4.70374	5.12148	4.95543	4.63699	4.25234	4.60758	4.7562	5.03846	4.44466	Rhizome	Shoot	0.282255	5	AT3G04600.3	Nucleotidylyl transferase superfamily protein		93.78	402	0	741	1	pep	protein_coding
isotig21516	4.41518	4.83331	4.63998	4.74114	5.12645	4.81897	4.58806	4.26163	4.62425	4.69056	4.97271	4.42484	Rhizome	Shoot	0.282152	5	AT2G47580.1	spliceosomal protein U1A	U1A	89.52	248	6e-145	412	1	pep	protein_coding
isotig14939	1.54156	2.41161	2.43541	3.34373	3.75708	5.00644	3.83646	4.36275	1.97658	2.88957	4.38176	4.09961	Rhizome	Root	0.282151	3	AT5G23130.1	Peptidoglycan-binding LysM domain-containing protein		86.35	403	0	607	1	pep	protein_coding
isotig08338	3.36028	3.9705	4.90883	4.98701	5.32951	5.13028	4.73027	4.31082	3.66539	4.94792	5.2299	4.52055	Rhizome	Shoot	0.281973	5	AT4G26110.1	nucleosome assembly protein1;1	ATNAP1;1,NAP1;1	85.53	380	0	531	1	pep	protein_coding
isotig05980	7.39512	7.64665	8.50576	7.53689	8.3668	8.23785	8.068	6.67234	7.52089	8.02133	8.30233	7.37017	Rhizome	Shoot	0.280999	5	AT1G33140.1	Ribosomal protein L6 family	PGY2	97.42	194	4e-131	374	1	pep	protein_coding
isotig12043	5.09351	4.95208	4.79697	4.75726	5.74789	5.77542	5.23038	5.73128	5.02279	4.77712	5.76165	5.48083	Rhizome	Root	0.280819	7	AT1G29850.1	double-stranded DNA-binding family protein		92.06	126	4e-53	169	1	pep	protein_coding
isotig10163	3.26772	3.42021	4.38837	3.75515	6.02737	5.38884	5.58798	5.26718	3.34396	4.07176	5.70811	5.42758	Rhizome	Root	0.280529	3	AT1G18250.2	Pathogenesis-related thaumatin superfamily protein	ATLP-1	92.86	224	6e-158	446	1	pep	protein_coding
isotig23531	5.04451	5.76906	5.9272	5.75287	6.39914	6.10569	6.41727	5.52771	5.40678	5.84003	6.25242	5.97249	Rhizome	Root	0.279926	5	AT2G17560.3	high mobility group B4	HMGB4,NFD04,NFD4	89.38	113	1e-54	176	1	pep	protein_coding
isotig23562	5.41967	5.56556	5.4198	5.47425	5.82349	5.72122	5.27347	4.77461	5.49261	5.44703	5.77236	5.02404	Rhizome	Leaf	0.279745	5	AT1G08480.1		SDH6	90.85	142	2e-94	277	1	pep	protein_coding
isotig23829	6.41886	6.48459	6.60119	6.28036	6.8098	6.65313	6.4207	5.85692	6.45173	6.44077	6.73146	6.13881	Rhizome	Leaf	0.279736	5	AT4G30010.1			93.33	90	2e-56	178	1	pep	protein_coding
isotig09616	5.71934	5.98705	5.77035	5.79373	6.17125	6.0893	5.87141	5.38586	5.85319	5.78204	6.13027	5.62864	Rhizome	Leaf	0.277081	5	AT3G60600.1	vesicle associated protein	(AT)VAP,VAP,VAP27,VAP27-1	93.44	244	7e-143	409	1	pep	protein_coding
isotig27458	4.73315	6.22507	5.57205	6.15106	6.22389	6.05276	6.06362	4.49107	5.47911	5.86156	6.13833	5.27735	Rhizome	Shoot	0.276771	5	AT5G59970.1	Histone superfamily protein		100	82	4e-51	162	1	pep	protein_coding
isotig17728	3.86753	3.25419	4.57778	3.32104	5.4587	4.54444	5.46673	3.98498	3.56086	3.94941	5.00157	4.72585	Rhizome	Root	0.275716	5	AT4G05390.1	root FNR 1	ATRFNR1,RFNR1	92.06	378	0	707	1	pep	protein_coding
isotig05795	4.90594	4.96026	5.06087	4.99445	5.33414	5.27215	5.06994	4.49403	4.9331	5.02766	5.30314	4.78199	Rhizome	Shoot	0.275483	5	AT2G25970.1	KH domain-containing protein		81.57	548	4e-164	490	1	pep	protein_coding
isotig10164	3.55458	3.77757	4.75083	4.13735	6.32055	5.73068	5.86409	5.63778	3.66608	4.44409	6.02562	5.75093	Rhizome	Root	0.274685	3	AT1G18250.1	Pathogenesis-related thaumatin superfamily protein	ATLP-1	92.15	242	4e-157	442	1	pep	protein_coding
isotig14768	4.85621	4.75134	4.74176	4.61261	5.09274	5.05916	4.63391	4.45116	4.80377	4.67719	5.07595	4.54253	Rhizome	Leaf	0.272177	5	AT5G03040.3	IQ-domain 2	iqd2	88.77	463	0	729	1	pep	protein_coding
isotig13811	4.08189	3.97502	4.78137	4.76539	5.09341	5.66435	4.84722	5.36652	4.02845	4.77338	5.37888	5.10687	Rhizome	Root	0.272012	5	AT3G02350.1	galacturonosyltransferase 9	GAUT9	97.33	561	0	1024	1	pep	protein_coding
isotig14071	5.08932	5.45949	4.72491	4.92087	5.56962	5.52117	4.76776	4.83911	5.2744	4.82289	5.5454	4.80344	Rhizome	Leaf	0.270991	5	AT2G44160.1	methylenetetrahydrofolate reductase 2	MTHFR2	94.95	594	0	1172	1	pep	protein_coding
isotig05305	4.65626	4.71495	5.12141	4.64291	5.28713	5.01618	4.57495	4.11582	4.68561	4.88216	5.15165	4.34538	Rhizome	Shoot	0.269491	5	AT4G01100.1	adenine nucleotide transporter 1	ADNT1	92.96	355	0	654	1	pep	protein_coding
isotig07127	4.7577	4.62687	4.30258	4.59543	5.68763	5.64824	4.8079	5.99086	4.69229	4.449	5.66793	5.39938	Rhizome	Root	0.268553	7	AT5G64740.1	cellulose synthase 6	CESA6,E112,IXR2,PRC1	98.25	1084	0	2126	1	pep	protein_coding
isotig03764	6.51883	6.88919	6.90394	7.07509	7.3144	7.1988	6.53514	5.91914	6.70401	6.98951	7.2566	6.22714	Rhizome	Shoot	0.267084	5	AT2G47470.1	thioredoxin family protein	ATPDI11,ATPDIL2-1,MEE30,PDI11,UNE5	97.23	361	0	661	1	pep	protein_coding
isotig03549	4.72276	4.90984	5.15885	4.87366	5.45113	5.11463	4.88834	4.13074	4.8163	5.01625	5.28288	4.50954	Rhizome	Shoot	0.266627	5	AT1G27435.1			87.5	80	3e-45	147	1	pep	protein_coding
isotig19475	5.59619	5.70418	5.52124	5.43091	5.89691	5.93448	5.17474	4.9602	5.65018	5.47608	5.9157	5.06747	Rhizome	Leaf	0.265515	5	AT3G58730.1	vacuolar ATP synthase subunit D (VATD) / V-ATPase D subunit / vacuolar proton pump D subunit (VATPD)		96.17	261	2e-169	477	1	pep	protein_coding
isotig07965	5.19541	5.34545	5.88719	5.73541	6.11471	6.03265	5.15042	5.13162	5.27043	5.8113	6.07368	5.14102	Rhizome	Shoot	0.262384	5	AT1G76490.1	hydroxy methylglutaryl CoA reductase 1	AtHMGR1,HMG1,HMGR1	92.47	598	0	1025	1	pep	protein_coding
contig00247	4.85778	4.82811	4.53522	4.78676	5.47847	5.48281	5.15927	5.27997	4.84294	4.66099	5.48064	5.21962	Rhizome	Root	0.261018	5	AT4G17170.1	RAB GTPase homolog B1C	AT-RAB2,ATRAB-B1B,ATRAB2A,ATRABB1C,RAB-B1B,RAB2A,RABB1C	100	125	9e-83	249	1	pep	protein_coding
isotig24971	4.5097	4.85658	4.48327	4.7307	5.01526	4.87115	4.68846	4.64941	4.68314	4.60698	4.9432	4.66894	Rhizome	Leaf	0.260064	5	AT3G05070.1			85.52	145	6e-61	191	1	pep	protein_coding
isotig16180	4.669	4.86886	4.52425	4.47517	5.13775	4.91677	4.63928	4.09155	4.76893	4.49971	5.02726	4.36541	Rhizome	Leaf	0.258335	5	AT3G27740.1	carbamoyl phosphate synthetase A	CARA,VEN6	93.95	430	0	817	1	pep	protein_coding
isotig06616	4.98846	5.31312	5.19585	5.25785	5.48601	5.48227	5.15667	4.55006	5.15079	5.22685	5.48414	4.85336	Rhizome	Shoot	0.257289	5	AT1G79010.1	Alpha-helical ferredoxin		97.57	206	1e-134	384	1	pep	protein_coding
isotig02554	5.60078	5.85101	4.18265	4.7944	6.31874	5.64435	5.1308	4.58037	5.72589	4.48852	5.98154	4.85558	Rhizome	Leaf	0.25565	5	AT4G28940.1	Phosphorylase superfamily protein		86.14	339	0	603	1	pep	protein_coding
isotig19076	3.38388	4.07032	4.75579	4.79948	5.21147	4.85461	4.79813	4.04012	3.7271	4.77764	5.03304	4.41913	Rhizome	Shoot	0.255402	5	AT4G29520.1			89.08	293	5e-140	405	1	pep	protein_coding
isotig12614	4.77581	5.12086	4.9844	5.01956	5.30669	5.20754	5.01749	4.22886	4.94834	5.00198	5.25711	4.62317	Rhizome	Shoot	0.255128	5	AT1G29370.1	Kinase-related protein of unknown function (DUF1296)		84.46	830	0	1162	1	pep	protein_coding
isotig03087	4.22869	4.78605	5.31673	5.49476	5.75859	5.56249	5.15569	5.08743	4.50737	5.40575	5.66054	5.12156	Rhizome	Shoot	0.254798	5	AT1G18070.2	Translation elongation factor EF1A/initiation factor IF2gamma family protein		94.66	524	0	933	1	pep	protein_coding
isotig15712	5.37224	5.48061	5.04211	5.17645	5.81388	5.54823	4.48479	4.20859	5.42642	5.10928	5.68106	4.34669	Rhizome	Leaf	0.254631	5	AT5G46290.1	3-ketoacyl-acyl carrier protein synthase I	KAS1,KASI	97.46	473	0	877	1	pep	protein_coding
isotig25501	5.22782	5.42077	5.02793	5.1353	5.61739	5.53933	4.90186	4.75898	5.3243	5.08162	5.57836	4.83042	Rhizome	Leaf	0.254062	5	AT3G03070.1	NADH-ubiquinone oxidoreductase-related		95.45	110	4e-74	223	1	pep	protein_coding
isotig17538	6.32793	6.53015	6.32502	6.29682	6.73586	6.62282	5.95638	5.55139	6.42904	6.31092	6.67934	5.75388	Rhizome	Leaf	0.250299	5	AT2G33040.1	gamma subunit of Mt ATP synthase	ATP3	99.08	325	0	576	1	pep	protein_coding
isotig12755	6.00715	6.14945	6.39101	6.38915	7.03553	7.24603	6.66707	7.12376	6.0783	6.39008	7.14078	6.89542	Rhizome	Root	0.245363	5	AT3G15730.1	phospholipase D alpha 1	PLD,PLDALPHA1	97.65	810	0	1645	1	pep	protein_coding
isotig12900	8.16163	8.21921	7.96299	7.80418	8.43857	8.43272	7.64084	7.47476	8.19042	7.88358	8.43564	7.5578	Rhizome	Leaf	0.245224	5	AT5G17920.2	Cobalamin-independent synthase family protein	ATCIMS,ATMETS,ATMS1	98.17	764	0	1431	1	pep	protein_coding
isotig03633	3.76897	3.97851	4.69229	5.58691	5.88708	4.87863	2.54007	0.467985	3.87374	5.1396	5.38286	1.50403	Rhizome	Shoot	0.243259	4	AT1G12240.1	Glycosyl hydrolases family 32 protein	ATBETAFRUCT4,VAC-INV	88.94	669	0	1221	1	pep	protein_coding
isotig05160	3.741	4.54386	5.53254	5.4165	5.86046	5.5715	5.46761	4.95506	4.14243	5.47452	5.71598	5.21133	Rhizome	Shoot	0.241456	5	AT5G62190.1	DEAD box RNA helicase (PRH75)	PRH75	85.16	546	0	880	1	pep	protein_coding
isotig08412	5.18552	5.51801	5.82307	5.79981	6.19804	5.90352	5.38246	5.06248	5.35176	5.81144	6.05078	5.22247	Rhizome	Shoot	0.239337	5	AT4G38630.1	regulatory particle non-ATPase 10	ATMCB1,MBP1,MCB1,RPN10	97.54	366	0	523	1	pep	protein_coding
isotig27118	3.83984	4.48651	5.0349	4.18238	4.87133	4.82202	4.17132	3.25736	4.16318	4.60864	4.84667	3.71434	Rhizome	Shoot	0.238033	5	AT1G16740.1	Ribosomal protein L20		99.21	126	2e-85	251	1	pep	protein_coding
isotig20501	2.59557	2.41143	3.55883	3.00926	5.04336	3.78676	4.10618	4.24876	2.5035	3.28404	4.41506	4.17747	Rhizome	Root	0.237587	5	AT1G53070.1	Legume lectin family protein		90.07	272	8e-176	493	1	pep	protein_coding
isotig27380	5.72283	5.77677	5.8654	5.65105	6.33955	6.26704	6.33504	5.79868	5.7498	5.75822	6.30329	6.06686	Rhizome	Root	0.236429	5	AT4G28060.1	Cytochrome c oxidase, subunit Vib family protein		98.72	78	3e-56	174	1	pep	protein_coding
isotig10408	4.54684	4.82728	3.84091	4.00303	5.16766	5.13797	4.69805	5.13564	4.68706	3.92197	5.15282	4.91685	Rhizome	Root	0.235973	7	AT2G20630.2	PP2C induced by AVRRPM1	PIA1	90.62	96	2e-88	173	1	pep	protein_coding
isotig10757	7.48138	7.69384	7.72732	7.67904	8.08382	7.98065	8.23503	7.35824	7.58761	7.70318	8.03224	7.79664	Rhizome	Root	0.2356	5	AT1G69620.1	ribosomal protein L34	RPL34	97.89	95	2e-60	190	1	pep	protein_coding
isotig26430	4.46434	4.72097	4.89529	4.72799	5.03743	5.05688	4.59453	4.02745	4.59266	4.81164	5.04716	4.31099	Rhizome	Shoot	0.235519	5	AT1G22520.1	Domain of unknown function (DUF543)		90.53	95	4e-33	117	1	pep	protein_coding
contig00343	5.6321	5.68711	5.60535	5.42386	6.1302	6.05592	5.9366	5.78309	5.65961	5.5146	6.09306	5.85985	Rhizome	Root	0.233215	5	AT4G23100.3	glutamate-cysteine ligase	ATECS1,CAD2,GSH1,GSHA,PAD2,RML1	93.96	497	0	935	1	pep	protein_coding
isotig09229	5.80476	5.8149	6.30169	6.05751	6.41412	6.41091	5.65816	6.06056	5.80983	6.1796	6.41252	5.85936	Rhizome	Shoot	0.232913	5	AT2G39770.2	Glucose-1-phosphate adenylyltransferase family protein	CYT1,EMB101,GMP1,SOZ1,VTC1	97.35	302	0	588	1	pep	protein_coding
isotig18878	6.95404	6.75444	7.00073	6.94261	7.28417	7.12467	6.66711	6.38987	6.85424	6.97167	7.20442	6.52849	Rhizome	Shoot	0.232749	5	AT1G35160.1	GF14 protein phi chain	14-3-3PHI,GF14 PHI,GRF4	99.16	237	7e-164	464	1	pep	protein_coding
isotig17844	5.25166	5.48885	5.75831	5.58854	6.7547	6.55705	6.48476	6.36587	5.37025	5.67342	6.65588	6.42531	Rhizome	Root	0.230563	5	AT1G22300.2	general regulatory factor 10	14-3-3EPSILON,GF14 EPSILON,GRF10	96.39	249	2e-166	472	1	pep	protein_coding
isotig25044	4.85542	5.1109	5.25598	5.30754	5.55503	5.53371	5.5707	5.06555	4.98316	5.28176	5.54437	5.31813	Rhizome	Root	0.226248	5	AT5G20570.1	RING-box 1	ATRBX1,HRT1,RBX1,ROC1	95.76	118	4e-78	234	1	pep	protein_coding
isotig11289	4.29657	4.44044	4.44335	4.41464	5.01895	4.65616	4.953	4.27225	4.36851	4.42899	4.83755	4.61262	Rhizome	Root	0.224931	5	AT5G51940.1	RNA polymerase Rpb6	NRPB6A,NRPD6A,NRPE6A	95.83	144	6e-82	244	1	pep	protein_coding
isotig09137	4.52143	4.4976	4.42247	4.4793	5.40242	5.71796	4.91073	5.76183	4.50951	4.45088	5.56019	5.33628	Rhizome	Root	0.223911	7	AT1G45688.1			90.06	342	1e-131	388	1	pep	protein_coding
isotig15473	4.9721	5.26469	4.74309	4.86249	5.43145	5.25258	4.97596	3.83109	5.1184	4.80279	5.34202	4.40352	Rhizome	Leaf	0.223619	5	AT5G11880.1	Pyridoxal-dependent decarboxylase family protein		95.89	487	0	938	1	pep	protein_coding
isotig17734	4.56212	5.31861	5.54236	6.10686	5.86647	6.22968	4.98554	5.84718	4.94037	5.82461	6.04807	5.41636	Rhizome	Shoot	0.22346	5	AT2G36460.1	Aldolase superfamily protein		95.25	358	0	675	1	pep	protein_coding
isotig21812	2.61512	3.38329	5.25716	4.62167	5.34384	4.9808	5.14639	3.32523	2.99921	4.93941	5.16232	4.23581	Rhizome	Shoot	0.22291	5	AT3G04770.2	40s ribosomal protein SA B	RPSAb	89.53	258	5e-157	444	1	pep	protein_coding
isotig27444	5.09225	5.43868	5.32827	5.33838	6.02326	5.78004	5.94659	5.41139	5.26547	5.33332	5.90165	5.67899	Rhizome	Root	0.22266	5	AT3G09735.1	S1FA-like DNA-binding protein		86.96	437	3e-131	468	1	cdna	protein_coding
isotig13453	4.95964	5.17214	5.61615	5.58007	5.90716	5.71603	5.14922	4.84691	5.06589	5.59811	5.81159	4.99807	Rhizome	Shoot	0.213481	5	AT4G12650.1	Endomembrane protein 70 protein family		97.85	652	0	1224	1	pep	protein_coding
isotig12511	7.47873	7.17671	6.80518	7.01068	7.59732	7.4843	6.62114	6.30876	7.32772	6.90793	7.54081	6.46495	Rhizome	Leaf	0.21309	5	AT1G15690.1	Inorganic H pyrophosphatase family protein	ATAVP3,AtVHP1;1,AVP-3,AVP1,FUGU5	98.05	769	0	1397	1	pep	protein_coding
isotig17465	4.37928	4.81935	4.59662	4.99177	5.04763	4.96308	4.32596	3.75969	4.59931	4.79419	5.00535	4.04283	Rhizome	Shoot	0.211158	5	AT2G43360.1	Radical SAM superfamily protein	BIO2,BIOB	92.59	378	0	624	1	pep	protein_coding
isotig14007	6.50585	6.64792	6.36042	6.24122	6.83973	6.73469	6.1907	5.61194	6.57688	6.30082	6.78721	5.90132	Rhizome	Leaf	0.210329	5	AT3G58610.3	ketol-acid reductoisomerase		97.51	563	0	1036	1	pep	protein_coding
isotig12945	5.69501	5.27511	4.60006	5.14837	5.56013	5.82587	5.10231	5.4361	5.48506	4.87422	5.693	5.2692	Rhizome	Leaf	0.207937	5	AT4G26690.1	PLC-like phosphodiesterase family protein	GDPDL3,GPDL2,MRH5,SHV3	79.42	685	0	1080	1	pep	protein_coding
isotig18622	5.27503	5.3535	4.94701	5.33959	5.59875	5.44528	4.76051	4.635	5.31427	5.1433	5.52202	4.69775	Rhizome	Leaf	0.207752	5	AT5G16390.1	chloroplastic acetylcoenzyme A carboxylase 1	BCCP,BCCP-1,BCCP1,CAC1,CAC1-A,CAC1A	82.51	263	3e-116	344	1	pep	protein_coding
isotig15236	6.1804	6.14795	6.33973	5.78422	6.50046	6.2419	4.63039	4.73937	6.16418	6.06198	6.37118	4.68488	Rhizome	Leaf	0.207009	5	AT5G63860.1	Regulator of chromosome condensation (RCC1) family protein	UVR8	95.45	440	0	880	1	pep	protein_coding
isotig26317	7.56509	7.72645	8.53197	7.9087	8.48531	8.36877	8.49308	7.36784	7.64577	8.22033	8.42704	7.93046	Rhizome	Shoot	0.206705	5	AT4G00810.2	60S acidic ribosomal protein family		84.96	113	6e-38	130	1	pep	protein_coding
isotig02633	5.84759	6.08168	5.92384	5.96945	6.20178	6.1409	5.3023	5.61064	5.96464	5.94664	6.17134	5.45647	Rhizome	Leaf	0.206702	5	AT3G28710.1	ATPase, V0/A0 complex, subunit C/D		100	351	0	716	1	pep	protein_coding
isotig14956	5.1608	5.53163	4.90959	4.87987	5.66208	5.44346	4.01505	3.54968	5.34622	4.89473	5.55277	3.78237	Rhizome	Leaf	0.206555	5	AT3G54920.1	Pectin lyase-like superfamily protein	PMR6	88.71	487	0	790	1	pep	protein_coding
isotig18015	4.5127	4.9928	5.43924	5.19244	5.6246	5.42016	5.00158	4.85913	4.75275	5.31584	5.52238	4.93036	Rhizome	Shoot	0.206541	5	AT1G20330.1	sterol methyltransferase 2	CVP1,FRL1,SMT2	97.17	353	0	711	1	pep	protein_coding
isotig11873	4.76533	4.82778	4.60729	4.72782	4.98534	5.01957	4.38569	4.01515	4.79655	4.66755	5.00246	4.20042	Rhizome	Leaf	0.205905	5	AT4G26710.2	ATPase, V0 complex, subunit E		95.71	70	5e-42	138	1	pep	protein_coding
isotig10241	3.96619	4.16417	4.33437	4.16166	4.85406	5.0649	4.40886	5.09882	4.06518	4.24801	4.95948	4.75384	Rhizome	Root	0.205638	7	AT4G30260.1	Integral membrane Yip1 family protein		89.82	285	2e-136	394	1	pep	protein_coding
isotig27107	6.51145	6.60517	6.44725	6.44438	6.79636	6.7278	6.72029	6.17945	6.55831	6.44581	6.76208	6.44987	Rhizome	Leaf	0.203769	5	AT3G10860.1	Cytochrome b-c1 complex, subunit 8 protein		98.61	72	1e-47	153	1	pep	protein_coding
isotig24199	5.70534	5.04828	4.11292	3.90496	5.79831	5.36111	4.38031	3.90487	5.37681	4.00894	5.57971	4.14259	Rhizome	Leaf	0.202895	5	AT2G41475.1	Embryo-specific protein 3, (ATS3)		90.73	151	3e-97	285	1	pep	protein_coding
isotig14152	3.77562	3.76124	4.88316	4.614	5.10475	4.79629	4.50381	3.94378	3.76843	4.74858	4.95052	4.22379	Rhizome	Shoot	0.201942	5	AT1G35580.2	cytosolic invertase 1	A/N-InvG,CINV1	98	551	0	1122	1	pep	protein_coding
isotig26882	4.08116	4.61215	4.87785	4.80402	5.17465	5.13335	5.21735	4.6872	4.34665	4.84094	5.154	4.95228	Rhizome	Root	0.20172	5	AT1G11475.1	RNA polymerases N / 8 kDa subunit	NRPB10,NRPD10,NRPE10	98.59	71	2e-35	122	1	pep	protein_coding
isotig16514	4.88417	4.58126	4.46928	4.29774	5.20756	4.66123	4.42641	3.70449	4.73272	4.38351	4.9344	4.06545	Rhizome	Leaf	0.201682	5	AT3G59760.3	O-acetylserine (thiol) lyase isoform C	ATCS-C,OASC	91.12	428	0	631	1	pep	protein_coding
isotig17325	8.05277	8.20769	8.38839	8.25236	8.50366	8.53757	8.04701	7.59778	8.13023	8.32037	8.52061	7.8224	Rhizome	Shoot	0.200241	5	AT3G04120.1	glyceraldehyde-3-phosphate dehydrogenase C subunit 1	GAPC,GAPC-1,GAPC1	97.93	338	0	598	1	pep	protein_coding
isotig22605	5.09141	4.27686	5.41628	4.27498	5.47436	4.61552	5.49356	4.02658	4.68413	4.84563	5.04494	4.76007	Rhizome	Shoot	0.199308	5	AT3G06110.3	MAPK phosphatase 2	ATMKP2,DSPTP1B,MKP2	89.02	164	2e-97	287	1	pep	protein_coding
isotig25278	5.27172	5.29574	5.67467	5.55205	5.89415	5.72943	5.22685	5.1021	5.28373	5.61336	5.81179	5.16448	Rhizome	Shoot	0.198427	5	AT5G47890.1	NADH-ubiquinone oxidoreductase B8 subunit, putative		91.75	97	6e-59	184	1	pep	protein_coding
contig00550	6.33841	5.65836	5.58457	6.21501	9.3041	9.79643	9.92452	8.78279	5.99838	5.89979	9.55027	9.35366	Rhizome	Root	0.196609	3	AT2G43150.1	Proline-rich extensin-like family protein		89.74	575	0	723	1	cdna	protein_coding
isotig10255	4.61469	4.27445	5.0707	4.7047	5.29843	4.86646	4.0792	4.45401	4.44457	4.8877	5.08244	4.26661	Rhizome	Shoot	0.194748	5	AT3G04730.1	indoleacetic acid-induced protein 16	IAA16	95.34	236	6e-146	419	1	pep	protein_coding
isotig08347	5.73163	5.75415	6.49553	6.15743	6.5843	6.45781	5.78415	5.95822	5.74289	6.32648	6.52105	5.87118	Rhizome	Shoot	0.194574	5	AT5G36230.1	ARM repeat superfamily protein		96.04	404	0	773	1	pep	protein_coding
isotig14746	4.38517	4.4448	4.32761	4.45553	5.18275	5.1971	4.63413	5.35883	4.41499	4.39157	5.18992	4.99648	Rhizome	Root	0.193441	7	AT3G25140.1	Nucleotide-diphospho-sugar transferases superfamily protein	GAUT8,QUA1	95.9	561	0	1059	1	pep	protein_coding
isotig16519	6.87742	6.92348	6.15573	6.23523	6.8877	7.29814	5.89034	6.1221	6.90045	6.19548	7.09292	6.00622	Rhizome	Leaf	0.19247	5	AT1G64660.1	methionine gamma-lyase	ATMGL,MGL	93.42	441	0	772	1	pep	protein_coding
isotig11153	4.23376	4.19212	4.57478	4.63066	5.01277	4.57678	3.36998	3.66145	4.21294	4.60272	4.79478	3.51572	Rhizome	Shoot	0.192054	5	AT2G06925.1	Phospholipase A2 family protein	ATSPLA2-ALPHA,PLA2-ALPHA	91.22	148	1e-98	289	1	pep	protein_coding
isotig15978	3.98677	4.53054	3.21344	3.76406	4.63218	4.95957	4.08142	5.12719	4.25865	3.48875	4.79588	4.60431	Rhizome	Root	0.191568	7	AT4G35730.1	Regulator of Vps4 activity in the MVB pathway protein		89.08	467	0	686	1	pep	protein_coding
isotig17062	4.47625	4.87774	4.22837	4.31161	4.89843	5.02822	4.56965	4.97854	4.677	4.26999	4.96332	4.77409	Rhizome	Root	0.18923	7	AT5G13100.1			95.76	354	0	611	1	pep	protein_coding
isotig08883	4.87135	5.02854	5.39551	5.28634	5.57461	5.48306	5.31214	5.24194	4.94994	5.34093	5.52883	5.27704	Rhizome	Shoot	0.187907	5	AT3G56190.1	alpha-soluble NSF attachment protein 2	ALPHA-SNAP2,ASNAP	98.27	289	1e-164	469	1	pep	protein_coding
isotig17470	5.25238	5.3861	5.87432	5.62825	6.10219	5.77136	4.38334	3.20575	5.31924	5.75128	5.93678	3.79454	Rhizome	Shoot	0.185492	4	AT2G29980.1	fatty acid desaturase 3	AtFAD3,FAD3	90.41	386	0	738	1	pep	protein_coding
isotig18710	4.07644	3.92634	3.66541	4.11	4.94061	4.2909	5.09308	3.77354	4.00139	3.88771	4.61575	4.43331	Rhizome	Root	0.182442	5	AT1G74100.1	sulfotransferase 16	ATSOT16,ATST5A,CORI-7,SOT16	95.55	337	0	652	1	pep	protein_coding
isotig01405	3.40258	4.03772	4.16319	4.29512	5.04919	4.99576	4.96718	4.7135	3.72015	4.22916	5.02248	4.84034	Rhizome	Root	0.182137	5	AT1G63980.2	D111/G-patch domain-containing protein		83.7	227	2e-151	296	1	pep	protein_coding
isotig25816	4.78339	4.78907	5.45868	4.26311	4.91101	5.17486	4.26152	4.80079	4.78623	4.86089	5.04293	4.53116	Rhizome	Shoot	0.18204	8	AT3G16570.1	rapid alkalinization factor 23	ATRALF23,RALF23	85	140	1e-65	202	1	pep	protein_coding
isotig16732	5.40806	5.4376	5.37349	5.31681	5.57464	5.6342	4.614	4.96259	5.42283	5.34515	5.60442	4.7883	Rhizome	Leaf	0.181589	8	AT1G59900.1	pyruvate dehydrogenase complex E1 alpha subunit	AT-E1 ALPHA,E1 ALPHA	93.32	389	0	718	1	pep	protein_coding
isotig25080	5.45864	5.87737	5.82785	5.80424	6.10032	5.89154	5.98722	5.17796	5.668	5.81604	5.99593	5.58259	Rhizome	Shoot	0.179889	5	AT3G62840.1	Small nuclear ribonucleoprotein family protein		100	109	8e-74	223	1	pep	protein_coding
isotig05975	7.94247	8.22425	8.63978	8.32309	8.6567	8.66416	8.61628	7.33356	8.08336	8.48144	8.66043	7.97492	Rhizome	Shoot	0.178997	5	AT5G20290.1	Ribosomal protein S8e family protein		92.92	212	3e-125	361	1	pep	protein_coding
isotig08302	4.73336	5.31149	5.28404	5.46775	5.5155	5.59365	5.11457	5.34271	5.02242	5.3759	5.55458	5.22864	Rhizome	Shoot	0.178681	5	AT1G53910.2	related to AP2 12	RAP2.12	79.72	360	3e-161	466	1	pep	protein_coding
isotig27238	5.06083	5.68547	6.12438	6.20812	6.53879	6.15071	5.91865	4.90881	5.37315	6.16625	6.34475	5.41373	Rhizome	Shoot	0.178498	5	AT5G50460.1	secE/sec61-gamma protein transport protein		100	69	5e-31	110	1	pep	protein_coding
isotig14764	6.22689	6.4083	6.07034	6.02979	6.65251	6.44689	6.34568	6.39921	6.3176	6.05006	6.5497	6.37244	Rhizome	Root	0.177253	5	AT2G24200.2	Cytosol aminopeptidase family protein		94.25	522	0	957	1	pep	protein_coding
isotig23126	5.12046	4.70929	4.7538	4.43646	5.18002	5.00245	5.09531	4.46236	4.91487	4.59513	5.09124	4.77883	Rhizome	Leaf	0.176361	5	AT3G57090.1	Tetratricopeptide repeat (TPR)-like superfamily protein	BIGYIN,FIS1A	94.12	170	4e-89	265	1	pep	protein_coding
isotig07293	3.74835	3.84107	5.19781	5.35971	5.19902	5.70647	5.12683	5.2482	3.79471	5.27876	5.45275	5.18751	Rhizome	Shoot	0.173985	5	AT3G24440.1	Fibronectin type III domain-containing protein	VIL1,VRN5	76.95	642	0	874	1	pep	protein_coding
isotig23866	5.71182	5.84402	5.93881	5.99481	6.3256	6.23001	6.40943	5.79934	5.77792	5.96681	6.2778	6.10439	Rhizome	Root	0.173414	5	AT1G31340.1	related to ubiquitin 1	ATRUB1,NEDD8,RUB1	100	141	2e-80	242	1	pep	protein_coding
isotig19813	5.79076	5.96082	6.09069	5.79132	6.1553	6.07236	5.5389	5.36643	5.87579	5.94101	6.11383	5.45266	Rhizome	Shoot	0.172825	5	AT4G02580.1	NADH-ubiquinone oxidoreductase 24 kDa subunit, putative		97.23	253	0	508	1	pep	protein_coding
isotig20237	5.52657	5.73122	5.56846	5.45694	5.97183	5.63078	4.95807	4.3956	5.62889	5.5127	5.8013	4.67684	Rhizome	Leaf	0.172411	5	AT5G16050.1	general regulatory factor 5	GF14 UPSILON,GRF5	96.15	260	2e-174	489	1	pep	protein_coding
isotig07360	4.0006	3.98978	4.54497	4.71241	5.91661	5.76446	5.60723	5.73182	3.99519	4.62869	5.84054	5.66952	Rhizome	Root	0.171013	3	AT4G14900.1	FRIGIDA-like protein		89.01	537	0	847	1	pep	protein_coding
isotig27105	4.95163	5.12815	5.24141	5.06731	5.58102	5.06888	5.38878	4.30003	5.03989	5.15436	5.32495	4.84441	Rhizome	Shoot	0.170589	5	AT5G50810.1	translocase inner membrane subunit 8	TIM8	71.05	76	1e-33	117	1	pep	protein_coding
isotig15806	5.05372	4.5428	3.65377	3.81152	5.25165	4.7415	5.65295	3.99983	4.79826	3.73264	4.99657	4.82639	Rhizome	Root	0.170183	5	AT4G27070.1	tryptophan synthase beta-subunit 2	TSB2	94.32	475	0	876	1	pep	protein_coding
isotig09495	4.2715	4.19203	4.35387	4.17387	5.40427	5.30382	5.41413	4.957	4.23177	4.26387	5.35405	5.18557	Rhizome	Root	0.168479	5	AT3G52560.4	ubiquitin E2 variant 1D-4	MMZ4,UEV1D,UEV1D-4	85.45	110	1e-60	198	1	pep	protein_coding
isotig08301	4.74836	5.30916	5.30142	5.47024	5.51054	5.59304	5.11116	5.35057	5.02876	5.38583	5.55179	5.23086	Rhizome	Shoot	0.16596	5	AT1G53910.3	related to AP2 12	RAP2.12	82.75	255	4e-129	384	1	pep	protein_coding
isotig05143	5.1224	5.44771	6.0741	5.78096	6.18001	6.00611	5.14028	5.0471	5.28505	5.92753	6.09306	5.09369	Rhizome	Shoot	0.165531	5	AT5G05010.2	clathrin adaptor complexes medium subunit family protein		94.31	527	0	867	1	pep	protein_coding
isotig14208	4.54265	4.99361	5.85251	5.77168	6.14846	5.79946	5.03681	4.05142	4.76813	5.81209	5.97396	4.54411	Rhizome	Shoot	0.16187	5	AT1G12000.1	Phosphofructokinase family protein		96.29	566	0	1061	1	pep	protein_coding
isotig15579	4.9364	5.473	5.9571	5.96406	6.28461	5.95993	5.43466	4.98551	5.2047	5.96058	6.12227	5.21009	Rhizome	Shoot	0.161691	5	AT1G29310.1	SecY protein transport family protein		99.57	469	0	910	1	pep	protein_coding
isotig09501	6.18693	6.30799	6.23233	6.04105	6.59812	6.21561	4.9867	4.08853	6.24746	6.13669	6.40687	4.53761	Rhizome	Leaf	0.159409	4	AT3G56090.1	ferritin 3	ATFER3,FER3	93.28	253	2e-123	362	1	pep	protein_coding
isotig26236	3.78232	3.84603	4.5311	4.03826	5.27201	4.96245	5.45026	4.46636	3.81417	4.28468	5.11723	4.95831	Rhizome	Root	0.158918	5	AT1G30880.1			86.78	121	3e-36	125	1	pep	protein_coding
isotig08403	-3.8257	-	2.64792	3.21472	5.59589	5.19092	5.04894	5.42266	-4.41285	2.93132	5.39341	5.2358	Rhizome	Root	0.157607	2	AT4G08150.1	KNOTTED-like from Arabidopsis thaliana	BP,BP1,KNAT1	90.8	402	0	589	1	pep	protein_coding
isotig10159	6.05425	5.81555	5.76889	5.57938	6.25217	5.93152	5.40947	5.2731	5.9349	5.67413	6.09184	5.34128	Rhizome	Leaf	0.156946	5	AT4G34720.1	ATPase, F0/V0 complex, subunit C protein	ATVHA-C1,AVA-P1,VHA-C1	100	164	2e-70	221	1	pep	protein_coding
isotig16452	4.45914	4.80155	5.26693	5.63557	5.68434	5.52997	5.54369	5.14833	4.63034	5.45125	5.60716	5.34601	Rhizome	Shoot	0.155905	5	AT4G32390.1	Nucleotide-sugar transporter family protein		97.14	350	0	607	1	pep	protein_coding
isotig13553	5.34644	5.43668	5.2984	5.44476	5.69507	5.46193	5.24952	5.60286	5.39156	5.37158	5.5785	5.42619	Rhizome	Root	0.152309	8	AT5G22740.1	cellulose synthase-like A02	ATCSLA02,ATCSLA2,CSLA02,CSLA2	98.68	532	0	1057	1	pep	protein_coding
isotig14204	5.62834	5.89307	6.32383	6.31562	6.50489	6.43724	6.10233	6.07415	5.7607	6.31972	6.47107	6.08824	Rhizome	Shoot	0.151343	5	AT3G08590.2	Phosphoglycerate mutase, 2,3-bisphosphoglycerate-independent	iPGAM2	96.79	560	0	1093	1	pep	protein_coding
isotig24342	4.83193	5.31981	5.48755	5.40095	5.68357	5.50637	5.75782	4.95362	5.07587	5.44425	5.59497	5.35572	Rhizome	Shoot	0.150716	5	AT4G31840.1	early nodulin-like protein 15	AtENODL15,ENODL15	87.21	172	8e-94	276	1	pep	protein_coding
isotig26408	4.7152	5.18328	5.38177	5.34436	6.21455	5.82619	6.19014	5.55148	4.94924	5.36307	6.02037	5.87081	Rhizome	Root	0.149559	5	AT2G36930.1	zinc finger (C2H2 type) family protein		94.87	117	2e-67	208	1	pep	protein_coding
isotig12751	5.80548	6.03977	6.52292	6.38131	6.62099	6.57978	5.97096	5.76799	5.92263	6.45211	6.60038	5.86948	Rhizome	Shoot	0.14827	5	AT3G09840.1	cell division cycle 48	ATCDC48,CDC48,CDC48A	99.13	809	0	1471	1	pep	protein_coding
isotig21617	5.66339	6.02929	6.53999	6.36964	6.7421	6.461	5.85787	5.38868	5.84634	6.45482	6.60155	5.62328	Rhizome	Shoot	0.146736	5	AT1G56330.1	secretion-associated RAS 1B	ATSAR1,ATSAR1B,ATSARA1B,SAR1,SAR1B	99.48	193	1e-109	320	1	pep	protein_coding
isotig16516	5.58043	5.84323	6.09103	6.00983	6.28035	6.10944	5.77023	5.2685	5.71183	6.05043	6.19489	5.51937	Rhizome	Shoot	0.144462	5	AT5G58290.1	regulatory particle triple-A ATPase 3	RPT3	100	408	0	798	1	pep	protein_coding
isotig17585	4.88538	4.9854	5.00611	5.06827	5.11687	5.24524	5.08577	4.60089	4.93539	5.03719	5.18106	4.84333	Rhizome	Shoot	0.143866	5	AT4G11260.1	phosphatase-related	ATSGT1B,EDM1,ETA3,RPR1,SGT1B	92.22	334	0	556	1	pep	protein_coding
isotig18692	4.68832	5.33294	5.97418	5.81829	6.14553	5.93417	5.56544	5.13146	5.01063	5.89624	6.03985	5.34845	Rhizome	Shoot	0.143612	5	AT5G03740.1	histone deacetylase 2C	HD2C,HDT3	68.84	138	7e-59	196	1	pep	protein_coding
isotig09939	4.98101	4.98068	5.26655	4.96943	6.11541	5.73725	5.90553	5.66168	4.98085	5.11799	5.92633	5.7836	Rhizome	Root	0.142729	5	AT5G36290.2	Uncharacterized protein family (UPF0016)		92.23	296	1e-164	468	1	pep	protein_coding
isotig27355	5.2052	5.40908	5.15949	5.29527	5.35858	5.54031	5.47881	4.85132	5.30714	5.22738	5.44944	5.16506	Rhizome	Leaf	0.142299	5	AT1G03330.1	Small nuclear ribonucleoprotein family protein		98.92	93	1e-60	186	1	pep	protein_coding
isotig20271	4.46592	4.59615	4.47461	4.92604	5.16079	4.9576	4.90273	4.93442	4.53103	4.70033	5.0592	4.91858	Rhizome	Root	0.140621	5	AT1G78150.2			93.09	275	1e-165	467	1	pep	protein_coding
isotig18126	6.07805	5.89484	5.49031	5.75686	6.08845	6.16329	5.92672	5.93227	5.98645	5.62359	6.12587	5.92949	Rhizome	Leaf	0.139422	5	AT4G14880.4	O-acetylserine (thiol) lyase (OAS-TL) isoform A1	ATCYS-3A,CYTACS1,OASA1,OLD3	97.83	322	0	572	1	pep	protein_coding
isotig04006	5.34772	5.70383	6.18504	6.27402	6.41415	6.31973	5.50625	5.24381	5.52578	6.22953	6.36694	5.37503	Rhizome	Shoot	0.137409	5	AT4G27500.1	proton pump interactor 1	PPI1	86.75	317	0	522	1	pep	protein_coding
isotig23597	4.59114	4.81105	5.09447	4.8933	5.27031	4.99087	5.00811	4.60375	4.7011	4.99389	5.13059	4.80593	Rhizome	Shoot	0.1367	5	AT5G43460.1	HR-like lesion-inducing protein-related		88.75	160	2e-92	273	1	pep	protein_coding
isotig18023	5.09689	5.56186	5.09864	5.2831	5.45564	5.47581	4.78083	4.15405	5.32938	5.19087	5.46572	4.46744	Rhizome	Leaf	0.136344	5	AT1G75330.1	ornithine carbamoyltransferase	OTC	93.94	363	0	618	1	pep	protein_coding
isotig20567	5.00437	5.35113	5.48681	5.44069	5.71496	5.65287	5.51631	5.57969	5.17775	5.46375	5.68391	5.548	Rhizome	Root	0.13591	5	AT5G54430.1	Adenine nucleotide alpha hydrolases-like superfamily protein	ATPHOS32,PHOS32	94.26	244	4e-107	317	1	pep	protein_coding
isotig14169	4.71009	5.20794	5.03248	5.04849	5.19476	5.15522	4.97964	4.45593	4.95902	5.04049	5.17499	4.71778	Rhizome	Shoot	0.134504	5	AT2G33340.2	MOS4-associated complex 3B	MAC3B	95.24	525	0	951	1	pep	protein_coding
isotig26203	5.23258	5.99597	6.61708	6.32591	6.76456	6.44565	6.47745	5.18991	5.61428	6.4715	6.60511	5.83368	Rhizome	Shoot	0.133609	5	AT1G14980.1	chaperonin 10	CPN10	95.92	98	4e-62	191	1	pep	protein_coding
isotig27281	5.09176	5.11448	4.54561	4.6994	5.301	5.17053	5.38543	4.37637	5.10312	4.62251	5.23577	4.8809	Rhizome	Leaf	0.132647	5	AT4G14342.1	Splicing factor 3B subunit 5/RDS3 complex subunit 10		96.55	87	1e-57	179	1	pep	protein_coding
isotig22270	4.72378	4.82434	5.07308	4.79748	5.10983	5.01867	4.73863	4.44954	4.77406	4.93528	5.06425	4.59408	Rhizome	Shoot	0.128969	5	AT1G77440.2	20S proteasome beta subunit C2	PBC2	97.55	204	1e-141	401	1	pep	protein_coding
isotig19951	3.90884	3.84235	4.106	4.43517	4.73918	5.01815	4.75655	4.74391	3.8756	4.27059	4.87867	4.75023	Rhizome	Root	0.128437	5	AT5G02040.2	prenylated RAB acceptor 1.A1	PRA1.A1	88.04	209	7e-92	277	1	pep	protein_coding
isotig02912	5.79445	6.51953	5.69457	6.12006	6.74852	6.61668	6.47508	6.63726	6.15699	5.90732	6.6826	6.55617	Rhizome	Root	0.126432	5	AT5G26280.1	TRAF-like family protein		88.57	350	0	642	1	pep	protein_coding
isotig15560	4.27602	4.10871	4.58811	4.41378	5.08182	4.80459	4.93644	4.70697	4.19237	4.50095	4.9432	4.8217	Rhizome	Root	0.121501	5	AT4G36195.3	Serine carboxypeptidase S28 family protein		89.43	265	0	491	1	pep	protein_coding
isotig16312	4.23628	4.80247	5.7663	5.33998	5.84215	5.50698	4.50108	4.05617	4.51938	5.55314	5.67457	4.27862	Rhizome	Shoot	0.121424	5	AT3G07320.1	O-Glycosyl hydrolases family 17 protein		93.66	426	0	772	1	pep	protein_coding
isotig13897	3.74913	5.1518	5.10032	5.01147	5.11506	5.23777	4.44261	4.21734	4.45046	5.05589	5.17642	4.32998	Rhizome	Shoot	0.120521	5	AT1G57820.1	Zinc finger (C3HC4-type RING finger) family protein	ORTH2,VIM1	72.76	646	0	932	1	pep	protein_coding
isotig19222	7.89427	7.79184	7.2517	7.51781	7.94567	7.97941	7.03883	6.88629	7.84306	7.38475	7.96254	6.96256	Rhizome	Leaf	0.11948	5	AT3G55440.1	triosephosphate isomerase	ATCTIMC,CYTOTPI,TPI	98.43	254	2e-162	459	1	pep	protein_coding
isotig11160	5.02033	5.13462	4.6208	4.8727	5.30364	5.08296	4.64212	4.1339	5.07748	4.74675	5.1933	4.38801	Rhizome	Leaf	0.115828	5	AT3G12260.1	LYR family of Fe/S cluster biogenesis protein		96.24	133	5e-76	229	1	pep	protein_coding
isotig27245	6.44302	6.52397	6.32212	6.32528	6.66232	6.58378	6.65803	6.35743	6.4835	6.3237	6.62305	6.50773	Rhizome	Root	0.115319	5	AT1G76200.1			97.56	41	4e-27	100	1	pep	protein_coding
isotig19498	5.67384	5.89292	6.40713	6.24158	6.5475	6.32986	6.26666	5.10122	5.78338	6.32436	6.43868	5.68394	Rhizome	Shoot	0.114321	5	AT3G02520.1	general regulatory factor 7	GF14 NU,GRF7	97.74	265	0	506	1	pep	protein_coding
isotig03175	4.72046	4.98812	5.04725	5.102	5.23385	5.14382	5.14776	4.86453	4.85429	5.07462	5.18884	5.00615	Rhizome	Shoot	0.114214	5	AT2G39970.1	Mitochondrial substrate carrier family protein	APEM3,PMP38,PXN	94.75	305	0	563	1	pep	protein_coding
isotig24218	4.94312	4.92834	5.58279	5.47957	6.00851	6.01618	5.99486	5.80216	4.93573	5.53118	6.01234	5.89851	Rhizome	Root	0.11383	5	AT5G59890.1	actin depolymerizing factor 4	ADF4,ATADF4	98.56	139	4e-94	276	1	pep	protein_coding
isotig23598	5.10384	5.18956	4.51139	4.3998	4.94836	5.56879	4.17498	4.82688	5.1467	4.45559	5.25858	4.50093	Rhizome	Leaf	0.111874	5	AT1G16840.1			92.31	130	8e-82	246	1	pep	protein_coding
isotig09496	5.38597	5.29569	5.62749	5.29625	6.44643	6.22874	6.39025	6.07155	5.34083	5.46187	6.33759	6.2309	Rhizome	Root	0.106688	5	AT3G52560.1	ubiquitin E2 variant 1D-4	MMZ4,UEV1D,UEV1D-4	97.26	146	7e-99	290	1	pep	protein_coding
isotig11257	5.55284	5.73568	5.6435	5.7417	5.85879	5.73908	5.54166	5.19878	5.64426	5.6926	5.79893	5.37022	Rhizome	Shoot	0.106332	5	AT1G67350.2			96.67	90	3e-62	192	1	pep	protein_coding
isotig21028	6.38923	6.20869	5.95169	5.63584	6.53866	6.26685	6.25543	5.31527	6.29896	5.79377	6.40275	5.78535	Rhizome	Leaf	0.10379	5	AT2G43090.1	Aconitase/3-isopropylmalate dehydratase protein		93.25	252	4e-166	466	1	pep	protein_coding
isotig23452	5.11685	4.94888	5.99913	5.55501	5.82927	5.93031	5.01683	5.49301	5.03287	5.77707	5.87979	5.25492	Rhizome	Shoot	0.102719	5	AT5G64080.2	Bifunctional inhibitor/lipid-transfer protein/seed storage 2S albumin superfamily protein	AtXYP1,XYP1	79.87	149	7e-51	167	1	pep	protein_coding
isotig13565	5.84921	6.36096	6.09208	6.28131	6.38998	6.18685	4.7658	3.65798	6.10509	6.18669	6.28842	4.21189	Rhizome	Shoot	0.101723	4	AT5G20950.2	Glycosyl hydrolase family protein		94.87	624	0	1123	1	pep	protein_coding
isotig24812	5.11839	5.66744	5.18833	5.21112	5.75389	5.23515	5.33755	3.97731	5.39292	5.19972	5.49452	4.65743	Rhizome	Leaf	0.101603	5	AT2G11910.2			84.29	70	3e-22	91.3	1	pep	protein_coding
isotig23960	4.90381	5.20048	5.09142	4.96444	5.22184	5.08269	4.92352	4.78558	5.05215	5.02793	5.15226	4.85455	Rhizome	Leaf	0.100119	8	AT1G27530.1			98.85	174	2e-129	367	1	pep	protein_coding
isotig02014	4.38692	4.6847	5.20218	5.15314	5.23336	5.32138	4.37679	4.9428	4.53581	5.17766	5.27737	4.65979	Rhizome	Shoot	0.0997129	5	AT3G08530.1	Clathrin, heavy chain		97.77	807	0	1504	1	pep	protein_coding
isotig16978	5.68105	5.72663	5.68744	5.98566	6.1199	5.75151	4.96844	4.74394	5.70384	5.83655	5.93571	4.85619	Rhizome	Shoot	0.0991559	5	AT2G05990.2	NAD(P)-binding Rossmann-fold superfamily protein	ENR1,MOD1	93.57	389	0	685	1	pep	protein_coding
isotig06696	5.55065	5.57789	5.13957	5.15927	5.77766	5.54823	5.57939	5.01492	5.56427	5.14942	5.66294	5.29716	Rhizome	Leaf	0.0986752	5	AT2G02510.1	NADH dehydrogenase (ubiquinone)s		97.22	72	4e-46	150	1	pep	protein_coding
isotig13322	5.48968	5.46347	5.32367	5.44295	5.86988	5.85939	5.59879	5.9338	5.47658	5.38331	5.86464	5.76629	Rhizome	Root	0.0983449	7	AT5G49720.1	glycosyl hydrolase 9A1	ATGH9A1,DEC,GH9A1,IRX2,KOR,KOR1,RSW2,TSD1	95.54	605	0	1083	1	pep	protein_coding
isotig21739	4.87465	4.99566	5.12507	5.061	5.1627	5.21958	5.16035	4.91208	4.93515	5.09303	5.19114	5.03622	Rhizome	Shoot	0.0981071	5	AT5G58060.1	SNARE-like superfamily protein	ATGP1,ATYKT61,YKT61	97.99	199	1e-137	391	1	pep	protein_coding
isotig22662	5.50896	5.65252	5.9437	5.92563	6.1567	5.90685	5.92044	5.67094	5.58074	5.93467	6.03177	5.79569	Rhizome	Shoot	0.0971086	5	AT1G16890.2	ubiquitin-conjugating enzyme 36	UBC13B,UBC36	100	153	1e-106	310	1	pep	protein_coding
isotig06197	5.01797	5.23289	5.11511	4.92182	5.49498	5.21466	5.0365	5.48602	5.12543	5.01846	5.35482	5.26126	Rhizome	Root	0.0935611	7	AT1G30690.2	Sec14p-like phosphatidylinositol transfer family protein		87.65	170	4e-167	306	1	pep	protein_coding
isotig27175	6.82585	6.86015	6.78852	6.45196	6.89148	6.978	6.8744	6.59922	6.843	6.62024	6.93474	6.73681	Rhizome	Leaf	0.0917431	5	AT4G37830.1	cytochrome c oxidase-related		94.05	84	2e-56	176	1	pep	protein_coding
isotig00782	7.15151	7.37994	7.65126	7.77425	7.79549	7.81349	7.32587	6.80231	7.26573	7.71276	7.80449	7.06409	Rhizome	Shoot	0.0917321	5	AT5G08670.1	ATP synthase alpha/beta family protein		96.08	536	0	996	1	pep	protein_coding
isotig21471	4.25595	4.02885	4.44299	4.27091	5.02777	4.85769	4.66536	5.03862	4.1424	4.35695	4.94273	4.85199	Rhizome	Root	0.0907396	7	AT5G67560.1	ADP-ribosylation factor-like A1D	ARLA1D,ATARLA1D	96.74	184	3e-125	360	1	pep	protein_coding
isotig04073	8.02432	6.5432	8.19416	7.62993	8.61366	8.33685	8.14309	8.62718	7.28376	7.91204	8.47526	8.38513	Rhizome	Root	0.0901236	7	AT5G01600.1	ferretin 1	ATFER1,FER1	89.22	232	6e-133	385	1	pep	protein_coding
isotig14340	4.56618	4.85097	5.18285	5.02872	5.36298	5.02536	4.79967	4.18944	4.70858	5.10578	5.19417	4.49455	Rhizome	Shoot	0.0883878	5	AT5G56680.1	Class II aminoacyl-tRNA and biotin synthetases superfamily protein	EMB2755,SYNC1,SYNC1 ARATH	83.57	572	0	912	1	pep	protein_coding
isotig16285	5.51612	5.77198	5.7768	6.16785	6.12544	5.99466	5.91423	5.74987	5.64405	5.97232	6.06005	5.83205	Rhizome	Shoot	0.0877249	5	AT5G22060.1	DNAJ homologue 2	ATJ2,J2	88.18	423	0	674	1	pep	protein_coding
isotig03598	5.09998	4.91412	4.04665	4.33442	5.30228	5.61128	4.98342	5.76456	5.00705	4.19054	5.45678	5.37399	Rhizome	Root	0.0827911	7	AT4G27720.1	Major facilitator superfamily protein		88.3	393	0	639	1	pep	protein_coding
isotig09944	6.38761	6.48587	6.52625	6.06526	6.62145	6.41383	6.09988	5.51828	6.43674	6.29576	6.51764	5.80908	Rhizome	Leaf	0.0809032	5	AT5G10450.2	G-box regulating factor 6	14-3-3lambda,AFT1,GRF6	97.56	164	4e-105	311	1	pep	protein_coding
isotig02519	4.80573	4.87742	5.06731	4.96345	5.15552	5.03545	5.04772	4.81488	4.84158	5.01538	5.09548	4.9313	Rhizome	Shoot	0.0801077	5	AT5G01010.1			93.95	430	0	805	1	pep	protein_coding
isotig14578	6.31059	6.66992	6.94124	7.0067	7.13029	6.97577	6.72788	6.21955	6.49026	6.97397	7.05303	6.47372	Rhizome	Shoot	0.0790615	5	AT2G34250.2	SecY protein transport family protein		100	475	0	928	1	pep	protein_coding
isotig20946	7.8309	7.70923	8.04881	7.98309	8.11493	8.0742	8.1768	7.6781	7.77007	8.01595	8.09457	7.92745	Rhizome	Shoot	0.0786155	5	AT1G26630.1	Eukaryotic translation initiation factor 5A-1 (eIF-5A 1) protein	ATELF5A-2,ELF5A-2,FBR12	93.15	146	2e-76	235	1	pep	protein_coding
isotig22135	5.96152	6.06544	6.04849	6.03988	6.61403	6.54666	6.54159	6.46574	6.01348	6.04418	6.58035	6.50366	Rhizome	Root	0.076682	5	AT1G10630.1	ADP-ribosylation factor A1F	ARFA1F,ATARFA1F	98.9	181	1e-126	362	1	pep	protein_coding
isotig14869	4.4967	5.25858	5.49321	5.52757	5.6436	5.5268	5.29235	4.53654	4.87764	5.51039	5.5852	4.91445	Rhizome	Shoot	0.0748123	5	AT2G19520.1	Transducin family protein / WD-40 repeat family protein	ACG1,ATMSI4,FVE,MSI4,NFC04,NFC4	96.45	507	0	954	1	pep	protein_coding
isotig16420	4.88109	5.42657	5.95948	5.71856	5.97645	5.85036	5.36054	4.29901	5.15383	5.83902	5.9134	4.82978	Rhizome	Shoot	0.0743802	5	AT1G27090.1	glycine-rich protein		76.9	407	3e-162	470	1	pep	protein_coding
isotig24324	6.07784	6.37844	6.17005	6.39458	6.58317	6.53928	6.525	6.45149	6.22814	6.28232	6.56122	6.48824	Rhizome	Root	0.0729823	5	AT2G04520.1	Nucleic acid-binding, OB-fold-like protein		96.88	128	2e-77	234	1	pep	protein_coding
isotig21068	5.69919	5.82724	5.34901	5.39719	5.88433	5.78772	5.68278	5.09647	5.76322	5.3731	5.83602	5.38962	Rhizome	Leaf	0.0728038	5	AT5G66140.1	proteasome alpha subunit D2	PAD2	98	250	2e-150	426	1	pep	protein_coding
isotig25148	5.50794	5.86552	5.6679	5.38138	5.76537	5.75301	5.6489	5.01952	5.68673	5.52464	5.75919	5.33421	Rhizome	Leaf	0.0724594	5	AT2G42310.1			96.49	114	3e-76	229	1	pep	protein_coding
isotig16257	4.81769	5.54397	4.58973	4.89268	5.24237	5.26346	4.19409	3.59739	5.18083	4.7412	5.25291	3.89574	Rhizome	Leaf	0.0720805	5	AT5G06150.1	Cyclin family protein	CYC1BAT,CYCB1;2	91.91	445	0	792	1	pep	protein_coding
isotig13421	5.06798	5.36023	5.42707	5.50477	5.63519	5.44071	5.18464	4.78482	5.2141	5.46592	5.53795	4.98473	Rhizome	Shoot	0.0720262	5	AT1G26110.1	decapping 5	DCP5	90.66	557	0	863	1	pep	protein_coding
isotig04617	6.0017	6.08446	5.68333	5.91052	6.2021	6.10914	6.0446	6.12321	6.04308	5.79693	6.15562	6.08391	Rhizome	Root	0.0717121	7	AT3G52880.1	monodehydroascorbate reductase 1	ATMDAR1,MDAR1	96.31	434	0	776	1	pep	protein_coding
contig07989	4.00167	3.93435	4.4968	4.30141	5.28748	5.4013	5.78079	4.76757	3.96801	4.39911	5.34439	5.27418	Rhizome	Root	0.0702079	5	AT5G27760.1	Hypoxia-responsive family protein		92.71	96	7e-46	149	1	pep	protein_coding
isotig24887	5.55715	5.93293	5.20237	5.47861	5.87889	5.74922	5.09441	4.49577	5.74504	5.34049	5.81405	4.79509	Rhizome	Leaf	0.0690116	5	AT3G02640.1			94.32	176	2e-98	288	1	pep	protein_coding
isotig26154	7.39731	7.43612	7.0356	6.93378	7.469	7.50245	6.96939	6.81026	7.41672	6.98469	7.48573	6.88983	Rhizome	Leaf	0.0690091	5	AT2G03680.2	spiral1	SKU6,SPR1	94.17	120	3e-40	136	1	pep	protein_coding
isotig09484	6.12408	5.89637	5.49937	5.36536	6.26317	5.88897	5.05319	4.57153	6.01023	5.43236	6.07607	4.81236	Rhizome	Leaf	0.0658401	5	AT3G25530.1	glyoxylate reductase 1	ATGHBDH,GHBDH,GLYR1,GR1	96.54	289	0	526	1	pep	protein_coding
isotig13433	4.68445	5.11152	5.59469	5.89501	5.39452	6.22516	3.83414	5.62796	4.89798	5.74485	5.80984	4.73105	Rhizome	Shoot	0.0649918	8	AT3G14440.1	nine-cis-epoxycarotenoid dioxygenase 3	ATNCED3,NCED3,SIS7,STO1	94.31	527	0	999	1	pep	protein_coding
isotig21312	3.31835	3.74327	4.57016	3.99075	5.13648	4.80584	5.0939	4.72271	3.53081	4.28045	4.97116	4.90831	Rhizome	Root	0.0628489	5	AT1G72750.1	translocase inner membrane subunit 23-2	ATTIM23-2,TIM23-2	91.89	148	1e-96	287	1	pep	protein_coding
isotig24298	4.24062	4.67707	5.5225	5.39531	5.80473	5.5561	5.85269	5.38682	4.45884	5.4589	5.68042	5.61975	Rhizome	Root	0.0606664	5	AT2G27510.1	ferredoxin 3	ATFD3,FD3	87.74	155	1e-92	273	1	pep	protein_coding
isotig00470	7.45466	7.88859	8.36702	9.34545	9.15289	8.67762	5.6458	4.51803	7.67163	8.85623	8.91526	5.08192	Rhizome	Shoot	0.059025	4	AT1G52400.2	beta glucosidase 18	ATBG1,BGL1,BGLU18	90.89	461	0	875	1	pep	protein_coding
isotig00469	7.56939	7.99289	8.4624	9.40206	9.22393	8.75858	5.71475	4.59631	7.78114	8.93223	8.99125	5.15553	Rhizome	Shoot	0.0590223	4	AT1G52400.3	beta glucosidase 18	ATBG1,BGL1,BGLU18	90.91	528	0	1005	1	pep	protein_coding
isotig13679	3.69575	4.15975	5.07583	5.88572	5.6883	5.38784	4.99255	4.86955	3.92775	5.48078	5.53807	4.93105	Rhizome	Shoot	0.0572904	5	AT5G56500.2	TCP-1/cpn60 chaperonin family protein	Cpn60beta3	99.46	558	0	1041	1	pep	protein_coding
isotig04145	4.24719	4.39637	4.54731	4.45505	5.08567	5.05983	5.20558	4.83282	4.32178	4.50118	5.07275	5.0192	Rhizome	Root	0.053547	5	AT4G25500.3	arginine/serine-rich splicing factor 35	At-RS40,AT-SRP40,ATRSP35,ATRSP40,RS40,RSP35	94.05	252	3e-104	308	1	pep	protein_coding
isotig05096	5.01038	4.92169	4.6064	4.80341	5.11302	4.92028	4.75627	4.44447	4.96604	4.7049	5.01665	4.60037	Rhizome	Leaf	0.0506101	5	AT4G21660.1	proline-rich spliceosome-associated (PSP) family protein		92.54	563	0	866	1	pep	protein_coding
isotig24690	1.85893	3.80644	4.82575	4.54954	5.01508	4.45927	3.52579	-0.479214	2.83268	4.68764	4.73718	1.52329	Rhizome	Shoot	0.049533	4	AT1G12100.1	Bifunctional inhibitor/lipid-transfer protein/seed storage 2S albumin superfamily protein		78.03	132	1e-68	211	1	pep	protein_coding
isotig17716	3.43046	3.3791	4.8254	4.59291	5.01424	4.86451	4.71041	5.06935	3.40478	4.70915	4.93937	4.88988	Rhizome	Root	0.0494957	5	AT1G35780.1			89.16	286	0	514	1	pep	protein_coding
isotig09943	7.16692	7.01699	7.1782	6.54505	7.20021	7.08236	6.88696	6.31948	7.09196	6.86162	7.14128	6.60322	Rhizome	Leaf	0.0493291	5	AT5G10450.1	G-box regulating factor 6	14-3-3lambda,AFT1,GRF6	98.79	248	5e-158	447	1	pep	protein_coding
isotig23635	5.80619	5.98179	5.55151	5.3519	6.08032	5.80588	5.62648	5.34965	5.89399	5.4517	5.9431	5.48807	Rhizome	Leaf	0.0491078	5	AT5G16250.1			93.55	186	3e-106	309	1	pep	protein_coding
isotig24101	5.59214	5.31117	5.27196	5.35691	5.85529	5.79761	5.69781	5.85787	5.45166	5.31443	5.82645	5.77784	Rhizome	Root	0.0486115	7	AT3G46000.1	actin depolymerizing factor 2	ADF2	96.35	137	5e-92	271	1	pep	protein_coding
isotig08010	2.1024	1.98811	5.05899	4.71765	4.91194	4.9592	2.9468	1.82366	2.04525	4.88832	4.93557	2.38523	Rhizome	Shoot	0.0472505	5	AT1G21400.1	Thiamin diphosphate-binding fold (THDP-binding) superfamily protein		92.8	472	0	882	1	pep	protein_coding
isotig09897	2.53071	3.26352	5.36202	4.91465	5.16067	5.21047	4.49844	4.58453	2.89712	5.13834	5.18557	4.54148	Rhizome	Shoot	0.0472353	5	AT5G47370.1	Homeobox-leucine zipper protein 4 (HB-4) / HD-ZIP protein	HAT2	86.57	283	7e-121	356	1	pep	protein_coding
isotig21665	5.08464	5.45308	4.77169	4.92952	5.22027	5.41134	4.89468	4.86327	5.26886	4.8506	5.31581	4.87897	Rhizome	Leaf	0.046943	5	AT3G47810.3	Calcineurin-like metallo-phosphoesterase superfamily protein	ATVPS29,MAG1,VPS29	94.74	190	7e-131	374	1	pep	protein_coding
isotig05256	5.01053	5.16791	5.52035	5.57053	5.75687	5.42502	5.11537	4.59508	5.08922	5.54544	5.59095	4.85523	Rhizome	Shoot	0.0455113	5	AT5G19990.1	regulatory particle triple-A ATPase 6A	ATSUG1,RPT6A	99.28	419	0	769	1	pep	protein_coding
isotig16504	5.96491	5.95904	5.59627	5.70621	6.16381	5.85036	4.79711	4.85796	5.96197	5.65124	6.00709	4.82754	Rhizome	Leaf	0.045114	5	AT5G42100.1	beta-1,3-glucanase_putative	ATBG_PPAP,BG_PPAP	89.68	378	0	652	1	pep	protein_coding
isotig02250	6.35915	5.99354	5.585	5.47308	6.27516	6.16767	2.51079	1.76946	6.17635	5.52904	6.22142	2.14012	Rhizome	Leaf	0.0450716	4	AT2G39010.1	plasma membrane intrinsic protein 2E	PIP2;6,PIP2E	96.19	289	0	567	1	pep	protein_coding
isotig04213	5.17594	5.21771	4.40808	4.66595	5.15781	5.32413	4.52652	4.42369	5.19683	4.53701	5.24097	4.4751	Rhizome	Leaf	0.0441433	5	AT1G41830.1	SKU5-similar 6	SKS6,SKS6	93.94	198	0	380	1	pep	protein_coding
isotig08610	4.59243	5.02146	5.10426	5.10735	5.2302	5.06846	4.87795	4.53153	4.80695	5.10581	5.14933	4.70474	Rhizome	Shoot	0.0435275	5	AT5G02530.2	RNA-binding (RRM/RBD/RNP motifs) family protein		82.99	194	3e-85	266	1	pep	protein_coding
isotig08684	4.3294	5.06033	6.10277	5.77534	6.18185	5.7825	5.64562	4.5657	4.69487	5.93905	5.98218	5.10566	Rhizome	Shoot	0.043124	5	AT3G15000.1	cobalt ion binding		88.75	240	2e-120	356	1	pep	protein_coding
isotig14613	3.06053	3.17883	2.42231	3.24405	3.91952	5.15716	3.85989	5.13125	3.11968	2.83318	4.53834	4.49557	Rhizome	Root	0.0427711	3	AT3G15350.2	Core-2/I-branching beta-1,6-N-acetylglucosaminyltransferase family protein		92.69	424	0	817	1	pep	protein_coding
isotig19607	4.79972	4.95662	4.5272	4.83046	5.16703	5.18618	5.10162	5.16888	4.87817	4.67883	5.1766	5.13525	Rhizome	Root	0.0413545	7	AT5G03520.1	RAB GTPase homolog 8C	ATRAB-E1D,ATRAB8C,ATRABE1D,RAB-E1D,RAB8C	98.49	199	2e-118	346	1	pep	protein_coding
isotig03285	7.43458	7.11271	6.88409	6.52639	7.23145	7.39688	4.41989	3.44896	7.27365	6.70524	7.31416	3.93442	Rhizome	Leaf	0.0405174	4	AT2G43350.2	glutathione peroxidase 3	ATGPX3,GPX3	85.44	206	4e-114	338	1	pep	protein_coding
isotig07981	4.3445	4.62621	5.09683	5.01998	5.14053	5.05067	4.91284	4.95927	4.48535	5.0584	5.0956	4.93605	Rhizome	Shoot	0.037192	5	AT3G14230.3	related to AP2 2	RAP2.2	81.33	391	0	532	1	pep	protein_coding
isotig07919	4.99591	5.25621	5.34598	5.22886	5.4158	5.23206	4.742	4.56279	5.12606	5.28742	5.32393	4.6524	Rhizome	Shoot	0.0365099	5	AT1G10950.1	transmembrane nine 1	AtTMN1,TMN1	97.01	569	0	945	1	pep	protein_coding
isotig14222	6.66381	6.59425	6.21029	5.97795	6.76413	6.56435	5.83003	5.51528	6.62903	6.09412	6.66424	5.67266	Rhizome	Leaf	0.0352089	5	AT4G30920.1	Cytosol aminopeptidase family protein	AtLAP2,LAP2	94.37	551	0	973	1	pep	protein_coding
isotig06591	6.18032	6.34311	6.97911	6.61399	6.97151	6.68828	6.24561	5.31252	6.26172	6.79655	6.8299	5.77906	Rhizome	Shoot	0.0333457	5	AT5G58710.1	rotamase CYP 7	ROC7	97.3	185	9e-129	369	1	pep	protein_coding
isotig23019	1.66343	1.96059	3.38872	3.46306	5.05127	4.19375	4.6551	4.52377	1.81201	3.42589	4.62251	4.58944	Rhizome	Root	0.0330731	3	AT2G01610.1	Plant invertase/pectin methylesterase inhibitor superfamily protein		87.05	224	1e-117	340	1	pep	protein_coding
isotig04144	4.14376	4.2777	4.44441	4.34428	4.93353	4.90752	5.08984	4.68835	4.21073	4.39434	4.92052	4.8891	Rhizome	Root	0.0314282	5	AT4G25500.4	arginine/serine-rich splicing factor 35	At-RS40,AT-SRP40,ATRSP35,ATRSP40,RS40,RSP35	94.05	252	5e-103	308	1	pep	protein_coding
isotig17115	5.54818	5.63965	5.89114	5.57035	5.84945	5.6742	5.34146	5.11122	5.59391	5.73075	5.76182	5.22634	Rhizome	Shoot	0.0310778	5	AT2G42500.1	protein phosphatase 2A-3	PP2A-3	99.68	313	0	658	1	pep	protein_coding
isotig16898	6.04968	5.98662	5.6561	5.52013	6.23476	5.86341	5.19357	4.7438	6.01815	5.58812	6.04908	4.96869	Rhizome	Leaf	0.0309328	5	AT1G80560.1	isopropylmalate dehydrogenase 2	ATIMD2,IMD2	95.8	405	0	755	1	pep	protein_coding
isotig06321	5.41454	5.70343	5.64522	5.3629	5.66768	5.51204	5.22538	4.99007	5.55899	5.50406	5.58986	5.10772	Rhizome	Leaf	0.0308745	8	AT4G16830.2	Hyaluronan / mRNA binding family		76.63	261	6e-50	174	1	pep	protein_coding
isotig12471	5.01221	5.28042	5.67764	5.60615	5.74141	5.60323	5.23271	4.82308	5.14632	5.6419	5.67232	5.0279	Rhizome	Shoot	0.0304253	5	AT1G26830.1	cullin 3	ATCUL3,ATCUL3A,CUL3,CUL3A	97.54	732	0	1428	1	pep	protein_coding
isotig05095	4.99199	4.90909	4.58688	4.7694	5.08057	4.8813	4.73789	4.42877	4.95054	4.67814	4.98094	4.58333	Rhizome	Leaf	0.0303981	5	AT4G21660.2	proline-rich spliceosome-associated (PSP) family protein		94.83	348	0	610	1	pep	protein_coding
isotig16294	4.5211	5.18151	4.59039	4.51208	4.77638	4.98522	2.68165	2.29624	4.8513	4.55123	4.8808	2.48894	Rhizome	Leaf	0.029496	4	AT5G05690.1	Cytochrome P450 superfamily protein	CBB3,CPD,CYP90,CYP90A,CYP90A1,DWF3	96.88	448	0	813	1	pep	protein_coding
isotig24962	5.19732	5.1729	4.89107	4.69386	5.25384	5.53893	5.41461	5.32041	5.18511	4.79246	5.39639	5.36751	Rhizome	Root	0.0288719	7	AT3G23490.1	cyanase	CYN	95.24	168	1e-111	321	1	pep	protein_coding
isotig22153	6.35601	6.15415	5.86395	5.83008	6.41732	6.15043	6.15282	5.67849	6.25508	5.84702	6.28387	5.91566	Rhizome	Leaf	0.0287903	5	AT3G08610.1			96.83	63	3e-25	97.4	1	pep	protein_coding
isotig09763	4.15613	4.19851	4.5426	4.60341	5.00247	4.94108	4.82888	5.05783	4.17732	4.573	4.97177	4.94335	Rhizome	Root	0.0284202	7	AT3G10260.3	Reticulon family protein		89.29	252	2e-164	465	1	pep	protein_coding
isotig03490	4.67426	4.59406	4.96501	4.85795	5.03664	4.84198	5.11431	4.56272	4.63416	4.91148	4.93931	4.83851	Rhizome	Shoot	0.0278305	5	AT5G52040.1	RNA-binding (RRM/RBD/RNP motifs) family protein	At-RS41,ATRSP41,RS41	85.25	339	7e-157	452	1	pep	protein_coding
isotig04903	5.6659	4.9438	4.65909	4.51113	5.7903	5.76318	5.62482	5.87751	5.30485	4.58511	5.77674	5.75117	Rhizome	Root	0.0255716	7	AT5G56170.1	LORELEI-LIKE-GPI-ANCHORED PROTEIN 1	LLG1	80	140	7e-71	217	1	pep	protein_coding
isotig14223	4.68123	5.01089	4.99259	5.23883	5.13696	5.14477	4.594	4.06804	4.84606	5.11571	5.14087	4.33102	Rhizome	Shoot	0.0251586	5	AT3G54960.1	PDI-like 1-3	ATPDI1,ATPDIL1-3,PDI1,PDIL1-3	93.45	580	0	895	1	pep	protein_coding
isotig22127	5.5512	5.51728	5.25966	5.43919	5.70689	5.41143	5.46484	5.34116	5.53424	5.34943	5.55916	5.403	Rhizome	Leaf	0.0249157	8	AT5G03660.1	Family of unknown function (DUF662)		95.38	173	5e-96	284	1	pep	protein_coding
isotig15254	4.79388	5.02741	5.1438	5.28047	5.27208	5.20082	5.10364	5.07647	4.91064	5.21214	5.23645	5.09006	Rhizome	Shoot	0.0243101	5	AT5G26751.1	shaggy-related kinase 11	ATSK11,SK 11	97.8	410	0	815	1	pep	protein_coding
isotig01683	4.96757	5.33259	6.08672	6.3902	6.30368	6.21781	5.95338	6.27278	5.15008	6.23846	6.26075	6.11308	Rhizome	Shoot	0.0222875	5	AT1G48410.3	Stabilizer of iron transporter SufD / Polynucleotidyl transferase	AGO1	97.64	508	0	973	1	pep	protein_coding
isotig08069	4.14854	3.36202	3.65547	3.80403	5.80302	5.73174	5.59395	5.90677	3.75528	3.72975	5.76738	5.75036	Rhizome	Root	0.0170225	3	AT3G05900.1	neurofilament protein-related		67.78	537	0	612	1	pep	protein_coding
isotig13649	4.21964	5.1983	4.45637	4.75209	4.80213	4.64633	4.01644	3.17159	4.70897	4.60423	4.72423	3.59401	Rhizome	Leaf	0.0152614	5	AT3G23890.2	topoisomerase II	ATTOPII,TOPII	65.19	675	0	679	1	pep	protein_coding
isotig06423	8.13807	8.14227	8.34324	8.30134	8.33743	8.33669	7.7054	7.44644	8.14017	8.32229	8.33706	7.57592	Rhizome	Shoot	0.0147704	5	AT4G35100.2	plasma membrane intrinsic protein 3	PIP2;7,PIP3,PIP3A,SIMIP	96.8	281	0	553	1	pep	protein_coding
isotig24148	4.49396	4.51552	4.91347	5.04254	5.06196	4.92292	4.46881	3.88409	4.50474	4.97801	4.99244	4.17645	Rhizome	Shoot	0.0144337	5	AT1G14010.1	emp24/gp25L/p24 family/GOLD family protein		88.21	195	1e-127	364	1	pep	protein_coding
isotig03877	-	-	-	-	5.35713	5.62766	4.77582	6.1865	-	-	5.49239	5.48116	Rhizome	Root	0.0112341	1	AT3G44870.1	S-adenosyl-L-methionine-dependent methyltransferases superfamily protein		73.05	371	4e-173	493	1	pep	protein_coding
isotig23949	6.3523	6.63187	6.95094	6.80457	6.97455	6.80304	6.66225	6.4711	6.49208	6.87775	6.8888	6.56667	Rhizome	Shoot	0.0110419	5	AT5G37780.1	calmodulin 1	ACAM-1,CAM1,TCH1	100	149	4e-102	297	1	pep	protein_coding
isotig14805	4.192	3.50098	4.17845	3.88049	4.73017	3.94596	5.02055	3.63388	3.84649	4.02947	4.33807	4.32722	Rhizome	Root	0.0108495	5	AT1G33110.1	MATE efflux family protein		94.25	487	0	897	1	pep	protein_coding
isotig21857	4.71908	5.03144	5.4507	5.18267	5.45953	5.18976	4.77244	4.09281	4.87526	5.31668	5.32465	4.43262	Rhizome	Shoot	0.007963	5	AT1G52600.1	Peptidase S24/S26A/S26B/S26C family protein		98.89	180	9e-125	358	1	pep	protein_coding
isotig04292	5.50406	5.73101	5.79125	5.81973	6.041	5.90824	6.01246	5.9234	5.61754	5.80549	5.97462	5.96793	Rhizome	Root	0.00669349	5	AT5G48385.1	FRIGIDA-like protein		91.76	558	0	902	1	pep	protein_coding
isotig19103	4.51296	4.63949	5.5446	5.42023	5.65389	5.32418	4.84851	4.93789	4.57623	5.48241	5.48903	4.8932	Rhizome	Shoot	0.00661718	5	AT2G39700.1	expansin A4	ATEXP4,ATEXPA4,ATHEXP ALPHA 1.6,EXPA4	98.44	257	0	537	1	pep	protein_coding
isotig04831	5.90039	5.74798	6.26549	6.00626	6.46657	6.21314	6.33955	6.32699	5.82419	6.13587	6.33986	6.33327	Rhizome	Root	0.00658779	5	AT5G47200.1	RAB GTPase homolog 1A	ATRAB1A,ATRABD2B,RAB1A	99.5	202	2e-141	401	1	pep	protein_coding
isotig25577	5.34072	5.28768	5.79527	5.49121	5.7934	5.50361	5.87306	5.36079	5.3142	5.64324	5.6485	5.61693	Rhizome	Shoot	0.00526158	5	AT1G77710.1			98.92	93	1e-59	185	1	pep	protein_coding
isotig07655	4.05816	3.96962	4.59398	4.75232	4.21603	5.13947	4.36918	4.15444	4.01389	4.67315	4.67775	4.26181	Rhizome	Shoot	0.00459994	5	AT2G30500.2	Kinase interacting (KIP1-like) family protein		85.69	517	0	676	1	pep	protein_coding
isotig06205	5.96174	5.89466	6.16687	6.23214	6.27694	6.71374	6.12587	6.85719	5.9282	6.19951	6.49534	6.49153	Rhizome	Root	0.00381183	7	AT1G78080.1	related to AP2 4	RAP2.4,WIND1	76.86	350	3e-130	389	1	pep	protein_coding
isotig26656	3.91952	3.70474	4.1294	3.69231	5.01418	4.66954	5.1405	4.53756	3.81213	3.91085	4.84186	4.83903	Rhizome	Root	0.00283158	5	AT1G22270.1	Trm112p-like protein		93.55	124	8e-65	199	1	pep	protein_coding
isotig10249	4.95546	5.29545	5.01716	4.84779	5.17515	5.07905	4.95334	4.56308	5.12546	4.93247	5.1271	4.75821	Rhizome	Leaf	0.00164487	5	AT5G55940.1	Uncharacterised protein family (UPF0172)	emb2731	97.6	208	6e-131	375	1	pep	protein_coding
